# Supplementary material for: The cichlid oral and pharyngeal jaws are evolutionarily and genetically coupled
Source: Nat Commun. 2021 Sep 16;12:5477. doi: 10.1038/s41467-021-25755-5 (PMC8445992; doi:10.1038/s41467-021-25755-5)
Supplement: Supplementary file 4 — Supplementary Dataset [file 41467_2021_25755_MOESM4_ESM.xlsx]

## Sheet: Supp. Data 1
Specimen Taxonomy	Institution	SpecimenID	Lake Basin - Region	Malawi Clade	Continent	Country	Area - Province	Locality	Obtained	Public URL	Morphosource SpecimenID	Grant support	Copyright holder	Copyright license	Citation instruction statement	Notes
Abactochromis_labrosus	Yale Peabody Museum	15189	Malawi	Mbuna	Africa	Malawi	Nkhata	Nkhata Bay	Wild caught	https://www.morphosource.org/Detail/MediaDetail/Show/media_id/38979	ypm:vz:ypm ich 015189	oVert TCN; NSF DBI-1701714; NSF DBI-1701769	Yale University	Attribution- CC BY-NC-SA - reuse here and applied to future uses but noncommercial	Citation: Yale University provided access to these data provided access to these data, the collection of which was funded by oVert TCN; NSF DBI-1701714; NSF DBI-1701769.. The files were downloaded from www.MorphoSource.org, Duke University.
Alticorpus_mentale	Cornell University Museum of Vertebrates	86278	Malawi	Non-mbuna	Africa	Malawi	Karonga	Karonga Beach	Wild caught	https://www.morphosource.org/Detail/MediaDetail/Show/media_id/36672	cumv:fish:86278	oVert TCN; NSF DBI-1701714; NSF DBI-1700908	Cornell University	Attribution- CC BY-NC-SA - reuse here and applied to future uses but noncommercial	Citation: Cornell University provided access to these data provided access to these data, the collection of which was funded by oVert TCN; NSF DBI-1701714; NSF DBI-1700908.. The files were downloaded from www.MorphoSource.org, Duke University.
Altolamprologus_compressiceps	Cornell University Museum of Vertebrates	88649	Tanganyika		Africa	Tanzania	Kigoma	Jakobsen's Beach	Wild caught	https://www.morphosource.org/concern/biological_specimens/000S17370	cumv:fish:88649	oVert TCN; NSF DBI-1701714; NSF DBI-1700908	Cornell University	Attribution- CC BY-NC-SA - reuse here and applied to future uses but noncommercial	Citation: Cornell University provided access to these data provided access to these data, the collection of which was funded by oVert TCN; NSF DBI-1701714; NSF DBI-1700908.. The files were downloaded from www.MorphoSource.org, Duke University.
Anomalochromis_thomasi	Cornell University Museum of Vertebrates	97804	Africa		Africa	Guinea	Kindia	Safa-Khoure River	Wild caught	https://www.morphosource.org/concern/biological_specimens/000S16160	cumv:fish:97804	oVert TCN; NSF DBI-1701714; NSF DBI-1700908	Cornell University	Attribution- CC BY-NC-SA - reuse here and applied to future uses but noncommercial	Citation: Cornell University provided access to these data provided access to these data, the collection of which was funded by oVert TCN; NSF DBI-1701714; NSF DBI-1700908.. The files were downloaded from www.MorphoSource.org, Duke University.
Aulonocara_koningsi	North Carolina State University	4563	Malawi	Non-mbuna	Africa	Malawi			Wild caught	https://www.morphosource.org/Detail/MediaDetail/Show/media_id/15416	NCSU:FIS:4563	NSF ADBC 47033	Floirda Museum of Natural History Ichthyology	Attribution-NonCommercial CC BY-NC - reuse but noncommercial
Aulonocara_stuartgranti	University of Massachusetts	19-15	Malawi	Non-mbuna	Africa	Malawi			Lab raised
Aulonocranus_dewindti	Cornell University Museum of Vertebrates	82935	Tanganyika		Africa	Tanzania	Kigoma	Jakobsen's Beach	Wild caught	https://www.morphosource.org/concern/biological_specimens/000S16154	cumv:fish:82935	oVert TCN; NSF DBI-1701714; NSF DBI-1700908	Cornell University	Attribution- CC BY-NC-SA - reuse here and applied to future uses but noncommercial	Citation: Cornell University provided access to these data provided access to these data, the collection of which was funded by oVert TCN; NSF DBI-1701714; NSF DBI-1700908.. The files were downloaded from www.MorphoSource.org, Duke University.
Bathybates_ferox	Yale Peabody Museum	1977	Tanganyika		Africa	Tanzania			Wild caught	https://www.morphosource.org/concern/biological_specimens/000S34754	ypm:vz:ypm ich 001977	oVert TCN; NSF DBI-1701714; NSF DBI-1701769	Yale University	Attribution- CC BY-NC-SA - reuse here and applied to future uses but noncommercial	Citation: Yale University provided access to these data provided access to these data, the collection of which was funded by oVert TCN; NSF DBI-1701714; NSF DBI-1701769.. The files were downloaded from www.MorphoSource.org, Duke University.
Benitochromis_finleyi	National Museum of Natural History	205627	Africa		Africa	Cameroon	Ouest Province	Mungo River	Wild caught	https://www.morphosource.org/concern/biological_specimens/000S28539	usnm:fishes:205627
Benthochromis_tricoti	Yale Peabody Museum	23189	Tanganyika		Africa	Tanzania			Wild caught	https://www.morphosource.org/concern/biological_specimens/000S23823	ypm:vz:ypm ich 023189	oVert TCN; NSF DBI-1701714; NSF DBI-1701769	Yale University	Attribution- CC BY-NC-SA - reuse here and applied to future uses but noncommercial	Citation: Yale University provided access to these data provided access to these data, the collection of which was funded by oVert TCN; NSF DBI-1701714; NSF DBI-1701769.. The files were downloaded from www.MorphoSource.org, Duke University.
Buccochromis_nototaenia	Yale Peabody Museum	23201	Malawi	Non-mbuna	Africa	Malawi			Wild caught	https://www.morphosource.org/Detail/MediaDetail/Show/media_id/38967	ypm:vz:ypm ich 023201	oVert TCN; NSF DBI-1701714; NSF DBI-1701769	Yale University	Attribution- CC BY-NC-SA - reuse here and applied to future uses but noncommercial	Citation: Yale University provided access to these data provided access to these data, the collection of which was funded by oVert TCN; NSF DBI-1701714; NSF DBI-1701769.. The files were downloaded from www.MorphoSource.org, Duke University.
Chalinochromis_brichardi	Cornell University Museum of Vertebrates	88628	Tanganyika		Africa	Tanzania	Kigoma	Jakobsen's Beach	Wild caught	https://www.morphosource.org/concern/biological_specimens/000S20913	cumv:fish:88628	oVert TCN; NSF DBI-1701714; NSF DBI-1700908	Cornell University	Attribution- CC BY-NC-SA - reuse here and applied to future uses but noncommercial	Citation: Cornell University provided access to these data provided access to these data, the collection of which was funded by oVert TCN; NSF DBI-1701714; NSF DBI-1700908.. The files were downloaded from www.MorphoSource.org, Duke University.
Cheilochromis_euchilus	Yale Peabody Museum	30194	Malawi	Non-mbuna	Africa	Malawi			Wild caught	https://www.morphosource.org/concern/biological_specimens/000S34756	ypm:vz:ypm ich 030194	oVert TCN; NSF DBI-1701714; NSF DBI-1701769	Yale University	Attribution- CC BY-NC-SA - reuse here and applied to future uses but noncommercial	Citation: Yale University provided access to these data provided access to these data, the collection of which was funded by oVert TCN; NSF DBI-1701714; NSF DBI-1701769.. The files were downloaded from www.MorphoSource.org, Duke University.
Chilochromis_duponti	Cornell University Museum of Vertebrates	96467	Africa		Africa	Gabon	Ngounie	Loétsi River	Wild caught	https://www.morphosource.org/concern/biological_specimens/000S20904	cumv:fish:96467	oVert TCN; NSF DBI-1701714; NSF DBI-1700908	Cornell University	Attribution- CC BY-NC-SA - reuse here and applied to future uses but noncommercial	Citation: Cornell University provided access to these data provided access to these data, the collection of which was funded by oVert TCN; NSF DBI-1701714; NSF DBI-1700908.. The files were downloaded from www.MorphoSource.org, Duke University.
Chilotilapia_rhoadesii	University of Massachusetts	19-14	Malawi	Non-mbuna	Africa	Malawi			Wild caught - Lab reared
Chindongo_bellicosus	Yale Peabody Museum	7857	Malawi	Mbuna	Africa	Malawi	Mangochi	Monkey Bay	Wild caught	https://www.morphosource.org/Detail/MediaDetail/Show/media_id/38985	ypm:vz:ypm ich 007857	oVert TCN; NSF DBI-1701714; NSF DBI-1701769	Yale University	Attribution- CC BY-NC-SA - reuse here and applied to future uses but noncommercial	Citation: Yale University provided access to these data provided access to these data, the collection of which was funded by oVert TCN; NSF DBI-1701714; NSF DBI-1701769.. The files were downloaded from www.MorphoSource.org, Duke University.
Chromidotilapia_kingsleyae	Cornell University Museum of Vertebrates	96466	Africa		Africa	Gabon	Ngounie	Loétsi River	Wild caught	https://www.morphosource.org/concern/biological_specimens/000S17529	cumv:fish:96466	oVert TCN; NSF DBI-1701714; NSF DBI-1700908	Cornell University	Attribution- CC BY-NC-SA - reuse here and applied to future uses but noncommercial	Citation: Cornell University provided access to these data provided access to these data, the collection of which was funded by oVert TCN; NSF DBI-1701714; NSF DBI-1700908.. The files were downloaded from www.MorphoSource.org, Duke University.
Copadichromis_borleyi	University of Massachusetts	01-1819	Malawi	Non-mbuna	Africa	Malawi	Nankumba	Otter Island	Wild caught
Cunningtonia_longiventralis	Yale Peabody Museum	23193	Tanganyika		Africa	Tanzania			Wild caught	https://www.morphosource.org/concern/biological_specimens/000S23827	ypm:vz:ypm ich 023193	oVert TCN; NSF DBI-1701714; NSF DBI-1701769	Yale University	Attribution- CC BY-NC-SA - reuse here and applied to future uses but noncommercial	Citation: Yale University provided access to these data provided access to these data, the collection of which was funded by oVert TCN; NSF DBI-1701714; NSF DBI-1701769.. The files were downloaded from www.MorphoSource.org, Duke University.
Cynotilapia_afra	University of Massachusetts	01-0245	Malawi	Mbuna	Africa	Malawi	Nankumba	Otter Island	Wild caught
Cyphotilapia_frontosa	Cornell University Museum of Vertebrates	88626	Tanganyika		Africa	Tanzania	Kigoma	Jakobsen's Beach	Wild caught	https://www.morphosource.org/concern/biological_specimens/000S17706	cumv:fish:88626	oVert TCN; NSF DBI-1701714; NSF DBI-1700908	Cornell University	Attribution- CC BY-NC-SA - reuse here and applied to future uses but noncommercial	Citation: Cornell University provided access to these data provided access to these data, the collection of which was funded by oVert TCN; NSF DBI-1701714; NSF DBI-1700908.. The files were downloaded from www.MorphoSource.org, Duke University.
Cyprichromis_leptosoma	Royal Museum for Central Africa Belgium	78-025-p-427-429	Tanganyika		Africa	Tanzania			Wild caught
Dimidiochromis_compressiceps	University of Massachusetts	19-15	Malawi	Non-mbuna	Africa	Malawi			Lab raised
Ectodus_descampsii	Harvard Museum of Comparative Zoology	32618	Tanganyika		Africa	Tanzania	Kigoma	Ujiji	Wild caught	https://www.morphosource.org/concern/biological_specimens/000S11379	mcz:ich:32618	overt TCN; NSF DBI-1701714; NSF DBI-1702263	Harvard University, Museum of Comparative Zoology	Attribution-NonCommercial-NoDerivs CC BY-NC-ND - reuse noncommerical no changes
Eretmodus_cyanostictus	Cornell University Museum of Vertebrates	88640	Tanganyika		Africa	Tanzania	Kigoma	Jakobsen's Beach	Wild caught
Exochochromis_anagenys	University of Massachusetts	19-07	Malawi	Non-mbuna	Africa	Malawi			Wild caught - Lab reared
Gephyrochromis_moorii	Yale Peabody Museum	28230	Malawi	Mbuna	Africa	Malawi			Wild caught	https://www.morphosource.org/Detail/MediaDetail/Show/media_id/38991	ypm:vz:ypm ich 028230	oVert TCN; NSF DBI-1701714; NSF DBI-1701769	Yale University	Attribution- CC BY-NC-SA - reuse here and applied to future uses but noncommercial	Citation: Yale University provided access to these data provided access to these data, the collection of which was funded by oVert TCN; NSF DBI-1701714; NSF DBI-1701769.. The files were downloaded from www.MorphoSource.org, Duke University.
Grammatotria_lemairii	Yale Peabody Museum	1941	Tanganyika		Africa	Tanzania			Wild caught	https://www.morphosource.org/concern/biological_specimens/000S21299	ypm:vz:ypm ich 001941	oVert TCN; NSF DBI-1701714; NSF DBI-1701769	Yale University	Attribution- CC BY-NC-SA - reuse here and applied to future uses but noncommercial	Citation: Yale University provided access to these data provided access to these data, the collection of which was funded by oVert TCN; NSF DBI-1701714; NSF DBI-1701769.. The files were downloaded from www.MorphoSource.org, Duke University.
Greenwoodochromis_christyi	National Museum of Natural History	320066	Tanganyika		Africa	Zambia	Northern Province	Nkamba Bay	Wild caught	https://www.morphosource.org/concern/biological_specimens/000S27002	usnm:fishes:320066
Haplochromis_squamulatus	Harvard Museum of Comparative Zoology	100561	Victoria		Africa	Tanzania	Mwanza	Butimba Bay	Wild caught	https://www.morphosource.org/concern/biological_specimens/000S27706	mcz:ich:100561	overt TCN; NSF DBI-1701714; NSF DBI-1702263	Harvard University, Museum of Comparative Zoology	Attribution-NonCommercial-NoDerivs CC BY-NC-ND - reuse noncommerical no changes		Listed as Ctenochromis pectoralis (a riverine cichlid), but geolocation data places it in Lake Vicotria, making it a likely Haplochromis squamulatus
Haplochromis_victoriae	Harvard Museum of Comparative Zoology	152956	Victoria		Africa	Uganda	Pallisa District	Lake Nyaguo	Wild caught	https://www.morphosource.org/Detail/MediaDetail/Show/media_id/25423	mcz:ich:152956	overt TCN; NSF DBI-1701714; NSF DBI-1702263	Harvard University, Museum of Comparative Zoology	Attribution-NonCommercial-NoDerivs CC BY-NC-ND - reuse noncommerical no changes
Haplochromis_welcommei	Harvard Museum of Comparative Zoology	152827	Victoria		Africa	Uganda	Buyende District	Lake Nawampasa	Wild caught	https://www.morphosource.org/Detail/MediaDetail/Show/media_id/23087	mcz:ich:152827	overt TCN; NSF DBI-1701714; NSF DBI-1702263	Harvard University, Museum of Comparative Zoology	Attribution-NonCommercial-NoDerivs CC BY-NC-ND - reuse noncommerical no changes
Haplochromis_wingatii	Harvard Museum of Comparative Zoology	148133	Victoria		Africa	Uganda	Lake Albert	Botiaba Lagoon	Wild caught	https://www.morphosource.org/concern/biological_specimens/000S14287	mcz:ich:148133	overt TCN; NSF DBI-1701714; NSF DBI-1702263	Harvard University, Museum of Comparative Zoology	Attribution-NonCommercial-NoDerivs CC BY-NC-ND - reuse noncommerical no changes
Hemibates_stenosoma	Yale Peabody Museum	1989	Tanganyika		Africa	Tanzania			Wild caught	https://www.morphosource.org/concern/biological_specimens/000S43914	ypm:vz:ypm ich 001989	oVert TCN; NSF DBI-1701714; NSF DBI-1701769	Yale University	Attribution- CC BY-NC-SA - reuse here and applied to future uses but noncommercial	Citation: Yale University provided access to these data provided access to these data, the collection of which was funded by oVert TCN; NSF DBI-1701714; NSF DBI-1701769.. The files were downloaded from www.MorphoSource.org, Duke University.
Hemichromis_fasciatus	Cornell University Museum of Vertebrates	88248	Africa		Africa	Republic of the Congo	Cuvette-Ouest	Lékoli River	Wild caught	https://www.morphosource.org/concern/biological_specimens/000S17736	cumv:fish:88248	oVert TCN; NSF DBI-1701714; NSF DBI-1700908	Cornell University	Attribution- CC BY-NC-SA - reuse here and applied to future uses but noncommercial	Citation: Cornell University provided access to these data provided access to these data, the collection of which was funded by oVert TCN; NSF DBI-1701714; NSF DBI-1700908.. The files were downloaded from www.MorphoSource.org, Duke University.
Hemitaeniochromis_urotaenia	Yale Peabody Museum	7803	Malawi	Non-mbuna	Africa	Malawi	Mangochi	Monkey Bay	Wild caught	https://www.morphosource.org/concern/biological_specimens/000S44032	ypm:vz:ypm ich 007803	oVert TCN; NSF DBI-1701714; NSF DBI-1701769	Yale University	Attribution- CC BY-NC-SA - reuse here and applied to future uses but noncommercial	Citation: Yale University provided access to these data provided access to these data, the collection of which was funded by oVert TCN; NSF DBI-1701714; NSF DBI-1701769.. The files were downloaded from www.MorphoSource.org, Duke University.
Interochromis_loocki	Yale Peabody Museum	1975	Tanganyika		Africa	Tanzania			Wild caught	https://www.morphosource.org/concern/biological_specimens/000S21212	ypm:vz:ypm ich 001975	oVert TCN; NSF DBI-1701714; NSF DBI-1701769	Yale University	Attribution- CC BY-NC-SA - reuse here and applied to future uses but noncommercial	Citation: Yale University provided access to these data provided access to these data, the collection of which was funded by oVert TCN; NSF DBI-1701714; NSF DBI-1701769.. The files were downloaded from www.MorphoSource.org, Duke University.
Iodotropheus_sprengerae	Harvard Museum of Comparative Zoology	48015	Malawi	Mbuna	Africa	Malawi			Wild caught	https://www.morphosource.org/concern/biological_specimens/000S25799	mcz:ich:48015	overt TCN; NSF DBI-1701714; NSF DBI-1702263	Harvard University, Museum of Comparative Zoology	Attribution-NonCommercial-NoDerivs CC BY-NC-ND - reuse noncommerical no changes
Konia_eisentrauti	Cornell University Museum of Vertebrates	93584	Africa		Africa	Cameroon	Sud-Ouest Province	Lake Barombi Mbo	Wild caught	https://www.morphosource.org/concern/biological_specimens/000S20909	cumv:fish:93584	oVert TCN; NSF DBI-1701714; NSF DBI-1700908	Cornell University	Attribution- CC BY-NC-SA - reuse here and applied to future uses but noncommercial	Citation: Cornell University provided access to these data provided access to these data, the collection of which was funded by oVert TCN; NSF DBI-1701714; NSF DBI-1700908.. The files were downloaded from www.MorphoSource.org, Duke University.
Labeotropheus_fuelleborni	University of Massachusetts	17-01	Malawi	Mbuna	Africa	Malawi			Wild caught - Lab reared
Labeotropheus_fuelleborni	University of Massachusetts	17-14	Malawi	Mbuna	Africa	Malawi			Wild caught - Lab reared
Labeotropheus_fuelleborni	University of Massachusetts	17-N2	Malawi	Mbuna	Africa	Malawi			Wild caught - Lab reared
Labeotropheus_trewavasae	North Carolina State University	5095	Malawi	Mbuna	Africa	Malawi			Wild caught	https://www.morphosource.org/Detail/MediaDetail/Show/media_id/15432	NCSU:FIS:5095	NSF ADBC 47033	Floirda Museum of Natural History Ichthyology	Attribution-NonCommercial CC BY-NC - reuse but noncommercial
Labidochromis_caeruleus	North Carolina State University	5092	Malawi	Mbuna	Africa	Malawi			Wild caught	https://www.morphosource.org/Detail/MediaDetail/Show/media_id/15465	NCSU:FIS:5092	NSF ADBC 47033	Floirda Museum of Natural History Ichthyology	Attribution-NonCommercial CC BY-NC - reuse but noncommercial
Lepidiolamprologus_elongatus	Cornell University Museum of Vertebrates	88645	Tanganyika		Africa	Tanzania	Kigoma	Jakobsen's Beach	Wild caught	https://www.morphosource.org/concern/biological_specimens/000S17534	cumv:fish:88645	oVert TCN; NSF DBI-1701714; NSF DBI-1700908	Cornell University	Attribution- CC BY-NC-SA - reuse here and applied to future uses but noncommercial	Citation: Cornell University provided access to these data provided access to these data, the collection of which was funded by oVert TCN; NSF DBI-1701714; NSF DBI-1700908.. The files were downloaded from www.MorphoSource.org, Duke University.
Lethrinops_lethrinus	Yale Peabody Museum	14443	Malawi	Non-mbuna	Africa	Malawi	Mangochi	Mazinzi Bay	Wild caught	https://www.morphosource.org/concern/biological_specimens/000S36846	ypm:vz:ypm ich 014443	oVert TCN; NSF DBI-1701714; NSF DBI-1701769	Yale University	Attribution- CC BY-NC-SA - reuse here and applied to future uses but noncommercial	Citation: Yale University provided access to these data provided access to these data, the collection of which was funded by oVert TCN; NSF DBI-1701714; NSF DBI-1701769.. The files were downloaded from www.MorphoSource.org, Duke University.
Lichnochromis_acuticeps	Yale Peabody Museum	14590	Malawi	Non-mbuna	Africa	Malawi	Nankumba	Chembe Village	Wild caught	https://www.morphosource.org/Detail/MediaDetail/Show/media_id/39119	ypm:vz:ypm ich 014590	oVert TCN; NSF DBI-1701714; NSF DBI-1701769	Yale University	Attribution- CC BY-NC-SA - reuse here and applied to future uses but noncommercial	Citation: Yale University provided access to these data provided access to these data, the collection of which was funded by oVert TCN; NSF DBI-1701714; NSF DBI-1701769.. The files were downloaded from www.MorphoSource.org, Duke University.
Limnochromis_auritus	Harvard Museum of Comparative Zoology	50835	Tanganyika		Africa	Burundi	Bujumbura		Wild caught	https://www.morphosource.org/concern/biological_specimens/000355509	mcz:ich:50835	overt TCN; NSF DBI-1701714; NSF DBI-1702263	Harvard University, Museum of Comparative Zoology	Attribution-NonCommercial-NoDerivs CC BY-NC-ND - reuse noncommerical no changes
Limnotilapia_dardennii	Yale Peabody Museum	1988	Tanganyika		Africa	Tanzania			Wild caught	https://www.morphosource.org/concern/biological_specimens/000S34755	ypm:vz:ypm ich 001988	oVert TCN; NSF DBI-1701714; NSF DBI-1701769	Yale University	Attribution- CC BY-NC-SA - reuse here and applied to future uses but noncommercial	Citation: Yale University provided access to these data provided access to these data, the collection of which was funded by oVert TCN; NSF DBI-1701714; NSF DBI-1701769.. The files were downloaded from www.MorphoSource.org, Duke University.
Lobochilotes_labiatus	Cornell University Museum of Vertebrates	95516	Tanganyika		Africa	Tanzania	Kigoma	Ilagala	Wild caught	https://www.morphosource.org/concern/biological_specimens/000S17740	cumv:fish:95516	oVert TCN; NSF DBI-1701714; NSF DBI-1700908	Cornell University	Attribution- CC BY-NC-SA - reuse here and applied to future uses but noncommercial	Citation: Cornell University provided access to these data provided access to these data, the collection of which was funded by oVert TCN; NSF DBI-1701714; NSF DBI-1700908.. The files were downloaded from www.MorphoSource.org, Duke University.
Maylandia_aurora	University of Massachusetts	01-0025	Malawi	Mbuna	Africa	Malawi	Nankumba	Otter Island	Wild caught
Maylandia_aurora	University of Massachusetts	01-0026	Malawi	Mbuna	Africa	Malawi	Nankumba	Otter Island	Wild caught
Maylandia_aurora	University of Massachusetts	01-0028	Malawi	Mbuna	Africa	Malawi	Nankumba	Otter Island	Wild caught
Maylandia_barlowi	University of Massachusetts	01-0001	Malawi	Mbuna	Africa	Malawi	Mangochi	Mazinzi Bay	Wild caught
Maylandia_barlowi	University of Massachusetts	01-1593	Malawi	Mbuna	Africa	Malawi	Mangochi	Mazinzi Bay	Wild caught
Maylandia_barlowi	University of Massachusetts	01-1600	Malawi	Mbuna	Africa	Malawi	Mangochi	Mazinzi Bay	Wild caught
Maylandia_benetos	University of Massachusetts	01-1603	Malawi	Mbuna	Africa	Malawi	Mangochi	Mazinzi Bay	Wild caught
Maylandia_benetos	University of Massachusetts	01-1604	Malawi	Mbuna	Africa	Malawi	Mangochi	Mazinzi Bay	Wild caught
Maylandia_benetos	University of Massachusetts	01-1605	Malawi	Mbuna	Africa	Malawi	Mangochi	Mazinzi Bay	Wild caught
Maylandia_benetos	University of Massachusetts	01-1609	Malawi	Mbuna	Africa	Malawi	Mangochi	Mazinzi Bay	Wild caught
Maylandia_koningsi	The Pennsylvania State University	12377	Malawi	Mbuna	Africa	Malawi	Likoma Island	Membe Point	Wild caught	https://www.morphosource.org/Detail/MediaDetail/Show/media_id/20792	psu:12891:mkon1			Media reuse policy not set	Citation: The Pennsylvania State University provided access to these data originally appearing in Zootaxa. The files were downloaded from www.MorphoSource.org, Duke University.
Maylandia_mbenjii	North Carolina State University	4566	Malawi	Mbuna	Africa	Malawi			Wild caught	https://www.morphosource.org/Detail/MediaDetail/Show/media_id/15424	NCSU:FIS:4566	NSF ADBC 47033	Floirda Museum of Natural History Ichthyology	Attribution-NonCommercial CC BY-NC - reuse but noncommercial
Maylandia_zebra	University of Massachusetts	01-0003	Malawi	Mbuna	Africa	Malawi	Central Region	Mumbo Island	Wild caught
Maylandia_zebra	University of Massachusetts	01-0007	Malawi	Mbuna	Africa	Malawi	Central Region	Mumbo Island	Wild caught
Maylandia_zebra	University of Massachusetts	01-0019	Malawi	Mbuna	Africa	Malawi	Central Region	Mumbo Island	Wild caught
Mbipia_mbipi	Harvard Museum of Comparative Zoology	137947	Victoria		Africa	Kenya	Nyanza Province	Mbita Point	Wild caught	https://www.morphosource.org/Detail/MediaDetail/Show/media_id/24646	mcz:ich:137947	overt TCN; NSF DBI-1701714; NSF DBI-1702263	Harvard University, Museum of Comparative Zoology	Attribution-NonCommercial-NoDerivs CC BY-NC-ND - reuse noncommerical no changes
Mchenga_cyclicos	National Museum of Natural History	324569	Malawi	Non-mbuna	Africa	Malawi	Mangochi	Kanchedza Island	Wild caught	https://www.morphosource.org/concern/biological_specimens/000S36862	usnm:fishes:324569
Melanochromis_auratus	University of Massachusetts	01-0069	Malawi	Mbuna	Africa	Malawi			Wild caught
Melanochromis_melanopterus	Yale Peabody Museum	14310	Malawi	Mbuna	Africa	Malawi	Maganaa	Marelli Islands	Wild caught	https://www.morphosource.org/concern/biological_specimens/000S32325	ypm:vz:ypm ich 014310	oVert TCN; NSF DBI-1701714; NSF DBI-1701769	Yale University	Attribution- CC BY-NC-SA - reuse here and applied to future uses but noncommercial	Citation: Yale University provided access to these data provided access to these data, the collection of which was funded by oVert TCN; NSF DBI-1701714; NSF DBI-1701769.. The files were downloaded from www.MorphoSource.org, Duke University.
Mylochromis_lateristriga	Yale Peabody Museum	14518	Malawi	Non-mbuna	Africa	Malawi	Nankumba	Chembe Village	Wild caught	https://www.morphosource.org/Detail/MediaDetail/Show/media_id/38982	ypm:vz:ypm ich 014518	oVert TCN; NSF DBI-1701714; NSF DBI-1701769	Yale University	Attribution- CC BY-NC-SA - reuse here and applied to future uses but noncommercial	Citation: Yale University provided access to these data provided access to these data, the collection of which was funded by oVert TCN; NSF DBI-1701714; NSF DBI-1701769.. The files were downloaded from www.MorphoSource.org, Duke University.
Naevochromis_chrysogaster	Yale Peabody Museum	24323	Malawi	Non-mbuna	Africa	Malawi	Nankumba	Chembe Village	Wild caught	https://www.morphosource.org/concern/biological_specimens/000S36833	ypm:vz:ypm ich 024323	oVert TCN; NSF DBI-1701714; NSF DBI-1701769	Yale University	Attribution- CC BY-NC-SA - reuse here and applied to future uses but noncommercial	Citation: Yale University provided access to these data provided access to these data, the collection of which was funded by oVert TCN; NSF DBI-1701714; NSF DBI-1701769.. The files were downloaded from www.MorphoSource.org, Duke University.
Nanochromis_nudiceps	Cornell University Museum of Vertebrates	88260	Africa		Africa	Republic of the Congo	Cuvette-Ouest	Lékoli River	Wild caught	https://www.morphosource.org/concern/biological_specimens/000S17441	cumv:fish:88260	oVert TCN; NSF DBI-1701714; NSF DBI-1700908	Cornell University	Attribution- CC BY-NC-SA - reuse here and applied to future uses but noncommercial	Citation: Cornell University provided access to these data provided access to these data, the collection of which was funded by oVert TCN; NSF DBI-1701714; NSF DBI-1700908.. The files were downloaded from www.MorphoSource.org, Duke University.
Nimbochromis_linni	University of Massachusetts	19-13	Malawi	Non-mbuna	Africa	Malawi			Wild caught - Lab reared
Orthochromis_malagaraziensis	Cornell University Museum of Vertebrates	95549	Tanganyika		Africa	Tanzania	Kigoma	Malagarasi River	Wild caught	https://www.morphosource.org/concern/biological_specimens/000S17372	cumv:fish:95549	oVert TCN; NSF DBI-1701714; NSF DBI-1700908	Cornell University	Attribution- CC BY-NC-SA - reuse here and applied to future uses but noncommercial	Citation: Cornell University provided access to these data provided access to these data, the collection of which was funded by oVert TCN; NSF DBI-1701714; NSF DBI-1700908.. The files were downloaded from www.MorphoSource.org, Duke University.
Otopharynx_lithobates	University of Massachusetts	19-03	Malawi	Non-mbuna	Africa	Malawi			Wild caught - Lab reared
Parananochromis_longirostris	Cornell University Museum of Vertebrates	80766	Africa		Africa	Gabon	Woleu-Ntem Province	Deghe Creek	Wild caught	https://www.morphosource.org/concern/biological_specimens/000S17526	cumv:fish:80766	oVert TCN; NSF DBI-1701714; NSF DBI-1700908	Cornell University	Attribution- CC BY-NC-SA - reuse here and applied to future uses but noncommercial	Citation: Cornell University provided access to these data provided access to these data, the collection of which was funded by oVert TCN; NSF DBI-1701714; NSF DBI-1700908.. The files were downloaded from www.MorphoSource.org, Duke University.
Pelmatochromis_buettikoferi	Cornell University Museum of Vertebrates	97836	Africa		Africa	Guinea	Forecariah	Serguey Creek	Wild caught	https://www.morphosource.org/concern/biological_specimens/000S20911	cumv:fish:97836	oVert TCN; NSF DBI-1701714; NSF DBI-1700908	Cornell University	Attribution- CC BY-NC-SA - reuse here and applied to future uses but noncommercial	Citation: Cornell University provided access to these data provided access to these data, the collection of which was funded by oVert TCN; NSF DBI-1701714; NSF DBI-1700908.. The files were downloaded from www.MorphoSource.org, Duke University.
Pelvicachromis_pulcher	Yale Peabody Museum	9680	Africa		Africa				Wild caught	https://www.morphosource.org/concern/biological_specimens/000S32442	ypm:vz:ypm ich 009680	oVert TCN; NSF DBI-1701714; NSF DBI-1701769	Yale University	Attribution- CC BY-NC-SA - reuse here and applied to future uses but noncommercial	Citation: Yale University provided access to these data provided access to these data, the collection of which was funded by oVert TCN; NSF DBI-1701714; NSF DBI-1701769.. The files were downloaded from www.MorphoSource.org, Duke University.
Perissodus_microlepis	University of Massachusetts	19-06	Tanganyika		Africa	Tanzania			Wild caught
Petrochromis_polyodon	Cornell University Museum of Vertebrates	88725	Tanganyika		Africa	Tanzania	Kigoma	Jakobsen's Beach	Wild caught	https://www.morphosource.org/concern/biological_specimens/000S19509	cumv:fish:88725	oVert TCN; NSF DBI-1701714; NSF DBI-1700908	Cornell University	Attribution- CC BY-NC-SA - reuse here and applied to future uses but noncommercial	Citation: Cornell University provided access to these data provided access to these data, the collection of which was funded by oVert TCN; NSF DBI-1701714; NSF DBI-1700908.. The files were downloaded from www.MorphoSource.org, Duke University.
Petrotilapia_nigra	University of Massachusetts	01-0369	Malawi	Mbuna	Africa	Malawi	Makanjila	Eccles Reef	Wild caught
Pseudosimochromis_curvifrons	Cornell University Museum of Vertebrates	89316	Tanganyika		Africa	Tanzania	Kigoma	Jakobsen's Beach	Wild caught	https://www.morphosource.org/concern/biological_specimens/000S17438	cumv:fish:89316	oVert TCN; NSF DBI-1701714; NSF DBI-1700908	Cornell University	Attribution- CC BY-NC-SA - reuse here and applied to future uses but noncommercial	Citation: Cornell University provided access to these data provided access to these data, the collection of which was funded by oVert TCN; NSF DBI-1701714; NSF DBI-1700908.. The files were downloaded from www.MorphoSource.org, Duke University.
Pungu_maclareni	Cornell University Museum of Vertebrates	93585	Africa		Africa	Cameroon	Sud-Ouest Province	Lake Barombi Mbo	Wild caught	https://www.morphosource.org/concern/biological_specimens/000S17369	cumv:fish:93585	oVert TCN; NSF DBI-1701714; NSF DBI-1700908	Cornell University	Attribution- CC BY-NC-SA - reuse here and applied to future uses but noncommercial	Citation: Cornell University provided access to these data provided access to these data, the collection of which was funded by oVert TCN; NSF DBI-1701714; NSF DBI-1700908.. The files were downloaded from www.MorphoSource.org, Duke University.
Reganochromis_calliurus	Yale Peabody Museum	23182	Tanganyika		Africa	Tanzania			Wild caught	https://www.morphosource.org/concern/biological_specimens/000S23828	ypm:vz:ypm ich 023182	oVert TCN; NSF DBI-1701714; NSF DBI-1701769	Yale University	Attribution- CC BY-NC-SA - reuse here and applied to future uses but noncommercial	Citation: Yale University provided access to these data provided access to these data, the collection of which was funded by oVert TCN; NSF DBI-1701714; NSF DBI-1701769.. The files were downloaded from www.MorphoSource.org, Duke University.
Sciaenochromis_ahli	Yale Peabody Museum	14105	Malawi	Non-mbuna	Africa	Malawi			Wild caught	https://www.morphosource.org/Detail/MediaDetail/Show/media_id/38977	ypm:vz:ypm ich 014105	oVert TCN; NSF DBI-1701714; NSF DBI-1701769	Yale University	Attribution- CC BY-NC-SA - reuse here and applied to future uses but noncommercial	Citation: Yale University provided access to these data provided access to these data, the collection of which was funded by oVert TCN; NSF DBI-1701714; NSF DBI-1701769.. The files were downloaded from www.MorphoSource.org, Duke University.
Simochromis_diagramma	Cornell University Museum of Vertebrates	93690	Tanganyika		Africa	Tanzania	Kigoma	Bangwe Point	Wild caught	https://www.morphosource.org/concern/biological_specimens/000S17540	cumv:fish:93690	oVert TCN; NSF DBI-1701714; NSF DBI-1700908	Cornell University	Attribution- CC BY-NC-SA - reuse here and applied to future uses but noncommercial	Citation: Cornell University provided access to these data provided access to these data, the collection of which was funded by oVert TCN; NSF DBI-1701714; NSF DBI-1700908.. The files were downloaded from www.MorphoSource.org, Duke University.
Stomatepia_mariae	Cornell University Museum of Vertebrates	93588	Africa		Africa	Cameroon	Sud-Ouest Province	Lake Barombi Mbo	Wild caught	https://www.morphosource.org/concern/biological_specimens/000S20916	cumv:fish:93588	oVert TCN; NSF DBI-1701714; NSF DBI-1700908	Cornell University	Attribution- CC BY-NC-SA - reuse here and applied to future uses but noncommercial	Citation: Cornell University provided access to these data provided access to these data, the collection of which was funded by oVert TCN; NSF DBI-1701714; NSF DBI-1700908.. The files were downloaded from www.MorphoSource.org, Duke University.
Taeniolethrinops_praeorbitalis	Yale Peabody Museum	14420	Malawi	Non-mbuna	Africa	Malawi	Mangochi	Mazinzi Bay	Wild caught	https://www.morphosource.org/Detail/MediaDetail/Show/media_id/39971	ypm:vz:ypm ich 014420	oVert TCN; NSF DBI-1701714; NSF DBI-1701769	Yale University	Attribution- CC BY-NC-SA - reuse here and applied to future uses but noncommercial	Citation: Yale University provided access to these data provided access to these data, the collection of which was funded by oVert TCN; NSF DBI-1701714; NSF DBI-1701769.. The files were downloaded from www.MorphoSource.org, Duke University.
Tangachromis_dhanisi	Harvard Museum of Comparative Zoology	50836	Tanganyika		Africa	Burundi	Bujumbura		Wild caught	https://www.morphosource.org/concern/biological_specimens/000S14286	mcz:ich:50836	overt TCN; NSF DBI-1701714; NSF DBI-1702263	Harvard University, Museum of Comparative Zoology	Attribution-NonCommercial-NoDerivs CC BY-NC-ND - reuse noncommerical no changes
Telmatochromis_temporalis	Cornell University Museum of Vertebrates	88633	Tanganyika		Africa	Tanzania	Kigoma	Jakobsen's Beach	Wild caught	https://www.morphosource.org/concern/biological_specimens/000S16165	cumv:fish:88633	oVert TCN; NSF DBI-1701714; NSF DBI-1700908	Cornell University	Attribution- CC BY-NC-SA - reuse here and applied to future uses but noncommercial	Citation: Cornell University provided access to these data provided access to these data, the collection of which was funded by oVert TCN; NSF DBI-1701714; NSF DBI-1700908.. The files were downloaded from www.MorphoSource.org, Duke University.
Thysochromis_ansorgii	Yale Peabody Museum	14283	Africa		Africa				Wild caught	https://www.morphosource.org/concern/biological_specimens/000S29689	ypm:vz:ypm ich 014283	oVert TCN; NSF DBI-1701714; NSF DBI-1701769	Yale University	Attribution- CC BY-NC-SA - reuse here and applied to future uses but noncommercial	Citation: Yale University provided access to these data provided access to these data, the collection of which was funded by oVert TCN; NSF DBI-1701714; NSF DBI-1701769.. The files were downloaded from www.MorphoSource.org, Duke University.
Tilapia_sparrmanii	Cornell University Museum of Vertebrates	91199	Africa		Africa	Zambia	Central Province	Luapula River	Wild caught	https://www.morphosource.org/concern/biological_specimens/000S17704	cumv:fish:91199	oVert TCN; NSF DBI-1701714; NSF DBI-1700908	Cornell University	Attribution- CC BY-NC-SA - reuse here and applied to future uses but noncommercial	Citation: Cornell University provided access to these data provided access to these data, the collection of which was funded by oVert TCN; NSF DBI-1701714; NSF DBI-1700908.. The files were downloaded from www.MorphoSource.org, Duke University.
Trematocranus_microstoma	Yale Peabody Museum	14417	Malawi	Non-mbuna	Africa	Malawi	Mangochi	Mazinzi Bay	Wild caught	https://www.morphosource.org/Detail/MediaDetail/Show/media_id/39658	ypm:vz:ypm ich 014417	oVert TCN; NSF DBI-1701714; NSF DBI-1701769	Yale University	Attribution- CC BY-NC-SA - reuse here and applied to future uses but noncommercial	Citation: Yale University provided access to these data provided access to these data, the collection of which was funded by oVert TCN; NSF DBI-1701714; NSF DBI-1701769.. The files were downloaded from www.MorphoSource.org, Duke University.
Tropheops_gracilior	University of Massachusetts	01-0008	Malawi	Mbuna	Africa	Malawi	Nankumba	Domwe Island	Wild caught
Tropheops_gracilior	University of Massachusetts	01-0010	Malawi	Mbuna	Africa	Malawi	Nankumba	Domwe Island	Wild caught
Tropheops_gracilior	University of Massachusetts	01-0027	Malawi	Mbuna	Africa	Malawi	Nankumba	Domwe Island	Wild caught
Tropheops_gracilior	University of Massachusetts	01-0109	Malawi	Mbuna	Africa	Malawi	Nankumba	Otter Island	Wild caught
Tropheops_gracilior	University of Massachusetts	01-0124	Malawi	Mbuna	Africa	Malawi	Nankumba	Otter Island	Wild caught
Tropheops_gracilior	University of Massachusetts	01-0131	Malawi	Mbuna	Africa	Malawi	Nankumba	Otter Island	Wild caught
Tropheops_macrophthalmus	University of Massachusetts	01-0160	Malawi	Mbuna	Africa	Malawi	Nankumba	Thumbi West	Wild caught							Tropheops sp. 'red cheek' synonym; Ad Konings pers. comm.
Tropheops_macrophthalmus	University of Massachusetts	01-0161	Malawi	Mbuna	Africa	Malawi	Nankumba	Thumbi West	Wild caught							Tropheops sp. 'red cheek' synonym; Ad Konings pers. comm.
Tropheops_macrophthalmus	University of Massachusetts	01-0163	Malawi	Mbuna	Africa	Malawi	Nankumba	Thumbi West	Wild caught							Tropheops sp. 'red cheek' synonym; Ad Konings pers. comm.
Tropheops_microstoma	University of Massachusetts	01-0322	Malawi	Mbuna	Africa	Malawi	Nankumba	Otter Island	Wild caught
Tropheops_microstoma	University of Massachusetts	01-1147	Malawi	Mbuna	Africa	Malawi	Nankumba	Otter Island	Wild caught
Xenochromis_hecqui	Yale Peabody Museum	9057	Tanganyika		Africa	Tanzania			Wild caught	https://www.morphosource.org/concern/biological_specimens/000S44237	ypm:vz:ypm ich 009057	oVert TCN; NSF DBI-1701714; NSF DBI-1701769	Yale University	Attribution- CC BY-NC-SA - reuse here and applied to future uses but noncommercial	Citation: Yale University provided access to these data provided access to these data, the collection of which was funded by oVert TCN; NSF DBI-1701714; NSF DBI-1701769.. The files were downloaded from www.MorphoSource.org, Duke University.
Xenotilapia_leptura	Cornell University Museum of Vertebrates	89304	Tanganyika		Africa	Tanzania	Kigoma	Jakobsen's Beach	Wild caught
Xenotilapia_ochrogenys	University of Michigan Museum of Zoology	196177	Tanganyika		Africa	Tanzania			Wild caught

## Sheet: Supp. Data 2
TaxaID	Clade	Lake	Diet	Diet_References	PC1_LOJ	PC2_LOJ	PC3_LOJ	PC4_LOJ	PC5_LOJ	PC1_LPJ	PC2_LPJ	PC3_LPJ	PC4_LPJ	PC5_LPJ
Abactochromis_labrosus	M	M	Zoobenthos2	[20]	-0.234756	-0.00593121	-0.0649644	0.0536472	0.0633785	0.0892936	-0.0329821	0.0101366	0.0203094	0.00838966
Alticorpus_mentale	U	M	Fish	[12,30]	0.0777796	0.0771918	0.0732942	-0.0293473	-0.0342926	-0.00929325	-0.0658706	-0.0263678	-0.00250672	-0.022255
Altolamprologus_compressiceps	T	T	Zoobenthos1	[11]	-0.338673	-0.0229682	-0.0478978	0.0277733	0.0706078	0.136374	-0.0258934	-0.0534039	0.03275	-0.0161393
Anomalochromis_thomasi	A	A	Omnivore	[13]	-0.0113409	0.0262825	-0.0561634	-0.00293216	-0.0648752	-0.154418	-0.0329664	0.0330344	0.0398114	0.038379
Aulonocara_koningsi	U	M	Zoobenthos2	[30]	-0.131997	0.0283744	-0.0254131	-0.0120844	-0.0356151	-0.0467592	-0.0294472	-0.00271968	0.0141587	-0.00979765
Aulonocara_stuartgranti	U	M	Zoobenthos2	[15,21]	0.0352661	0.0818456	-0.00770314	0.0174274	-0.0158105	-0.0551004	0.00122781	-0.0230122	0.0267754	-0.0380796
Aulonocranus_dewindti	T	T	Zoobenthos2	[11]	-0.273828	-0.0455688	0.017146	-0.0411106	0.00624518	0.0739164	-0.00216892	0.00855147	0.0411364	-0.0221365
Bathybates_ferox	T	T	Fish	[9,11,15]	-0.34441	-0.0306246	-0.00246206	-0.0073895	0.0491196	0.174149	-0.128294	-0.0818063	-0.0293178	0.046369
Benitochromis_finleyi	A	A	Omnivore	[13]	0.0878385	0.0669282	0.0377937	0.0480076	0.01287	-0.06856	-0.0437991	0.0289402	0.0183211	-0.00127752
Benthochromis_tricoti	T	T	Zooplankton	[11]	-0.145665	0.0293073	-0.0136549	-0.0406945	0.0295388	0.166588	0.0066799	0.0373512	0.0222638	0.0128229
Buccochromis_nototaenia	U	M	Fish	[12,30]	-0.141056	-0.0134115	0.00830965	-0.0391691	0.00264171	0.0141583	-0.0418274	0.024614	-0.00214752	0.00280872
Chalinochromis_brichardi	T	T	Aufwuchs	[11,15,27]	0.110288	-0.083884	-0.0804014	0.123139	-0.0693878	-0.193275	-0.0252945	-0.00534161	0.0121799	-0.000538627
Cheilochromis_euchilus	U	M	Zoobenthos2	[1,12,15]	0.137124	0.053378	-0.0704397	0.0849431	-0.000601086	-0.0552261	-0.0545865	-0.0205757	-0.0331651	-0.0161556
Chilochromis_duponti	A	A	Aufwuchs	[13]	0.278403	-0.0805923	0.0538005	0.0394217	0.0405539	0.0250135	0.229653	-0.0110968	0.0162075	0.0209875
Chilotilapia_rhoadesii	U	M	Zoobenthos1	[8,12,15]	0.0659058	-0.0830353	-0.0702694	0.0068789	-0.0514279	-0.0233376	-0.00138395	-0.030717	-0.0590945	0.0170552
Chindongo_bellicosus	M	M	Aufwuchs	[14]	0.0746344	-0.0573198	-0.0714155	-0.117578	-0.0112769	-0.0275223	0.0616359	0.0130479	-0.0219047	-0.0368469
Chromidotilapia_kingsleyae	A	A	Omnivore	[13]	0.0968272	0.119065	0.00196623	0.0338692	0.025836	-0.118009	-0.0482773	0.00965634	0.0270869	-0.0205217
Copadichromis_borleyi	U	M	Zooplankton	[12,30]	-0.242484	0.0246345	-0.0253614	-0.00776722	0.00741825	0.117198	-0.0717086	0.0506034	-0.0189741	-0.0248936
Cunningtonia_longiventralis	T	T	Aufwuchs	[11]	-0.0141993	-0.00646505	0.0233972	-0.0110871	-0.0317297	-0.0423783	0.051073	0.0453489	-0.019353	-0.00669802
Cynotilapia_afra	M	M	Zooplankton	[12,20]	0.0684389	-0.0124427	-0.0375345	-0.0259749	0.00992418	0.0233865	-0.00574354	-0.00173041	-0.0105306	-0.0187913
Cyphotilapia_frontosa	T	T	Fish	[11]	-0.085133	-0.00657705	0.0326235	-0.00394139	0.0303499	-0.0413707	-0.0523541	0.0341536	0.015973	-0.00583054
Cyprichromis_leptosoma	T	T	Zooplankton	[11,15]	-0.0655122	0.0457473	-0.0218221	-0.0244301	-0.0163208	-0.0531961	-0.0179524	-0.0199622	0.0021762	-0.00215343
Dimidiochromis_compressiceps	U	M	Fish	[12,30]	-0.126966	0.0420527	-0.0184787	0.00995158	0.0214968	0.0803758	-0.00983778	0.00302599	-0.0174119	0.0304531
Ectodus_descampsii	T	T	Zoobenthos2	[8,11,15]	-0.0781324	0.0100545	0.024172	-0.0809426	-0.0258551	0.0181124	0.214878	-0.0637614	0.0465685	-0.0206394
Eretmodus_cyanostictus	T	T	Aufwuchs	[11,15,29]	0.237161	-0.103967	0.00920267	0.0696845	-0.0103755	-0.095958	0.0216182	-0.0336501	0.0204967	-0.0148366
Exochochromis_anagenys	U	M	Fish	[12,30]	-0.0590989	-0.0010494	0.0340145	0.0278261	0.0247441	-0.0210087	-0.0389149	-0.0224068	-0.0122097	0.00931752
Gephyrochromis_moorii	M	M	Omnivore	[12,30]	0.234623	0.0313923	0.0279809	-0.0470823	0.0154587	-0.0294996	0.0961702	-0.0180451	-0.011333	-0.0291644
Grammatotria_lemairii	T	T	Zoobenthos2	[11]	-0.284999	-0.0239704	-0.0102862	0.00879278	0.000526613	0.0366096	0.0676628	-0.0486143	-0.017494	0.0256952
Greenwoodochromis_christyi	T	T	Zoobenthos1	[11]	0.129605	0.104181	0.0585096	0.0183771	0.0181971	-0.0193941	0.0703399	-0.0082256	-0.00535574	0.0382546
Haplochromis_squamulatus	V	V	Fish	[5]	-0.0508065	0.0527005	0.0469872	0.0449355	0.0237967	0.00326898	0.000355436	0.00118438	-0.00546215	0.00548951
Haplochromis_victoriae	V	V	Zoobenthos2	[5]	-0.0382873	0.0108459	-0.0490672	0.0386222	0.0252406	-0.0194901	-0.00720418	-0.00687951	-0.02987	0.0170177
Haplochromis_welcommei	V	V	Scale	[5]	-0.212607	-0.0636266	0.0672665	-0.0502232	-0.00571736	0.00107905	-0.0146061	-0.0489263	-0.0446806	0.0033349
Haplochromis_wingatii	V	V	Omnivore	[5]	-0.0908256	0.0126878	0.0220224	0.0324261	0.0109428	-0.0512346	0.0292648	-0.0230043	0.00159652	0.0642411
Hemibates_stenosoma	T	T	Fish	[11]	-0.229783	-0.00716444	-0.00059483	-0.0296349	0.0254799	0.229182	-0.0513366	0.0368371	-0.00157301	-0.00132346
Hemichromis_fasciatus	A	A	Fish	[22]	-0.00116907	0.0880903	0.0505427	0.0190745	-0.104701	-0.244479	-0.121907	-0.00269969	0.0066778	-0.0199056
Hemitaeniochromis_urotaenia	U	M	Fish	[12]	-0.056818	-0.0304731	0.0458206	0.00239591	-0.013722	-0.0592408	-0.0954494	-0.0476504	-0.0313414	-0.0144915
Interochromis_loocki	T	T	Aufwuchs	[6]	0.236146	-0.0236243	0.0227771	-0.0490875	0.0523702	-0.0582686	0.0161134	-0.0139427	0.0230829	0.00707048
Iodotropheus_sprengerae	M	M	Omnivore	[12]	0.205471	0.0403223	-0.0533179	0.00489037	0.00561352	-0.0156089	0.0141586	0.019895	0.014353	-0.00357982
Konia_eisentrauti	A	A	Zoobenthos2	[13]	0.0168807	-0.00198903	0.0133678	-0.0245587	-0.0209027	0.0660093	0.0615115	0.0332099	0.0233467	-0.00655344
Labeotropheus_fuelleborni	M	M	Aufwuchs	[12,15,20]	0.294454	-0.0119149	0.0496899	-0.0453725	0.0189191	0.0753366	0.0239321	-0.0327242	-0.0508452	0.00863274
Labeotropheus_trewavasae	M	M	Aufwuchs	[12,15,20]	0.280682	0.0423536	0.0252933	-0.0739117	0.0251527	0.0555659	0.015176	-0.00257768	0.0063088	-0.0298983
Labidochromis_caeruleus	M	M	Omnivore	[12]	-0.108612	0.0577138	-0.0909194	-0.011025	0.000754011	0.0289622	0.0416319	-0.0215508	0.0232123	0.00297372
Lepidiolamprologus_elongatus	T	T	Zoobenthos2	[15]	-0.284199	-0.0211414	0.0342359	0.0245944	0.0232615	0.0619509	-0.175562	-0.0774104	0.018529	0.0324909
Lethrinops_lethrinus	U	M	Zoobenthos2	[12,30]	-0.288957	-0.0479032	-0.00311207	-0.020233	-0.00459945	0.0581052	-0.0244311	-0.0481798	0.034276	0.000226972
Lichnochromis_acuticeps	U	M	Zoobenthos2	[12]	-0.144535	0.0286352	0.00172033	0.0710484	0.0319359	0.00877649	-0.00608207	-0.0208533	-0.0645811	-0.00898282
Limnochromis_auritus	T	T	Zoobenthos1	[8,11,15]	-0.0277027	0.0903659	0.048088	0.0265007	0.0308446	-0.0155492	0.0366621	-0.00392796	-0.000413247	0.00101429
Limnotilapia_dardennii	T	T	Aufwuchs	[6]	0.0598208	-0.0162487	-0.0243516	-0.0299673	0.0181801	0.017116	0.04917	0.0135835	0.0331957	0.00135085
Lobochilotes_labiatus	T	T	Zoobenthos1	[11]	0.0532863	0.014241	-0.0751626	0.0676787	0.00265901	-0.0308686	0.0262061	0.0392951	-0.00199169	0.0265783
Maylandia_aurora	M	M	Aufwuchs	[12]	0.124589	-0.0358409	-0.0079444	-0.00330298	0.000602263	0.00720786	0.0468353	0.00637493	-0.0282628	-0.0135138
Maylandia_barlowi	M	M	Aufwuchs	[12]	0.0332592	-0.0322469	-0.0240164	-0.0358471	0.00979042	-0.00390117	0.0576832	0.00717145	-0.0327409	-0.0191659
Maylandia_benetos	M	M	Aufwuchs	[12]	0.123234	-0.0365983	-0.00527866	-0.00279083	0.00683626	0.00164968	0.0426718	0.0106395	-0.0281021	-0.0121399
Maylandia_koningsi	M	M	Aufwuchs	[12]	0.0549908	-0.10872	0.043495	0.0141228	-0.0122714	-0.0194698	0.0638962	0.0290677	-0.014837	-0.0184211
Maylandia_mbenjii	M	M	Aufwuchs	[12]	0.0742126	-0.0167939	0.00279489	-0.0036092	-0.0243649	-0.0142425	0.0454545	-0.00200109	-0.0210436	-0.00285169
Maylandia_zebra	M	M	Aufwuchs	[12,18]	0.0890549	-0.0234417	-0.0123722	0.0104471	-0.00920196	0.00364713	0.0241157	0.0030261	-0.0291571	-0.00653958
Mbipia_mbipi	V	V	Aufwuchs	[16]	0.0964209	0.051205	0.0305645	0.045389	0.00226053	0.0194386	0.0324042	-0.0270644	-0.0169455	-0.00367135
Mchenga_cyclicos	U	M	Zooplankton	[23]	-0.177363	-0.0055363	-0.0112316	0.0146409	-0.0219554	-0.0502544	-0.0297939	-0.0171757	-0.0202632	-0.0134297
Melanochromis_auratus	M	M	Aufwuchs	[8,12,15]	0.127883	0.05154	0.00195951	-0.0023604	0.00992363	-0.0125346	0.0248505	-0.0111055	-0.0171214	0.0329916
Melanochromis_melanopterus	M	M	Zoobenthos2	[12,15]	-0.07998	-0.00773937	0.00898812	0.0175055	-0.00235244	-0.0174282	-0.00608074	-0.014384	0.017121	0.0115627
Mylochromis_lateristriga	U	M	Zoobenthos1	[12]	-0.19475	-0.0111266	-0.0246685	0.0400454	-0.0148451	-0.0457849	0.034677	-0.00452972	-0.0217884	0.0325442
Naevochromis_chrysogaster	U	M	Zoobenthos2	[12]	-0.0042005	-0.0144107	-0.0208257	0.065	-0.0273017	-0.0403894	-0.0924611	-0.0357739	0.0107373	0.0131203
Nanochromis_nudiceps	A	A	Omnivore	[24]	-0.0769101	0.0468792	0.00847688	-0.0395634	0.00233694	-0.00283837	-0.0798844	0.0797288	0.0121778	0.0470623
Nimbochromis_linni	U	M	Fish	[8,12,15]	-0.149652	-0.051903	0.0691701	-0.0230987	-0.0411437	-0.0341878	-0.0914193	-0.0271404	0.00273021	-0.0301061
Orthochromis_malagaraziensis	T	T	Zoobenthos2	[8]	0.0311722	0.0349997	0.0109147	0.032437	-0.0302235	-0.0638416	-0.0147766	0.0075825	0.00304555	-0.0357302
Otopharynx_lithobates	U	M	Zoobenthos1	[12,15]	-0.0333962	0.0103067	0.00843439	-0.0110348	-0.0231939	-0.0282527	-0.0217231	0.00576446	-0.0250027	-0.000186363
Parananochromis_longirostris	A	A	Omnivore	[13]	-0.134433	-0.0147389	0.0039698	0.0310775	0.00262615	-0.0101817	-0.10059	0.0450818	0.00844256	0.00298292
Pelmatochromis_buettikoferi	A	A	Omnivore	[13]	0.0472229	0.076201	-0.00491101	-0.0317958	-0.022986	-0.0675786	-0.0542525	0.0305468	0.0175072	0.00854773
Pelvicachromis_pulcher	A	A	Omnivore	[13]	0.214171	0.103074	0.0136155	0.00978553	0.0173594	-0.00541376	-0.078801	0.059223	-0.00739028	0.0200518
Perissodus_microlepis	T	T	Scale	[11,25,28]	0.157511	-0.19844	0.0742649	0.0579284	0.0380648	0.00217576	-0.0240536	0.00689441	-0.0119102	-0.0886095
Petrochromis_polyodon	T	T	Aufwuchs	[11]	0.224164	-0.169272	0.0553297	-0.0325384	0.000916903	-0.0118965	0.0359714	0.0259834	0.00952798	-0.0138924
Petrotilapia_nigra	M	M	Aufwuchs	[12,20]	0.275606	-0.024545	0.0254888	0.0348191	-0.00636828	-0.00979302	0.0563268	0.0320543	-0.0338899	-0.0243618
Pseudosimochromis_curvifrons	T	T	Aufwuchs	[15,17,26]	0.220091	-0.0127545	-0.115195	-0.0404513	0.0243077	0.0461321	0.0522096	-0.0446039	0.0559706	-0.0146412
Pungu_maclareni	A	A	Omnivore	[3,19]	0.23473	0.0459699	-0.126637	-0.0258268	-0.00883338	0.02757	0.0825768	-0.00483041	0.0246949	0.0439884
Reganochromis_calliurus	T	T	Zoobenthos2	[11]	-0.206271	0.0162973	0.0630809	-0.0169752	-0.0462274	0.0660982	-0.0462912	-0.0122356	0.0133075	0.000934949
Sciaenochromis_ahli	U	M	Fish	[12,30]	-0.225483	0.00162755	0.0388167	-0.0205195	0.0173963	0.100187	-0.0655201	0.000748866	0.0149088	0.00864053
Simochromis_diagramma	T	T	Aufwuchs	[11]	0.244178	-0.049526	-0.0223414	-0.0416443	0.0301537	-0.0916703	0.0102916	0.0201407	0.0214699	0.00112122
Stomatepia_mariae	A	A	Zoobenthos2	[13]	-0.199425	-0.033279	0.00397644	-0.0711984	-0.018725	0.148077	0.0523854	0.0308207	0.0420071	0.0207333
Taeniolethrinops_praeorbitalis	U	M	Zoobenthos2	[12,30]	-0.262527	-0.0336071	-0.0202943	0.0024705	-0.000972855	0.115137	-0.0301068	0.054321	0.00575897	-0.00895053
Tangachromis_dhanisi	T	T	Zooplankton	[11]	-0.116396	0.0345573	0.0148619	-0.0301625	0.0133525	0.0779395	-0.0178058	-0.0187678	0.061465	0.00282234
Telmatochromis_temporalis	T	T	Aufwuchs	[7,15,29]	0.0798979	-0.109103	-0.0499568	-0.00963708	-0.0469752	-0.154848	0.0426792	0.00229512	0.0362404	0.0442765
Thysochromis_ansorgii	A	A	Omnivore	[10]	-0.0267707	-0.0488008	-0.00228204	0.0171195	-0.0397589	-0.0880307	-0.0659352	0.0252725	0.00431651	0.0249918
Tilapia_sparrmanii	A	A	Aufwuchs	[4]	0.137852	0.0343285	-0.00826773	-0.0421195	-0.0157107	-0.0512311	0.0391149	0.02908	0.0257049	0.0199022
Trematocranus_microstoma	U	M	Zoobenthos1	[12,30]	-0.168941	0.0460757	-0.0593898	-0.0249355	-0.0280698	-0.0279969	0.0743235	0.0288077	-0.0808783	0.058555
Tropheops_gracilior	M	M	Aufwuchs	[12,20]	0.206464	0.0108908	-0.0108381	-0.0210287	0.0161728	-0.00143656	0.0879214	0.0169161	-0.0245417	-0.0120553
Tropheops_macrophthalmus	M	M	Aufwuchs	[12,20]	0.204887	0.00314851	-0.0478651	-0.00385179	0.0380552	0.0155058	0.0238598	0.00945625	-0.0144652	-0.00611744
Tropheops_microstoma	M	M	Aufwuchs	[12,20]	0.127267	0.0033713	-0.0657224	-0.0219895	0.0264699	-0.0155388	0.0284416	0.0123154	-0.0307172	-0.0307842
Xenochromis_hecqui	T	T	Zooplankton	[11,28]	0.104527	-0.0205437	0.0485323	0.0357401	-0.00458672	0.196572	-0.0490527	0.0635552	-0.0176505	-0.021982
Xenotilapia_leptura	T	T	Aufwuchs	[2,11]	0.2337	0.0826126	0.117326	-0.00691667	-0.0140893	-0.0307297	0.0189464	-0.00579941	0.0356664	-0.0258766
Xenotilapia_ochrogenys	T	T	Zoobenthos2	[11]	-0.0786691	0.0293838	0.0867486	0.058309	-0.00331466	0.0606533	-0.0183293	-0.0381613	0.00467045	-0.0212662
Hard/non-evasive inverts	Zoobenthos1
Soft/evasive inverts	Zoobenthos2
See SI Text, Part V for reference bibliography

## Sheet: Supp. Data 3
Macroevolution PCAs
	LOJ							LPJ
Importance of Components	PC1	PC2	PC3	PC4	PC5		Importance of Components	PC1	PC2	PC3	PC4	PC5
Eigenvalues	0.0282737	0.00316434	0.00210877	0.00159759	0.000854199		Eigenvalues	0.00609032	0.00403052	0.00098822	0.000737069	0.000600692
Proportion of Variance	0.704234	0.0788167	0.0525249	0.0397925	0.0212762		Proportion of Variance	0.421787	0.279135	0.0684396	0.051046	0.0416012
Cumulative Proportion	0.704234	0.783051	0.835576	0.875368	0.896644		Cumulative Proportion	0.421787	0.700923	0.769362	0.820408	0.862009

## Sheet: Supp. Data 4
Specimen taxonomy	Institution	SpecimenID	Locality	Depth
Tropheops_black_dorsal	University of Massachusetts	01-0385	Chiofu Bay	Shallow
Tropheops_black_dorsal	University of Massachusetts	01-0386	Chiofu Bay	Shallow
Tropheops_black_dorsal	University of Massachusetts	01-0388	Chiofu Bay	Shallow
Tropheops_black_dorsal	University of Massachusetts	01-0001	Mumbo Island	Deep
Tropheops_black_dorsal	University of Massachusetts	01-0002	Mumbo Island	Deep
Tropheops_black_dorsal	University of Massachusetts	01-0005	Mumbo Island	Deep
Tropheops_broadmouth	University of Massachusetts	01-0106	Otter Island	Deep
Tropheops_broadmouth	University of Massachusetts	01-0107	Otter Island	Deep
Tropheops_broadmouth	University of Massachusetts	01-0108	Otter Island	Deep
Tropheops_chinyamwezi	University of Massachusetts	01-0335	Chinyamwezi	Shallow
Tropheops_chinyamwezi	University of Massachusetts	01-0348	Chinyamwezi	Shallow
Tropheops_chinyamwezi	University of Massachusetts	01-0336	Chinyamwezi	Shallow
Tropheops_chinyankwazi	University of Massachusetts	01-0357	Chinyankwazi	Shallow
Tropheops_chinyankwazi	University of Massachusetts	01-0358	Chinyankwazi	Shallow
Tropheops_chinyankwazi	University of Massachusetts	01-0362	Chinyankwazi	Shallow
Tropheops_gold_chest	University of Massachusetts	01-0381	Chiofu Bay	Shallow
Tropheops_gold_chest	University of Massachusetts	01-0383	Chiofu Bay	Shallow
Tropheops_gold_chest	University of Massachusetts	01-0384	Chiofu Bay	Shallow
Tropheops_gold	University of Massachusetts	01-0372	Eccles Reef	Shallow
Tropheops_gold	University of Massachusetts	01-0374	Eccles Reef	Shallow
Tropheops_gracilior	University of Massachusetts	01-0008	Domwe Island	Deep
Tropheops_gracilior	University of Massachusetts	01-0010	Domwe Island	Deep
Tropheops_gracilior	University of Massachusetts	01-0027	Domwe Island	Deep
Tropheops_gracilior	University of Massachusetts	01-0109	Otter Point	Deep
Tropheops_gracilior	University of Massachusetts	01-0124	Otter Point	Deep
Tropheops_gracilior	University of Massachusetts	01-0131	Otter Point	Deep
Tropheops_intermediate	University of Massachusetts	01-1646	Mazinzi Reef	Deep
Tropheops_intermediate	University of Massachusetts	01-1647	Mazinzi Reef	Deep
Tropheops_intermediate	University of Massachusetts	01-1645	Mazinzi Reef	Deep
Tropheops_intermediate	University of Massachusetts	01-0301	Otter Island	Deep
Tropheops_intermediate	University of Massachusetts	01-0302	Otter Island	Deep
Tropheops_intermediate	University of Massachusetts	01-0197	Otter Island	Deep
Tropheops_intermediate	University of Massachusetts	01-0198	Otter Island	Deep
Tropheops_intermediate	University of Massachusetts	01-0172	Thumbi West	Deep
Tropheops_intermediate	University of Massachusetts	01-0181	Thumbi West	Deep
Tropheops_intermediate	University of Massachusetts	01-0184	Thumbi West	Deep
Tropheops_lilac	University of Massachusetts	01-0001	Mumbo Island	Shallow
Tropheops_lilac	University of Massachusetts	01-0028	Mumbo Island	Shallow
Tropheops_lilac	University of Massachusetts	01-0029	Mumbo Island	Shallow
Tropheops_lilac	University of Massachusetts	01-1656	Mazinzi Reef	Shallow
Tropheops_lilac	University of Massachusetts	01-0151	Otter Point	Shallow
Tropheops_lilac	University of Massachusetts	01-0153	Otter Point	Shallow
Tropheops_lilac	University of Massachusetts	01-0156	Otter Point	Shallow
Tropheops_lilac	University of Massachusetts	01-0159	Thumbi West	Shallow
Tropheops_lilac	University of Massachusetts	01-0196	Thumbi West	Shallow
Tropheops_microstoma	University of Massachusetts	01-1147	Otter Point	Deep
Tropheops_microstoma	University of Massachusetts	01-0322	Otter Point	Deep
Tropheops_orange_chest	University of Massachusetts	01-0376	Eccles Reef	Shallow
Tropheops_orange_chest	University of Massachusetts	01-0303	Thumbi West	Shallow
Tropheops_orange_chest	University of Massachusetts	01-0304	Thumbi West	Shallow
Tropheops_orange_chest	University of Massachusetts	01-0307	Thumbi West	Shallow
Tropheops_red_cheek	University of Massachusetts	01-0160	Thumbi West	Shallow
Tropheops_red_cheek	University of Massachusetts	01-0161	Thumbi West	Shallow
Tropheops_red_cheek	University of Massachusetts	01-0163	Thumbi West	Shallow
Tropheops_white_dorsal	University of Massachusetts	01-0398	Nantumbwi	Shallow
Tropheops_zimbawe	University of Massachusetts	01-1115	Zimbawe Rock	Shallow
Tropheops_zimbawe	University of Massachusetts	01-1118	Zimbawe Rock	Shallow
Tropheops_zimbawe	University of Massachusetts	01-1121	Zimbawe Rock	Shallow

## Sheet: Supp. Data 5
Specimen taxonomy	Institution	SpecimenID
Labeotropheus_fuelleborni	University of Massachusetts	01-504
Labeotropheus_fuelleborni	University of Massachusetts	01-842
Labeotropheus_fuelleborni	University of Massachusetts	01-905
Labeotropheus_fuelleborni	University of Massachusetts	17-001
Labeotropheus_fuelleborni	University of Massachusetts	17-002
Labeotropheus_fuelleborni	University of Massachusetts	17-003
Labeotropheus_fuelleborni	University of Massachusetts	17-004
Labeotropheus_fuelleborni	University of Massachusetts	17-005
Labeotropheus_fuelleborni	University of Massachusetts	17-007
Labeotropheus_fuelleborni	University of Massachusetts	17-009
Labeotropheus_fuelleborni	University of Massachusetts	17-012
Labeotropheus_fuelleborni	University of Massachusetts	17-014
Labeotropheus_fuelleborni	University of Massachusetts	17-015
Labeotropheus_fuelleborni	University of Massachusetts	17-016
Labeotropheus_fuelleborni	University of Massachusetts	15-0N1
Labeotropheus_fuelleborni	University of Massachusetts	15-0N2
Labeotropheus_fuelleborni	University of Massachusetts	15-0N3
Tropheops_red_cheek	University of Massachusetts	01-160
Tropheops_red_cheek	University of Massachusetts	01-161
Tropheops_red_cheek	University of Massachusetts	01-163
Tropheops_red_cheek	University of Massachusetts	17-006
Tropheops_red_cheek	University of Massachusetts	17-008
Tropheops_red_cheek	University of Massachusetts	17-010
Tropheops_red_cheek	University of Massachusetts	17-011
Tropheops_red_cheek	University of Massachusetts	17-012
Tropheops_red_cheek	University of Massachusetts	17-026
Tropheops_red_cheek	University of Massachusetts	17-027
Tropheops_red_cheek	University of Massachusetts	17-031

## Sheet: Supp. Data 6
HybridID	scaffold_118_872248	scaffold_183_979177	scaffold_118_2170572	scaffold_118_2192593	scaffold_269_94077	scaffold_201_101644	scaffold_118_848647	scaffold_53_689240	scaffold_7_6781477	scaffold_7_6295430	scaffold_7_4421711	scaffold_7_1118266	scaffold_7_967062	scaffold_7_247636	scaffold_7_116522	scaffold_2_6496237	scaffold_2_8547835	scaffold_2_11310365	scaffold_2_13257442	scaffold_2_13440188	scaffold_2_14535182	scaffold_2_14347389	scaffold_111_723082	scaffold_111_475213	scaffold_111_1446492	scaffold_2_14709506	scaffold_111_1183548	scaffold_111_1108258	scaffold_111_1396077	scaffold_111_276283	scaffold_111_673317	scaffold_111_841535	scaffold_111_801372	scaffold_111_1714442	scaffold_121_541222	scaffold_121_263466	scaffold_121_236841	scaffold_121_1349034	scaffold_121_1981945	scaffold_29_417650	scaffold_29_495144	scaffold_29_1933214	scaffold_29_1422968	scaffold_29_3798479	scaffold_29_5049077	scaffold_91_1205970	scaffold_91_2606426	scaffold_91_2534027	scaffold_29_4252059
	1	1	1	1	1	1	1	1	1	1	1	1	1	1	1	1	1	1	1	1	1	1	1	1	1	1	1	1	1	1	1	1	1	1	2	2	2	2	2	2	2	2	2	2	2	2	2	2	2
	0	1.33673	1.89383	2.08046	2.25529	2.65425	4.17986	8.06	18.1863	19.8045	24.4038	32.3562	33.5069	34.8915	35.9867	49.4606	52.5929	56.8686	58.0674	58.1558	59.4932	59.7505	60.6668	60.8526	61.0049	61.4382	62.0846	62.0846	62.8052	62.8052	63.1436	64.0602	64.5587	65.7574	0	0.276472	0.276472	1.40056	1.40056	8.73924	8.73924	9.87448	10.6243	11.2863	13.0481	13.1071	13.1071	13.3544	13.7704
5001	AB	BB	BB	BB	BB	BB	AB	BB	BB	BB	BB	AB	AB	AB	AB	AA	AA	AA	AA	AA	AA	AA	AA	AA	AA	AA	AA	AA	AA	AA	AA	AA	AA	AA	AB	AB	AB	AB	AB	AA	AB	AB	AB	AB	AB	AB	AB	AB	AB
5002	AB	AB	AB	AB	AB	AB	AB	AB	AB	AB	BB	BB	BB	BB	BB	AB	AA	AA	AA	AA	AA	AA	AA	AA	AA	AA	AA	AA	AA	AA	AA	AA	AA	AA	AB	AB	AB	AB	AB	AB	AB	AB	AB	AB	AB	AB	AB	AB	AB
5003	BB	BB	BB	BB	BB	BB	BB	BB	BB	BB	BB	AB	AB	AB	BB	AB	AA	AA	AA	AA	AA	AA	AA	AA	AA	AA	AA	AA	AA	AA	AA	AA	AA	AA	AA	AA	AA	AA	AA	AB	AB	AB	AB	AB	AB	AB	AB	AB	AB
5004	BB	BB	BB	BB	BB	BB	BB	BB	BB	BB	BB	AA	AA	AA	AA	AB	AA	AA	AA	AA	AA	AA	AA	AA	AA	AA	AA	AA	AA	AA	AA	AA	AA	AA	AB	AB	AB	AB	AB	BB	BB	BB	BB	BB	BB	BB	BB	BB	BB
5005	BB	BB	BB	BB	BB	BB	BB	BB	BB	BB	BB	AB	AA	BB	AB	AB	AA	AA	AA	AA	AA	AA	AA	AA	AA	AA	AA	AA	AA	AA	AB	AA	AA	AA	AB	AB	AB	AB	AB	AB	BB	BB	BB	BB	BB	AB	BB	BB	BB
5006	AB	BB	BB	AB	AA	NA	AB	AA	AB	AB	BB	NA	BB	NA	BB	NA	NA	AA	AA	AA	AA	AA	AA	NA	AA	AA	AA	AA	AA	NA	NA	AA	AA	AA	AA	AB	AB	AA	AB	AA	BB	AA	BB	AB	AB	AA	AB	NA	NA
5007	BB	BB	BB	BB	BB	BB	NA	BB	BB	BB	BB	AB	AB	BB	AA	AB	AA	AA	AA	AA	AA	AA	AA	AA	AA	AA	AA	AA	AA	AA	AA	AA	AA	AA	BB	BB	BB	BB	BB	BB	NA	AB	AB	AB	AB	AB	AB	AB	BB
5008	BB	BB	BB	BB	BB	BB	BB	BB	BB	BB	BB	AB	AB	AA	AA	BB	AB	AB	AB	AA	AB	AB	AB	AB	AA	AB	AA	AB	AB	AB	AA	AB	AB	AB	AB	AA	AA	NA	AB	AB	BB	BB	NA	BB	BB	BB	BB	BB	BB
5009	AA	AA	AA	AA	AA	AA	AA	AA	AA	AA	AA	AA	AA	NA	AA	AA	AA	AA	AA	AA	AA	AA	AA	AA	AA	AA	AA	AA	AA	AA	AA	AA	AA	AA	AA	AA	AA	AA	AA	AA	AA	AA	AA	AA	AA	AA	AA	AA	AA
5010	BB	BB	BB	BB	BB	BB	BB	BB	BB	BB	BB	AA	AA	AA	AA	AA	AA	AA	AA	AA	AA	AA	AA	AA	AA	AA	AA	AA	AA	AA	AA	AA	AA	AA	BB	AB	AB	AB	AB	BB	NA	BB	AB	BB	BB	BB	BB	BB	BB
5011	AA	AA	AA	AA	AA	AA	AA	AB	AA	AB	AB	AA	AA	AA	AA	AA	AA	AA	AA	AA	AA	AA	AA	AA	AA	AA	AA	AA	AA	AA	AA	AA	AA	AA	AB	AB	AB	AB	AB	AA	AA	AA	AA	AA	AA	AA	AA	AA	AA
5012	AA	AA	AA	AA	AA	AA	AA	AA	AA	AA	AA	AA	AA	AA	AA	AA	AA	AA	AA	AA	AA	AA	AA	AA	AA	AA	AA	AA	AA	AA	AA	AA	AA	AA	AB	AB	AB	AB	AB	AB	AB	AB	AB	AB	AB	AB	AB	AB	AB
5013	BB	BB	BB	BB	BB	BB	BB	BB	BB	BB	BB	AA	AA	AA	AA	AB	AA	AA	AA	AA	AA	AA	AA	AA	AA	AA	AA	AA	AA	AA	AA	AA	AA	AA	AA	AA	AA	AA	AA	BB	BB	BB	BB	BB	BB	BB	BB	BB	BB
5014	AB	AB	AB	AB	AB	AB	AB	AB	BB	BB	BB	BB	BB	BB	BB	AA	AA	AA	AA	AA	AA	AA	AA	AA	AA	AA	AA	AA	AA	AA	AA	AA	AA	AA	AA	AA	AA	AA	AA	AA	NA	AA	AA	AA	AA	AA	AA	AA	AA
5015	BB	BB	BB	BB	BB	BB	BB	BB	BB	BB	BB	AB	AB	AB	AB	AB	AA	AB	AA	AA	AA	AA	AA	AA	AA	AA	AA	AA	AA	AA	AA	AA	AA	AA	AB	AB	AB	AB	AB	AB	BB	BB	BB	BB	BB	BB	BB	BB	BB
5016	BB	BB	BB	BB	BB	BB	NA	BB	AB	AA	BB	BB	BB	BB	BB	AB	AA	AA	AA	AA	AA	AA	AA	AA	AA	AA	AA	AA	AA	AA	AA	AA	AA	AA	AA	AA	AA	AA	AA	AA	AA	AA	AA	AA	AA	AA	AA	AA	AA
5017	BB	BB	BB	BB	BB	BB	BB	BB	BB	BB	BB	BB	BB	BB	BB	AA	AA	AA	AA	AA	AA	AA	AA	AA	AA	AA	AA	AA	AA	AA	AB	AA	AA	AA	AA	AA	AA	AA	AA	AA	AA	AA	AA	AA	AA	AA	AA	AA	AA
5018	BB	BB	BB	BB	BB	BB	BB	NA	BB	BB	NA	AA	BB	NA	BB	BB	AA	AA	AA	AA	AA	AA	AA	AA	AA	AA	AA	AA	AA	AA	AA	AA	NA	AA	AA	AA	AA	AA	AA	AA	AA	AA	AA	AA	AA	NA	AA	AA	AA
5019	BB	BB	BB	BB	BB	BB	BB	BB	AB	AB	BB	BB	BB	BB	BB	AB	AB	AB	AB	AB	AB	AB	AB	AB	AB	AB	AB	AB	AB	AA	AB	AB	AB	AB	AB	AB	AB	AB	AB	AB	AB	AB	AB	AB	AB	AB	AB	AB	AB
5020	BB	BB	BB	BB	BB	BB	BB	BB	BB	BB	BB	BB	BB	BB	NA	BB	AA	AA	AA	AA	AA	AA	AB	AA	AA	AA	AA	AA	AA	AA	AA	AA	NA	AA	AA	AA	AA	NA	AA	AA	AA	AA	AA	AA	AA	AA	AA	NA	AA
5021	BB	BB	BB	BB	BB	BB	BB	BB	BB	BB	BB	BB	BB	BB	BB	BB	AA	AA	AA	AA	AA	AA	AA	AA	AA	AA	AA	AA	AA	AA	AA	AA	AA	AA	AA	AA	AA	AA	AA	AA	NA	AA	AA	AA	AA	AA	AA	AA	AA
5022	BB	BB	BB	BB	BB	BB	BB	BB	BB	BB	BB	AB	AB	AB	AB	AB	AA	AA	AA	AA	AA	AA	AA	AA	AA	AA	AA	AA	AA	AA	AA	AA	AA	AA	AA	AA	AA	AA	AA	AA	AA	AA	AA	AA	AA	AA	AA	AA	AA
5023	BB	BB	BB	BB	BB	BB	BB	BB	BB	BB	BB	BB	AB	BB	BB	BB	AA	AA	AA	AA	AA	AA	AA	AA	AA	AA	AA	AA	AA	AA	AA	AA	AA	AA	AB	AB	AB	AB	AB	AB	AB	AA	AB	AB	AB	AA	AB	AB	BB
5024	BB	BB	BB	BB	BB	BB	BB	BB	BB	BB	BB	BB	BB	BB	BB	AB	AA	AA	AA	AA	AA	AA	AA	AA	AA	AA	AA	AA	AA	AA	AA	AA	AA	AA	AA	AA	AA	AA	AA	AA	AA	AA	AA	AA	AA	AA	AA	AB	AA
5025	BB	BB	BB	BB	NA	BB	BB	BB	BB	BB	BB	AB	AA	NA	AB	AB	AA	AA	AA	AA	AA	AA	AA	AA	AA	NA	AA	AA	AA	AA	AA	AA	AA	NA	BB	AB	AA	AB	NA	AB	AB	AB	AB	NA	NA	BB	AB	BB	BB
5026	AB	AB	AB	AB	AB	AB	AB	AB	AB	AB	AB	AB	AB	AA	AB	AB	AA	AA	AA	AA	AA	AA	NA	AA	AA	AA	AA	AA	AA	AA	AA	AA	AA	AA	AA	AA	AA	AA	AA	AA	AA	AA	AA	AA	AA	AA	AA	AA	AA
5027	BB	BB	BB	BB	BB	BB	BB	BB	BB	BB	BB	AB	AB	AB	AB	AA	AA	AA	AA	AA	AA	AA	AA	AA	AA	AA	AA	AA	AA	AA	AA	AA	AA	AA	BB	BB	BB	BB	BB	BB	BB	BB	BB	BB	BB	BB	BB	BB	BB
5028	AB	AB	AB	AB	AB	AB	AA	AB	AB	AB	BB	AA	AA	AA	AA	AA	AA	AA	AA	AA	AA	AA	AA	AA	AA	AA	AA	AA	AA	AA	AA	AA	AA	AA	AA	AA	AA	AA	AA	AA	NA	AA	AA	AA	AA	AA	AA	AA	AA
5029	BB	BB	BB	BB	BB	BB	BB	BB	AB	AB	BB	BB	BB	BB	BB	AB	AA	AA	AA	AA	AA	AA	AA	AA	AA	AA	AA	AA	AA	AA	AA	AA	AA	AA	AA	AA	AA	AA	AA	AA	AA	AA	AA	AA	AA	AA	AB	AA	AA
5030	BB	BB	BB	BB	BB	BB	BB	BB	BB	BB	BB	AB	NA	AA	NA	AA	AA	AA	AA	AA	AA	AA	AA	AA	AA	AA	AA	AA	AA	AA	AA	NA	AA	AA	AA	AA	AA	AA	AA	AA	AA	AA	AA	AA	AA	AA	AA	AA	AA
5031	BB	BB	BB	BB	BB	BB	BB	BB	BB	BB	BB	BB	BB	BB	BB	AB	AA	AA	AA	AA	AA	AA	AA	AA	AA	AA	AA	AA	AA	AA	AA	AA	AA	AA	AA	AA	AA	AA	AA	AA	AA	AA	AA	AA	AA	AA	AA	AA	AA
5032	BB	BB	BB	BB	BB	BB	BB	BB	AB	AB	AB	AA	AA	AA	AA	AA	AA	AA	AA	AA	AA	AA	AA	AA	AA	AA	AA	AA	AA	AA	AA	AA	AA	AA	AA	AA	AA	AA	AA	AA	AA	AA	AA	AA	AA	AA	AA	AA	AA
5033	BB	BB	BB	BB	BB	BB	BB	BB	AB	AB	BB	BB	BB	BB	BB	AA	AA	AA	AA	AA	AA	AA	AA	AA	AA	AA	AA	AA	AA	AA	AA	AA	AA	AA	AB	AB	AB	AB	AB	AA	AA	AA	AA	AA	AA	AA	AA	AA	AA
5034	AB	AB	AB	AB	AB	AB	AB	BB	AB	AB	AA	AB	BB	AA	NA	AB	AA	AA	AA	AA	AA	AA	AA	AA	AA	AA	AA	AA	AA	AA	AA	AA	AA	AA	AA	AA	AA	AA	AA	AA	AB	AA	AA	AA	AA	AA	AA	AA	AA
5035	BB	BB	BB	BB	BB	BB	BB	BB	BB	BB	BB	BB	BB	BB	BB	AA	AA	AA	AA	AA	AA	AA	AA	AA	AA	AA	AA	AA	AA	AA	AA	AA	AA	AA	AA	AA	AA	AA	AA	AB	BB	NA	BB	BB	BB	BB	BB	BB	BB
5036	AB	AB	AB	AB	AB	AB	AA	AB	AB	AB	BB	BB	BB	BB	BB	AB	AA	AA	AA	AA	AA	AA	AA	AA	AA	AA	AA	AA	AA	AA	AA	AA	AA	AA	AA	AA	AA	AA	AA	AA	AA	AA	AA	AA	AA	AA	AA	AA	AA
5037	AB	AB	AB	AB	BB	BB	AA	AB	BB	AA	BB	BB	BB	BB	BB	AB	BB	AB	AB	AB	BB	AB	AA	AB	AA	AB	AB	AB	AB	AB	AB	AB	AB	AB	AA	AA	AA	AA	AA	AA	AA	AA	AA	AA	AA	AA	AA	AA	AA
5038	BB	BB	BB	BB	BB	BB	BB	BB	BB	NA	BB	AB	AB	AB	AA	AB	AA	AA	AA	AA	AA	AA	AA	AA	AA	AA	AA	AA	AA	AA	AA	AA	AA	AA	AB	AB	AB	AB	AB	AB	AB	BB	AB	AB	AB	AB	AB	AB	BB
5039	AB	AB	AB	AB	AB	AB	AB	BB	AB	AB	BB	BB	BB	AB	BB	AA	AA	AA	AA	AA	AA	AA	AA	AA	AA	AA	AA	AA	AA	AA	AA	AA	AA	AA	AB	AB	AB	AB	AB	AB	AB	AB	AA	AB	AB	AB	AB	AB	BB
5040	BB	BB	BB	BB	BB	BB	BB	BB	AB	BB	NA	AA	AA	NA	AA	AA	NA	AA	AA	AA	AA	AA	AA	AA	AA	AA	AA	AA	AA	AA	AA	AA	AA	AA	AA	AA	AA	AA	AA	AB	AB	AB	AA	AB	BB	AB	BB	AB	AB
5041	BB	BB	BB	BB	NA	BB	NA	BB	BB	BB	BB	NA	AB	AB	BB	AA	AA	AA	AA	AA	AA	AA	AA	AA	AA	NA	AA	NA	AA	AA	AA	AA	NA	AA	AA	NA	AA	AA	AA	AA	AA	AA	AA	AA	AA	AA	AA	AA	AA
5042	BB	NA	BB	BB	BB	BB	BB	BB	AB	BB	NA	BB	BB	BB	BB	AB	NA	AB	AB	AB	BB	AB	BB	AB	AB	AB	AA	AB	AB	AB	AB	AA	AB	AB	AB	AB	BB	AB	AB	AB	AA	AB	AA	AB	AA	AB	AB	BB	AB
5043	BB	BB	AB	BB	BB	BB	BB	BB	BB	BB	BB	AB	AB	AB	AB	AB	AA	AA	AA	AA	AA	AA	AA	AA	AA	AA	AA	AA	AA	AA	AA	AB	AA	AA	BB	AB	AB	AB	AB	AB	AB	AB	AB	AB	AB	AB	AB	AB	AB
5044	BB	BB	BB	BB	BB	BB	BB	BB	BB	NA	BB	AB	AB	AA	AB	AA	AA	AA	AA	AA	AA	AA	AA	AA	AA	AA	AA	AA	AA	AA	AA	AA	AA	AA	AB	AA	AA	AA	AA	AA	AA	AA	AA	AA	AA	AA	AA	AA	AA
5045	BB	BB	BB	BB	BB	BB	BB	BB	BB	BB	BB	AA	AA	AA	AA	AA	AA	AA	AA	AA	AA	AA	AA	AA	AA	AA	AA	AA	AA	AA	AA	AA	AA	AA	AA	AA	AA	AA	AA	BB	BB	BB	BB	BB	AB	BB	BB	BB	BB
5046	AB	AB	AB	AB	AB	AB	AB	AB	AB	AB	AB	BB	BB	BB	BB	AB	AA	AA	AA	AA	AA	AA	AA	AA	AA	AA	AA	AA	AA	AA	AA	AA	AA	AA	AA	AA	AA	AA	AA	AA	AA	AA	AA	AA	AA	AA	AA	AA	AA
5047	BB	BB	BB	BB	BB	BB	BB	BB	AB	AB	AA	AB	AB	NA	AB	AB	AA	AA	AA	AA	NA	AA	AA	NA	AA	AA	AA	AA	AA	AA	AA	AA	AA	AA	AA	NA	AA	AA	AA	AA	NA	AA	AA	AA	AA	AA	AA	AA	AA
5048	BB	BB	BB	AB	BB	BB	BB	BB	BB	BB	BB	AB	AA	AB	NA	BB	AA	AA	AA	AA	AA	AA	NA	AA	AA	AA	AA	AA	AA	AA	AA	AA	AA	AA	AA	AA	AA	AA	AA	BB	AB	AB	AB	AB	AB	AB	BB	AA	AB
5049	AB	AB	AB	AB	AA	AB	AB	AB	AB	AA	AB	AA	AA	AA	AA	AA	AA	AA	AA	AA	AA	AA	AA	AA	AA	AA	AA	AA	AA	AA	AA	AA	AA	AA	AA	AA	AA	AA	AA	AB	AB	AB	AB	AB	AB	AB	AB	AB	AB
5050	BB	BB	BB	BB	BB	BB	BB	AB	AB	AB	BB	BB	BB	BB	BB	AA	AA	AA	AA	AA	AA	AA	AA	AA	AA	AA	AA	AA	AA	AA	AA	AA	AA	AA	AB	AB	AB	AB	AB	AB	AB	AB	AB	AB	AB	AB	AB	AB	AB
5051	AB	BB	BB	BB	BB	BB	BB	BB	BB	BB	BB	BB	BB	BB	BB	AA	AA	AA	AA	AA	AA	AA	AA	AA	AA	AA	AA	AA	AA	AA	AA	AA	AA	AA	AB	AA	AB	AB	AB	AA	AA	AA	AA	AA	AA	AA	AA	AA	AA
5052	AB	AB	AB	AA	AB	AB	AB	AB	AB	AB	AB	AA	AA	AA	AA	AA	AA	AA	AA	AA	AA	AA	AA	AA	AA	AA	AA	AA	AA	AA	AA	AA	AB	AA	AA	AA	AA	AA	AA	AA	AA	AA	AA	AA	AA	AA	AA	AA	AA
5053	BB	BB	BB	BB	BB	BB	BB	BB	BB	BB	BB	AB	AA	BB	BB	BB	AA	AA	AA	AA	AA	AA	AA	AA	AA	AA	AA	AA	AA	AA	AA	AA	AA	AA	AB	AB	AB	AB	AB	AB	AB	AB	AB	AB	AB	AB	AB	AB	AB
5054	BB	BB	BB	BB	BB	BB	BB	BB	BB	BB	BB	BB	BB	BB	BB	AA	AA	NA	AA	AA	AA	AA	AA	AA	AA	AA	AA	AA	AA	AA	AA	AA	AA	AA	AA	AA	AA	AA	AA	AA	AA	AA	AA	AA	AA	NA	AA	AA	AA
5055	AB	AB	AB	AB	AB	AB	BB	AB	AB	BB	BB	BB	BB	BB	BB	AA	AA	AB	AB	AB	AB	AB	BB	BB	AB	AB	NA	BB	AB	AB	AB	AB	AB	AB	AA	AA	AA	AA	AA	AB	AB	AB	AB	AB	NA	AB	AB	AA	AB
5056	BB	BB	BB	BB	BB	BB	BB	BB	BB	BB	BB	AB	AB	AB	AB	AB	AA	AA	AA	AA	AA	AA	AA	AA	AA	AA	AA	AA	AA	AA	AA	AA	AA	AA	AA	AA	AA	AA	AA	AA	AA	AA	AA	AA	AA	AA	AA	AA	AA
5057	AB	AB	AB	AB	AB	AB	AB	AB	AB	AB	BB	BB	BB	BB	AB	AB	AB	AB	AB	AB	AB	AB	AB	AB	AB	AB	AB	AB	AB	AB	AB	AB	AB	AB	AB	AB	AB	AB	AB	AB	AB	AB	AB	AB	AB	AB	AB	AB	AB
5058	BB	BB	BB	BB	BB	BB	BB	BB	BB	BB	BB	AB	AA	AA	AB	BB	AA	AA	AA	AA	AA	AA	AA	AA	AA	AA	AA	AA	AA	AA	AA	AA	AA	AA	AB	AB	AB	BB	AB	AB	AB	AB	NA	AA	AB	BB	AA	AB	AB
5059	BB	BB	BB	BB	BB	BB	BB	BB	BB	BB	BB	AA	AA	AA	AA	AA	AA	AA	AA	AA	AA	AA	AA	AA	AA	AA	AA	AA	AA	AA	AA	AA	AA	AA	AA	AA	AA	AA	AA	AA	AA	AA	AA	AA	AA	AA	AA	AA	AA
5060	AB	BB	AB	BB	AB	AB	AB	BB	AB	AA	AA	AB	AB	BB	AB	BB	AA	AA	AA	AA	AA	AA	AA	AA	AA	AA	AA	AA	AA	AA	AA	AA	AA	AA	AA	AA	AA	AA	AA	AA	AA	AA	AA	AA	AA	AA	AA	AA	AA
5061	BB	BB	BB	BB	BB	BB	BB	BB	BB	BB	BB	BB	BB	BB	BB	AB	AA	AA	AA	AA	AA	AA	AA	AA	AA	AA	AA	AA	AA	AA	AA	AA	AA	AA	AB	AB	AB	AB	AB	AB	AB	AB	AB	AB	AB	AB	AB	AA	AB
5062	AB	AB	AB	AB	AB	AB	AA	AB	AB	AB	AB	AA	AA	AA	AA	AB	AA	AA	AA	AA	AA	AA	AA	AA	AA	AA	AA	AB	AA	AA	NA	NA	AA	AA	AA	AA	AA	AA	AA	AA	AA	AA	AA	AA	NA	AA	AA	AA	AA
5063	BB	AB	AB	AB	AB	AB	AB	AB	AB	AB	AB	BB	BB	BB	BB	AB	AA	AA	AA	AA	AA	AA	AA	AA	AA	AA	AA	AA	AA	NA	AA	AA	AA	AA	AA	AA	AA	AA	AA	AA	AA	AA	AA	AA	AB	AA	AA	AA	AA
5064	BB	BB	BB	BB	BB	BB	BB	BB	AB	BB	BB	AA	AA	AA	AA	AA	AA	AA	AA	AA	AA	AA	AA	AA	AA	AA	AA	AA	AA	AA	AA	AA	AA	AA	AA	AA	AA	AA	AA	AA	AA	AA	AA	AA	AA	AA	AA	AA	AA
5065	AB	AB	AB	AB	AB	BB	AB	AB	BB	AB	BB	BB	BB	BB	BB	BB	AB	BB	BB	AB	AB	AB	BB	AA	BB	AA	AA	AB	AB	AA	NA	AB	AA	AB	BB	AB	AB	BB	NA	AA	BB	BB	AB	AB	AB	AB	NA	AB	BB
5066	BB	BB	BB	BB	BB	BB	BB	BB	BB	BB	BB	AA	AA	AB	AA	AA	NA	AA	AA	AA	AA	AA	AA	AA	AA	AA	AA	AA	AA	AA	AA	AA	AA	AA	AA	AA	AA	AA	AA	AA	AA	AA	AA	AA	AA	AA	AA	AA	AA
5067	BB	BB	BB	BB	BB	BB	BB	NA	BB	BB	BB	AB	AB	AA	AA	NA	AA	AA	AA	AA	NA	AA	AA	AA	AB	AA	AA	AA	AA	AA	AA	AA	AA	AA	AA	AA	AA	AA	AA	AA	AA	AA	AA	NA	NA	AA	AA	AA	NA
5068	BB	BB	BB	BB	BB	BB	BB	BB	BB	BB	BB	AA	AA	AA	AA	AA	AA	AA	AA	AA	AA	AA	AA	AA	AA	AA	AA	AA	AA	AA	AA	AA	AA	AA	AA	AA	AA	AA	AA	AA	AA	AA	AA	AA	AA	AA	AA	AA	AA
5069	BB	BB	BB	BB	BB	BB	BB	BB	BB	BB	BB	BB	BB	BB	BB	AA	AA	AA	AA	AA	AA	AA	AA	AA	AA	AA	AA	AA	AA	AA	AA	AA	AA	AA	AB	AB	AB	AB	AB	AB	AB	AB	AB	AB	AB	AB	AB	AB	AB
5070	BB	BB	BB	BB	BB	BB	BB	BB	BB	BB	BB	AB	AB	AB	AB	AB	AA	AA	AA	AA	AA	AA	AA	AA	AA	AA	AA	AA	AA	AA	AA	AA	AA	AA	AB	AB	AB	AB	AB	AB	AB	AB	AB	AB	AB	AB	AB	AB	AB
5071	BB	BB	BB	BB	BB	BB	BB	BB	BB	BB	BB	BB	BB	BB	BB	AA	AA	AA	AA	AA	AA	AA	AA	AA	AA	AA	AA	AA	AA	AA	AA	AA	AA	AA	AB	AB	AB	AB	AB	AB	AB	AB	AB	AB	AB	AB	AB	AB	AB
5072	BB	BB	BB	BB	BB	BB	BB	BB	AB	AB	BB	BB	BB	BB	BB	AA	AA	AA	AA	AA	AA	AA	AA	AA	AA	AA	AA	AA	AA	AA	AA	AA	AA	AA	AB	AB	AB	AB	AB	BB	AB	AB	AB	AB	AA	AB	AB	AA	AB
5073	AB	AB	AB	AB	AB	AB	AB	AB	AB	AB	AB	AA	AA	AA	AA	AA	AA	AA	AA	AA	AA	AA	AA	AA	AA	AA	AA	AA	AA	AA	AA	AA	AA	AA	AA	AA	AA	AA	AA	AA	AA	AA	AA	AA	AA	AA	AA	AA	AA
5074	BB	NA	BB	BB	BB	BB	BB	BB	BB	NA	BB	BB	BB	BB	BB	NA	AA	AA	AA	AB	AA	AA	AA	AA	AA	AA	NA	AA	AA	AA	AA	AA	AA	AA	AA	AA	AA	AA	AA	AA	AA	AA	AA	AA	AA	AA	AA	AA	AA
5075	NA	BB	BB	BB	BB	BB	BB	BB	BB	BB	BB	NA	AB	AB	AB	AA	AA	AA	AA	AA	AA	AA	AA	AB	AA	AA	AA	AA	AA	AA	AA	AA	AA	AA	AA	AA	AA	AA	AA	AA	AA	AA	AA	AA	AB	AA	AA	AA	AA
5076	BB	BB	AB	AB	NA	AA	BB	AA	AB	AB	BB	AA	AA	NA	AA	AA	AA	NA	AA	AA	AA	AA	AA	AA	AA	AA	AA	AA	AA	AA	AA	AA	AA	AA	NA	AA	AA	NA	AA	BB	AA	AB	AA	AA	NA	AB	AB	BB	AB
5077	BB	BB	BB	BB	BB	BB	BB	BB	AB	AB	BB	BB	BB	BB	BB	BB	AB	AB	BB	AB	AB	AB	AB	AB	AB	AB	AB	AB	AB	AB	AB	AB	AB	AB	AA	AA	AA	AA	AA	AA	AA	AA	AA	AA	AA	AA	AA	AA	AA
5078	BB	BB	AB	AB	BB	BB	BB	NA	BB	BB	BB	AB	AA	AB	AB	AA	NA	AA	AA	AA	AA	AA	AA	AA	AA	AA	AA	AA	AA	AA	AA	AA	AA	AA	AB	BB	AB	AA	AA	AB	AB	AA	AB	AB	AB	AA	AB	AB	AA
5079	BB	BB	BB	BB	BB	BB	BB	BB	BB	BB	BB	AA	AA	AA	AB	BB	AB	AB	AB	AB	AB	AB	AB	BB	AB	AB	AB	AB	AB	AB	AB	AB	AB	AB	AB	AB	AB	AB	AB	AB	AB	AB	AB	AB	AB	AB	AB	AB	AB
5080	AB	AB	AB	AB	AB	AB	AB	AB	AB	AB	BB	AB	BB	BB	BB	AB	AA	AA	AA	AA	AA	AA	AA	AA	AA	AA	AA	AA	AA	AA	AA	AA	AA	AA	AB	AB	AB	AB	AB	AB	AB	AB	AB	AB	AB	AB	AB	BB	AB
5081	BB	BB	BB	BB	BB	BB	BB	BB	BB	BB	BB	AA	AB	AB	AB	AA	AA	AA	AA	AA	AA	AA	AA	AA	AA	AA	AA	AA	AA	AA	AA	AA	AA	AA	AA	AA	AA	AA	AA	AA	AA	AA	AA	AA	AA	AA	AA	AA	AA
5082	AA	AB	AB	AB	AB	AB	AB	AB	AB	AB	AB	AA	AA	AA	AA	AA	AA	AA	AA	AA	AA	AA	AA	AA	AA	AA	AA	AA	AA	AA	AA	AA	AA	AA	AA	AA	AA	AA	AA	AB	AB	AB	AB	AB	AB	AB	AB	AB	AB
5083	BB	BB	BB	BB	BB	BB	BB	BB	BB	BB	BB	BB	BB	BB	BB	BB	NA	AA	AA	AB	AA	AA	AA	AA	AA	AA	AA	AA	AA	AA	AA	AA	AA	AA	NA	AA	AA	AA	AA	AA	AA	AA	AA	AA	AA	AA	AA	AA	AA
5084	BB	BB	BB	BB	BB	BB	BB	BB	BB	BB	BB	BB	AB	BB	BB	AA	AA	AA	AA	AA	AA	AA	AA	AA	AA	AA	AA	AA	AA	AA	AA	AA	AA	AA	NA	AA	AA	AA	AA	AB	AB	AB	AB	AB	AA	AB	AB	BB	AB
5085	BB	BB	BB	BB	BB	BB	BB	BB	BB	BB	BB	AA	AA	AA	AB	AA	AA	AA	AA	AA	AA	AA	AA	AA	AA	AA	AA	AA	AA	AA	AA	AA	AA	AA	NA	AA	AA	AA	AA	AA	AA	AA	AA	AA	AA	AA	AA	AA	AA
5086	BB	NA	BB	BB	BB	BB	BB	BB	BB	BB	BB	BB	AB	BB	BB	AB	AA	NA	AA	AA	AA	AA	AA	AA	AA	AA	AA	AA	AA	AA	AA	AA	AA	AA	NA	AA	AA	AA	AA	NA	AA	AA	AA	AA	AA	AA	AA	AA	AA
5087	BB	BB	BB	BB	BB	BB	BB	BB	AB	AB	BB	BB	BB	BB	BB	AB	NA	NA	AA	AA	AA	AA	AA	AA	AA	AA	AA	AA	AA	AA	AA	AA	AA	AA	BB	AB	AB	AB	NA	AA	NA	NA	AA	AA	AA	AA	AA	AA	AA
5088	AA	AA	AB	AB	AB	AA	AB	BB	BB	BB	BB	AA	AA	AB	AA	AA	AA	AA	AA	AB	AA	AA	AA	AA	AA	AA	AA	AA	AA	AA	AA	AA	AA	AA	AA	NA	BB	AB	NA	BB	BB	BB	BB	BB	BB	NA	NA	AB	BB
5089	BB	BB	BB	BB	BB	BB	NA	BB	BB	BB	BB	BB	AB	BB	NA	AA	AA	AA	AA	AA	AA	AA	AA	AA	AA	AA	AA	AA	AA	AA	AA	AA	AA	AA	AA	AA	AA	AA	AA	AA	AA	AA	AA	AA	AA	AA	AA	AA	AA
5090	BB	BB	NA	NA	NA	BB	BB	BB	NA	NA	NA	NA	NA	BB	NA	NA	NA	NA	AA	NA	NA	NA	AA	NA	NA	NA	NA	NA	NA	NA	AA	AA	AA	AA	NA	NA	NA	AA	AA	NA	AA	NA	NA	NA	AA	NA	AA	NA	NA
5091	BB	AB	AB	AB	AB	BB	AA	AB	AB	AB	AB	AB	AB	AB	BB	AB	AA	AA	AA	AA	AA	AA	AA	AA	AA	AA	AA	AA	AA	AA	AA	AA	AA	AA	AA	AA	AA	AA	AA	AA	AA	AA	AA	AA	AA	AA	AA	AA	AA
5092	BB	BB	BB	BB	BB	BB	BB	BB	BB	BB	BB	AA	AA	AA	AA	AA	AA	AA	AA	AA	AA	AA	AA	AA	AA	AA	AA	AA	AA	AA	AA	AA	AA	AA	AA	AA	AA	AA	AA	AB	AB	AB	AB	AB	AB	AB	AB	AB	AB
5093	BB	BB	BB	BB	BB	BB	BB	BB	BB	BB	BB	BB	BB	BB	BB	BB	AA	AA	AA	AA	AA	AA	AA	AA	AA	AA	AA	AA	AA	AA	AA	AA	AA	AA	AB	AB	AB	AB	AB	AB	AB	AB	AB	AB	AB	AB	AB	AB	AB
5094	AB	AB	AB	AB	AB	AB	AB	AB	AB	AB	BB	AB	AB	BB	AA	AB	AA	AA	AA	AA	AA	AA	AA	AA	AA	AA	AA	AA	AA	AA	AA	AA	AA	AA	AA	AA	AA	AA	AA	AA	AA	AA	AA	AA	AA	AA	AA	AA	AA
5095	BB	BB	BB	BB	BB	BB	BB	BB	BB	BB	BB	BB	BB	BB	BB	AB	AA	AA	AA	AA	AA	AA	AA	AA	AA	AA	AA	AA	AA	AA	AA	AA	AA	AA	AB	AB	AB	AB	AB	AA	BB	AB	AB	AB	AB	AB	AB	AB	AB
5096	AB	AB	AB	AB	AB	AB	AB	AB	AB	AB	BB	BB	BB	BB	BB	NA	AA	AA	AA	AA	AA	AA	AA	AA	AA	AA	AA	AA	AA	AA	AA	AA	AA	AA	AA	AB	AB	AB	AB	AA	AB	AB	AB	AB	AB	AB	AB	AA	AB
5097	NA	AB	AA	BB	NA	AA	BB	AB	AB	AA	NA	AA	AA	NA	NA	NA	NA	AA	AA	AA	NA	NA	NA	AA	AA	NA	NA	AA	NA	NA	AA	NA	NA	NA	AA	AA	NA	AA	AA	NA	AA	AA	AA	NA	AB	AB	AA	NA	AA
5099	BB	BB	BB	BB	BB	BB	BB	BB	AB	AB	BB	BB	BB	BB	BB	BB	AB	AA	AA	AA	AA	AA	AA	AA	AA	AA	AA	AA	AA	AA	AA	AA	AA	AA	AA	AA	AA	AA	AA	AA	AA	AA	AA	AA	AA	AA	AA	AA	AA
5100	BB	BB	BB	BB	BB	BB	BB	BB	BB	BB	BB	AB	AB	AB	AB	AB	AA	AA	AA	AA	AA	AB	AA	AA	AA	AA	AA	AA	AA	AA	AA	AA	AA	AB	AA	AA	AA	AA	AA	AB	AB	AB	AB	AB	AB	AB	AB	AB	AB
5101	BB	BB	BB	BB	BB	BB	BB	BB	AB	AB	BB	BB	AB	BB	BB	BB	AA	AA	AA	AA	AA	AA	AA	AA	AA	AA	AA	AA	AA	AA	AA	AA	AA	AA	AA	AA	AA	AA	AA	AA	AA	AA	AA	AA	AA	AA	AA	AA	AA
5103	AB	AB	AB	AB	AA	AB	AB	BB	AB	AB	BB	BB	BB	BB	BB	BB	AB	AB	AB	AB	AB	AB	AA	AB	AB	AB	AB	AB	AB	AB	AB	AB	AB	AB	AB	AB	AB	AB	AB	AB	AB	BB	AB	AB	AA	AB	AB	BB	AB
5104	AB	AB	AB	AB	AB	AB	AB	AB	AB	AB	AB	AA	AA	AA	NA	AA	AA	AA	AA	AA	AA	AA	AA	AA	AA	AA	AA	AA	AA	AA	AA	AA	AA	AA	AA	AA	AA	AA	AA	AA	AA	AA	AA	AA	AA	AA	AA	AA	AA
5105	BB	BB	BB	BB	BB	BB	BB	BB	BB	BB	BB	AB	AB	AB	AB	AB	AA	AA	AA	AA	AA	AA	AA	AA	AA	AA	AA	AA	AA	AA	AA	AA	AA	AA	BB	AB	AB	AB	AB	AA	AA	AA	AA	AA	AA	AA	AA	AA	AA
5106	NA	BB	BB	NA	NA	BB	BB	NA	BB	NA	NA	NA	NA	BB	BB	NA	NA	NA	NA	NA	NA	NA	NA	NA	AA	NA	NA	AA	NA	AA	NA	AA	AA	AA	NA	NA	NA	BB	NA	NA	NA	NA	NA	NA	NA	NA	AA	AA	NA
5107	BB	BB	BB	BB	BB	BB	BB	BB	AB	AB	BB	BB	BB	BB	BB	AB	NA	BB	AB	AB	AB	BB	AB	AB	AB	AA	AA	AB	AB	AB	AB	AB	AA	AB	AB	AB	AB	AB	BB	AB	AA	AA	AA	AA	AA	AA	AA	AA	AA
5108	AA	AB	AB	BB	AA	AB	AB	AB	AA	AB	AB	AA	AA	AA	AA	AA	AA	NA	NA	AA	AA	AA	AA	AA	AA	AA	AA	AA	AA	AA	AA	NA	AA	AA	AA	AA	AA	AA	AA	AA	AA	AA	AA	AA	AB	AB	BB	AB	AA
5109	BB	BB	BB	BB	BB	BB	BB	BB	BB	BB	BB	AB	AB	BB	BB	AA	AB	AA	AA	AA	AA	AA	AA	AA	AA	AA	AA	AA	AA	AA	AA	AA	AA	AA	AB	AB	AB	AB	AB	AB	AB	AB	AB	BB	AB	AB	AB	AB	AB
5110	BB	BB	BB	BB	BB	BB	BB	BB	BB	BB	BB	AB	AB	AB	AB	AA	AA	AA	AA	AA	AA	AA	AA	AA	AA	AA	AA	AA	AA	AA	AA	AA	AA	AA	BB	AB	AB	AB	AB	AB	AB	AB	AA	AB	AB	AB	AB	AB	AB
5111	BB	BB	BB	BB	BB	BB	BB	BB	BB	BB	BB	BB	BB	BB	BB	AA	AA	AA	AA	AA	AA	AA	AA	AA	AA	AA	AA	AA	AA	AA	AA	AA	AA	AA	AB	AB	AB	AB	AB	AA	AB	AB	AB	AB	AB	BB	AB	AB	AB
5112	BB	BB	BB	BB	BB	BB	BB	BB	BB	BB	BB	BB	BB	BB	BB	AA	AA	AA	AA	AA	AA	AA	AA	AA	AA	AA	AA	AA	AA	AA	AA	AA	AA	AA	AB	AB	AA	AA	AB	AB	AB	AB	AB	AB	AB	AB	AB	AB	AB
5113	BB	BB	BB	BB	NA	NA	NA	NA	BB	BB	NA	NA	NA	AB	AA	NA	NA	AA	AA	NA	NA	AA	NA	AA	AA	AA	NA	NA	AA	AA	NA	AA	AA	AA	AA	AA	NA	NA	NA	AA	NA	AA	NA	BB	AA	AA	AA	BB	BB
5114	BB	BB	BB	BB	BB	BB	BB	BB	BB	BB	BB	AB	AB	AB	AB	AA	AA	AA	AA	AA	AA	AA	AA	AA	AA	AA	AA	AA	AA	AA	AA	AA	AA	AA	BB	BB	BB	BB	BB	AB	AB	BB	AB	AB	AB	AB	AB	AB	AB
5115	BB	BB	BB	BB	BB	BB	BB	BB	AB	AB	BB	BB	BB	BB	BB	BB	AB	AB	AB	AB	AB	AB	AB	AB	AB	AB	AB	AB	AB	AB	AB	AB	AB	AB	AB	AB	AB	AB	AB	AB	AB	AB	AB	AB	AB	AB	AB	AB	AB
5116	BB	BB	BB	BB	BB	BB	BB	BB	BB	BB	BB	BB	BB	NA	BB	AB	AA	AA	AA	AA	AA	AA	AA	AA	AA	AA	AA	NA	AA	AA	AA	AA	AA	AA	AA	AA	AA	AA	AA	AA	AA	AA	AA	AA	AA	AA	AA	AA	NA
5117	BB	BB	BB	BB	BB	BB	BB	BB	BB	BB	BB	AB	NA	AB	AB	BB	AB	AB	BB	AB	AB	AB	AB	BB	AB	AB	AB	AB	AB	BB	AB	AB	AB	AB	AB	AB	AB	AB	AB	AB	AB	AB	AB	AB	AB	BB	AA	AB	AB
5118	BB	BB	BB	BB	BB	BB	BB	BB	BB	BB	BB	AB	AB	AB	AA	AA	AA	AA	AA	AA	AA	AA	AA	AA	AA	AA	AA	AA	AA	AA	AA	AA	AA	AA	AB	AB	AB	AB	AB	BB	AA	AA	BB	AB	AB	AB	AB	AB	AB
5119	BB	BB	BB	BB	BB	BB	BB	BB	BB	BB	BB	BB	BB	BB	BB	AB	AA	AA	AA	AA	AA	AA	AA	AA	AA	AA	AA	AA	AA	AA	NA	AA	AA	AA	AB	AB	AB	AB	AB	AB	AB	AB	BB	AB	AB	AB	AB	AB	AB
5120	BB	BB	BB	BB	BB	BB	NA	BB	BB	AA	BB	NA	BB	NA	BB	NA	AA	AA	NA	AA	BB	AA	NA	AA	AB	NA	BB	BB	AB	AA	AB	NA	BB	AA	AB	BB	BB	AB	AB	AA	AA	AB	AB	AB	NA	AA	AB	BB	AA
5121	AA	NA	AB	AB	NA	AA	AB	AA	AB	BB	AB	AB	AA	AA	AA	BB	NA	AA	AA	AA	AA	AA	AA	AA	AA	AA	AA	AA	AA	AA	AA	AA	AA	AA	NA	AA	AA	AA	AB	AA	AB	AA	NA	NA	NA	AA	AA	AA	AA
5122	BB	BB	BB	BB	BB	AB	AB	BB	BB	BB	BB	AB	AB	AB	AB	AB	AB	AB	AB	AB	AB	AB	AB	AB	AB	AB	AB	AB	AB	AB	AB	AB	AB	AB	AA	AB	AA	AA	AA	AA	AA	AA	AA	AA	AA	AA	AA	AA	AA
5123	NA	BB	NA	BB	BB	BB	BB	BB	BB	BB	NA	NA	BB	BB	BB	NA	AA	NA	AA	NA	AA	AA	AA	AA	AA	AA	AA	AA	AA	AA	AA	AA	AA	AA	AA	AA	AA	AA	NA	AA	AA	AA	AA	AA	AA	AA	AA	AA	AA
5124	BB	BB	BB	BB	BB	BB	BB	BB	AB	AB	BB	BB	BB	BB	NA	AB	AA	AA	AA	AA	AA	AA	AA	AA	AA	AA	AA	AA	AA	AA	AA	AA	AA	AA	AA	AA	AA	NA	AA	AA	AA	AA	AA	AA	AA	AA	AA	AA	AA
5125	BB	BB	BB	BB	BB	BB	BB	BB	BB	AB	AB	AA	AA	AA	AA	AA	AA	AA	AA	AA	AA	AA	AA	AA	AA	AA	AA	AA	AA	AA	AA	AA	AA	AA	AA	AA	AA	AA	AA	AA	AA	AA	AA	AA	AA	AA	AA	AA	AA
5126	BB	BB	AB	BB	AB	BB	BB	BB	AB	AB	BB	BB	BB	BB	NA	AB	AB	AB	AB	AB	AB	AB	AB	AB	AB	AB	BB	AB	AB	AB	AB	BB	BB	AB	NA	AA	AA	AA	AA	AA	AA	AA	AA	AA	AA	AA	AA	AA	AA
5127	BB	BB	BB	BB	BB	BB	BB	BB	AB	AB	BB	BB	BB	BB	BB	BB	AB	AA	BB	AB	AB	AA	AB	AB	AB	AB	AB	AB	AB	AB	BB	NA	AB	BB	AA	AB	AB	AA	AB	AB	AB	AB	AB	AB	AB	AB	AB	BB	AB
5128	BB	BB	BB	BB	BB	BB	BB	BB	BB	BB	BB	AB	AB	AB	AB	AB	AA	AA	AA	AA	AA	AA	AA	AA	AA	AA	AA	AA	AA	AA	AA	AA	AA	AA	AB	AB	AB	AB	AB	AA	AA	AA	AA	AA	AA	AA	AA	AA	AA
5129	AB	AB	AB	AB	AB	AB	AB	AB	AB	AB	BB	BB	BB	BB	AB	AA	AA	AB	AB	AB	AB	AB	AB	AB	AB	AA	AA	AB	AB	BB	AB	AB	AB	AB	AA	AA	AA	AA	AA	AA	AA	AB	AB	AB	AB	AB	AB	AB	BB
5131	AB	AB	AB	AB	AB	AB	AB	AB	AB	AB	AB	BB	BB	BB	BB	AB	AA	AA	AA	AA	AA	AA	AA	AA	AA	AA	AA	AA	AA	AA	AA	AA	AA	AA	AA	AA	AA	AA	AA	AA	AA	AA	AA	AA	AA	AA	AA	AA	AA
5132	BB	BB	BB	BB	BB	BB	BB	BB	AB	AB	BB	BB	BB	NA	BB	AB	AB	AB	NA	AB	AB	AB	AB	AB	AB	AB	AA	AB	AB	AB	AA	BB	AB	BB	AA	AA	AA	AA	AA	AA	AA	NA	AA	AA	NA	AA	AA	AA	AA
5133	BB	BB	BB	BB	BB	BB	BB	BB	BB	BB	AB	AB	NA	AB	AB	AB	AA	AA	AA	AA	AA	AA	AA	AB	AA	AA	AA	AA	AA	AA	AA	AA	AA	AA	AA	AA	AA	AA	AA	AA	AA	AA	AA	AA	AA	AA	AA	AA	AA
5134	BB	BB	BB	BB	BB	BB	BB	BB	BB	BB	BB	AA	AA	AA	AA	AA	AA	AA	AA	AA	AA	AA	AA	AA	AA	AA	AA	AA	AA	AA	AA	AA	AA	AA	AA	AA	AA	AA	AA	AA	AA	AA	AA	AA	AA	AA	AA	AA	AA
5135	BB	BB	BB	BB	BB	BB	BB	BB	AB	AB	BB	AB	AB	AB	AB	AB	AB	AB	AB	AB	AB	AB	AB	AB	AB	AB	AB	AB	AB	AB	AB	AB	AB	AB	AB	AB	AB	AB	AB	AB	AB	AB	AB	AB	AB	AB	AB	AB	AB
5136	BB	BB	BB	BB	BB	BB	BB	BB	NA	BB	BB	AA	AB	AA	AA	AA	AA	AA	NA	AA	AA	AA	AA	AA	AA	NA	AA	AA	AA	AA	AA	AA	AA	AA	AA	AA	AA	AA	AA	NA	AA	AA	AA	AA	AA	AA	AA	AA	AA
5137	BB	BB	BB	BB	BB	BB	BB	BB	BB	BB	BB	AB	AB	AB	AB	AB	AB	AB	AB	AB	AB	AB	AB	AB	AB	BB	AB	AB	AB	NA	AB	BB	AB	AB	AB	AB	AB	AB	AB	AA	AA	AA	AA	AA	AA	AA	AA	AA	AA
5138	BB	NA	BB	NA	NA	NA	BB	BB	BB	NA	NA	NA	AB	NA	NA	NA	NA	NA	AA	AA	NA	NA	NA	AA	AA	AA	AA	AA	AA	AA	NA	NA	AA	NA	AA	NA	AA	AA	AA	AA	NA	NA	NA	AA	AA	NA	NA	NA	AA
5139	AA	AB	AB	AB	BB	AB	AB	AB	AB	AB	BB	BB	BB	BB	BB	AB	AB	BB	AA	AB	AB	AB	AB	AB	AB	AA	AB	AB	AB	AB	AB	AB	AA	AB	AA	AA	AA	AA	AA	AA	AA	AA	AA	AA	AA	AA	AA	AA	AA
5140	AB	AB	AB	AB	AB	AB	BB	AB	AB	AA	BB	BB	BB	BB	BB	BB	AA	AA	AA	AA	AA	AA	AA	AA	AA	AA	AA	AA	AA	AA	AA	AA	AA	AA	AB	AB	AB	AB	AB	AB	AB	AB	AB	AB	AB	AB	AB	AB	AB
5141	AB	AB	AB	AA	AA	AB	AB	NA	AB	AB	BB	AA	AA	AA	AA	AA	AA	NA	AA	AA	AA	AA	AA	AA	AA	AA	AA	AA	AA	AA	AA	AA	AA	AA	AB	AB	AB	AB	AB	AA	BB	AB	AA	AA	AB	AB	AB	AB	AB
5142	BB	BB	BB	BB	BB	BB	BB	BB	AB	BB	BB	BB	BB	BB	BB	AB	AB	AB	AB	AB	AB	AB	AB	AB	AB	AB	AB	AB	AB	AB	BB	BB	AB	AB	AB	AB	AB	AB	AB	AB	AB	AB	AB	AB	AB	AB	AB	AB	AB
5144	BB	BB	BB	BB	BB	BB	BB	BB	AB	AA	BB	BB	BB	BB	BB	AA	NA	AA	AA	AA	AA	AA	AA	AA	AA	AA	AA	AA	AA	AA	AA	AA	NA	AA	BB	AB	AA	NA	BB	AB	AB	AB	AB	BB	AA	BB	AB	AB	BB
5145	BB	BB	BB	BB	BB	BB	BB	BB	BB	BB	BB	BB	BB	AB	BB	AB	AA	AA	AA	AA	AA	AA	AA	AA	AA	AA	AA	AA	AA	AA	AA	AA	AA	AA	AA	AA	AA	AB	AA	AA	AA	AA	AA	AA	AA	AA	AA	AA	AA
5146	BB	BB	BB	BB	BB	BB	BB	BB	BB	BB	BB	AB	AB	AB	AB	AA	AA	AA	AA	AA	AA	AA	AA	AA	AA	AA	AA	AA	AA	AA	AA	AA	AA	AA	AB	AB	AB	AB	AB	AA	AA	AA	AA	AA	AA	AA	AA	AA	AA
5147	BB	BB	BB	BB	BB	BB	BB	BB	BB	BB	BB	AB	BB	AB	AB	AA	AB	AB	AB	AB	AB	BB	BB	AB	NA	AA	BB	AB	AB	AA	AB	AB	AB	AB	AB	AB	AB	AB	AB	AB	AB	AB	AB	AB	AB	AB	BB	AB	AB
5148	BB	BB	AB	BB	BB	BB	BB	BB	BB	BB	BB	AB	BB	AA	NA	AB	AA	NA	AA	AA	AA	AA	AA	AA	AA	AA	AA	AA	AA	AA	AA	AA	AA	AA	AA	AA	AA	AA	AA	NA	AA	AA	AA	AA	NA	AA	AA	AA	AA
5149	BB	BB	BB	BB	BB	BB	BB	BB	BB	BB	BB	BB	BB	BB	BB	AB	AA	AA	AA	AA	AA	AA	AA	AA	AA	AA	AA	AA	AA	AA	AA	AA	AA	AA	AB	AB	AB	AB	AB	AB	AB	AB	NA	AB	AB	AB	AB	AB	AB
5150	BB	BB	BB	BB	BB	BB	BB	BB	BB	BB	BB	BB	BB	BB	BB	AA	AA	AA	AA	AA	AA	AA	AA	AA	AA	AA	AA	AA	AA	AA	AA	AA	AA	AA	AA	AA	AA	AA	AA	AA	AA	AA	AA	AA	AA	AA	AA	AA	AA
5151	BB	BB	BB	BB	BB	BB	AB	BB	BB	BB	BB	AB	AB	AB	AB	AB	AB	AB	BB	AB	AB	AB	AB	AB	AB	AA	AB	AB	AB	AB	AB	BB	AB	AB	AB	AB	AB	AB	AB	AB	AB	AB	AB	AA	NA	AB	AB	AB	AB
5152	BB	BB	BB	BB	NA	BB	BB	BB	BB	BB	BB	BB	BB	BB	BB	AA	AA	AA	AA	AA	AA	AA	AA	AA	AA	AA	AA	AA	AA	AA	AA	AA	AA	AA	AA	AA	AA	AA	AA	AA	AA	AA	AA	AA	AA	AA	AA	AA	AA
5153	AB	AB	AB	AB	AB	AB	AB	AB	AB	AB	BB	AA	AA	AA	AA	AA	AA	AA	AA	AA	AA	AA	AA	AA	AA	AA	AA	AA	AA	AA	AA	AA	AA	AA	AA	AA	AA	AA	AA	AA	AA	AA	AA	AA	AA	AA	AA	AA	AA
5154	BB	BB	BB	BB	BB	BB	BB	BB	AB	AB	BB	BB	BB	BB	BB	AA	AA	AA	AA	AA	AA	AA	AA	AA	AA	AA	AA	AA	AA	AA	AA	AA	AA	AA	AB	AB	AB	AB	AB	AB	AB	AB	AB	AB	AB	AB	AB	AB	AB
5155	BB	BB	BB	BB	BB	BB	BB	BB	BB	BB	BB	AB	AB	AA	BB	AA	AA	AA	AA	AA	AA	AA	AA	AA	AA	AA	AA	AA	AA	AA	AA	AA	AA	AA	BB	AB	AB	BB	BB	AA	AA	AA	AA	AA	AA	AA	AA	AA	AA
5156	AB	AB	AB	AB	AB	AB	AB	AB	AB	AB	BB	BB	BB	BB	BB	AB	AA	AB	AB	AB	AB	AB	AB	AB	AB	AB	AB	AB	AB	AB	AB	AB	AB	AB	AB	AB	AB	AB	AB	AB	AB	AB	AB	AB	AB	AB	AB	AB	AB
5157	BB	BB	BB	BB	BB	BB	BB	BB	BB	BB	BB	AB	AB	AB	AB	AA	AA	AA	AA	AA	AA	AA	AA	AA	AA	AA	AA	AA	AA	AA	AA	AA	AA	AA	AA	AA	AA	AA	AA	BB	BB	BB	BB	BB	BB	BB	BB	BB	BB
5158	BB	BB	BB	BB	BB	BB	BB	BB	AB	AB	BB	BB	BB	BB	BB	AA	AA	AA	AA	AA	AA	AA	AA	AA	AA	AA	AA	AA	AA	AA	AA	AA	AA	AA	NA	AA	AA	AA	AA	BB	AB	AB	AA	AB	AB	AB	AB	AA	AB
5159	AB	AB	AB	AB	AB	AA	AA	AB	AB	AB	BB	BB	BB	BB	BB	AA	AA	AA	AA	AA	AA	AA	AA	AA	AA	AA	AA	AA	AA	AA	AA	AA	AA	AA	AA	AA	AA	AA	AA	AA	AA	AA	AA	AA	AA	AA	AA	AA	AA
5160	BB	BB	BB	BB	BB	BB	BB	BB	BB	BB	BB	BB	BB	BB	BB	AA	AA	AA	AA	AA	AA	AA	AA	AA	AA	AA	AA	AA	AA	AA	AA	AA	AA	AA	AB	AB	AB	AB	AB	AA	AA	AA	AA	AA	AA	AA	AA	AA	AA
5161	AB	AB	AB	AB	AB	AB	AB	AB	AB	AB	BB	BB	BB	BB	BB	BB	BB	AB	AB	AB	AB	AB	AA	AB	AB	NA	AA	AA	BB	BB	BB	BB	BB	AB	NA	AA	AA	AA	AA	AA	AA	AA	AA	AA	AA	AA	AA	AA	NA
5162	BB	BB	BB	BB	BB	BB	BB	BB	BB	BB	BB	AA	AA	AA	AA	BB	AA	AA	AA	AA	AA	AA	AA	AB	AA	AA	AA	AA	AA	AA	AA	AA	AA	AA	AA	BB	AB	BB	AA	AA	AB	AB	AB	AB	BB	AB	AB	AB	AB
5163	BB	BB	BB	BB	BB	BB	BB	BB	BB	BB	BB	AA	AA	AA	AA	AA	AA	AA	AA	AA	AA	AA	AA	AA	AA	AA	AA	AA	AA	AA	AA	AA	AA	AA	AA	AB	BB	AB	AB	BB	BB	BB	BB	BB	BB	BB	BB	BB	AB
5164	AB	AB	AB	AA	AB	AB	AB	AB	AB	AB	BB	BB	BB	BB	BB	AA	AA	AA	AA	AA	AA	AA	AA	AA	AA	AA	AA	AA	AA	NA	AA	AA	AA	AA	BB	AB	AB	AB	AB	AB	AB	AB	AB	AB	AB	AB	AB	AB	AB
5165	AA	AB	AB	AB	AB	AB	AB	AB	AB	AB	BB	BB	BB	BB	BB	AB	AA	AB	AB	AB	AB	AB	AB	AB	BB	AB	AB	BB	AB	AB	AB	AB	AB	AB	AA	AB	AA	AA	AA	AA	AA	AA	AA	AA	AA	AA	AA	AA	AA
5166	BB	BB	BB	BB	BB	BB	BB	BB	BB	BB	BB	AB	BB	AA	BB	AB	AA	AA	AA	AA	AA	AA	AA	AA	AA	AA	AA	AA	AA	AA	AA	AA	AA	AA	AA	AA	AA	AA	AA	AA	AA	AA	AA	AA	AA	AA	AA	AA	AA
5167	BB	BB	BB	BB	BB	BB	BB	BB	AB	AA	BB	BB	BB	BB	BB	BB	BB	AA	AB	AB	AB	AB	AB	AB	AB	BB	AB	AB	AB	AA	AB	AB	AB	AB	AB	AB	AB	AB	AB	AA	AA	AA	AA	AA	AA	AA	AA	AB	AA
5168	BB	BB	BB	BB	BB	BB	BB	BB	BB	BB	BB	BB	BB	BB	BB	AB	AA	AA	AA	AA	AB	AA	AA	AA	AA	AA	AA	AA	AA	AA	AA	AA	AA	AA	AA	AA	AA	AA	AA	AA	AA	AA	AA	AA	AA	AA	AA	AB	AA
5169	BB	BB	BB	BB	BB	BB	BB	BB	AB	AB	BB	BB	BB	BB	BB	BB	AA	BB	AB	AB	AB	BB	AB	AB	AB	AB	AB	AB	AB	AB	AA	BB	BB	AB	AB	AB	AB	AB	AA	AB	AA	BB	AB	AB	AB	AB	AB	AB	BB
5170	BB	BB	BB	BB	BB	BB	BB	BB	BB	BB	BB	AA	AA	AA	NA	AA	AA	AA	AA	AA	AA	AA	AA	AA	AB	AA	AA	AA	AA	AA	AA	AA	AA	AA	AA	AA	AA	AA	AA	BB	BB	BB	BB	BB	BB	BB	BB	BB	BB
5171	BB	BB	BB	BB	BB	BB	BB	BB	AB	BB	NA	BB	BB	BB	BB	BB	AA	NA	AA	AA	AA	AA	AA	AA	AA	AA	AA	AA	AA	AA	AA	AA	AA	AA	AA	AA	AA	AA	AA	AA	AB	AA	AA	AA	AA	AA	AA	AA	AA
5172	BB	BB	BB	BB	BB	BB	BB	BB	BB	AB	BB	BB	BB	BB	BB	BB	AB	AB	AB	AA	BB	AB	AB	AB	AB	BB	AB	AB	AB	BB	AB	BB	AB	AB	AB	AB	AB	AB	AB	AA	AA	AA	AA	AA	AA	AA	AA	AA	AA
5173	BB	BB	BB	BB	BB	BB	BB	BB	AB	AB	BB	BB	BB	BB	BB	AA	AA	AB	AB	AA	AB	AB	AB	AB	AB	AA	AB	AB	AB	AB	AB	AA	AB	AB	AA	AA	AA	AA	AA	AA	AA	AA	AA	AA	AA	AA	AB	AA	AA
5174	BB	AB	AB	AB	AB	AB	AB	AB	AB	AB	AB	AB	AB	AB	AA	AB	AA	AA	AA	AA	AA	AA	AA	AA	AA	AA	AA	AA	AA	AA	AA	AA	AA	AA	AA	AA	AA	AA	AA	AA	AA	AA	AA	AA	AA	AA	AA	AA	AA
5175	BB	BB	BB	BB	BB	BB	BB	BB	BB	BB	BB	AB	AB	AB	AB	AB	AA	AA	AA	AA	AA	AA	AA	AA	AA	AA	AA	AA	AA	AA	AA	AA	AA	AA	BB	AB	AB	BB	AB	AB	AB	AB	AB	AB	AB	AB	AB	AB	AB
5176	BB	BB	BB	BB	BB	BB	BB	BB	AA	AB	BB	BB	BB	BB	BB	AA	AA	AA	AA	AA	AA	AA	AA	AA	AA	AA	AA	AA	AA	AA	AA	AA	AA	AA	AB	AA	AB	AB	AB	AA	AB	AB	AB	AB	AB	AB	AB	AB	BB
5177	NA	AB	AB	AB	AB	BB	BB	AB	NA	BB	AA	AB	AB	AA	AA	BB	AA	AA	AA	AA	AA	AA	AA	AA	AA	AA	AA	AA	AA	AA	AA	AA	AA	AA	AA	AA	AA	AA	AA	AB	AB	AA	AB	AB	AA	AB	AA	AB	BB
5178	AB	AB	AB	AB	AB	AB	AB	AB	AB	AB	BB	BB	BB	BB	BB	AB	AB	AB	AB	AB	AB	AB	AB	AB	AB	BB	AA	AB	AB	AB	BB	AB	AB	AB	AB	AB	AB	AB	AB	AB	AB	AB	AB	AB	AB	AB	AB	AB	AB
5179	BB	BB	BB	BB	BB	BB	BB	BB	BB	BB	BB	AB	AB	AA	BB	AB	AA	AA	AA	AA	AA	AA	AA	AA	AA	AA	AA	AA	AA	NA	AA	AA	AA	AA	AA	AA	AA	AA	AA	AB	AB	AB	AB	AB	AB	AB	AB	AA	AB
5180	BB	BB	BB	BB	BB	BB	BB	BB	AB	AB	BB	BB	BB	BB	BB	AB	AB	AB	AA	AB	AB	AB	AB	BB	AB	AB	AB	AB	AB	AB	AB	AB	AA	AB	AA	AA	AA	AA	AA	AA	AA	AA	AA	AA	AA	AA	AA	AA	AA
5181	AB	AB	AB	AB	AB	AB	AB	BB	AB	AB	BB	BB	BB	BB	BB	AA	BB	AB	AB	AB	AB	AB	AB	AA	AB	AB	BB	AB	AB	BB	AB	AB	AB	AB	AB	AB	AB	AB	AB	AB	AB	AB	AB	AB	AB	AB	AB	AB	AB
5182	BB	BB	BB	BB	BB	BB	BB	BB	AB	AB	BB	BB	BB	BB	BB	AB	AA	AA	AA	AA	AA	AA	AA	AA	AA	AA	AA	AA	AA	AA	AA	AA	AA	AA	AA	AB	AA	AA	AA	AB	AB	AB	AB	AB	AB	AB	AB	AB	AB
5183	BB	BB	BB	BB	BB	BB	BB	BB	BB	BB	BB	AB	AB	AA	AB	AA	AA	AA	AA	AA	AA	AA	AA	AA	AA	AA	AA	AA	AA	AA	AA	AA	AA	AA	AA	AA	AA	AA	AA	AB	AB	AB	AB	AA	BB	AB	AB	AA	NA
5184	BB	BB	BB	BB	NA	BB	BB	BB	BB	BB	BB	BB	BB	BB	NA	AA	AA	AA	AA	AA	AA	AA	AA	AA	AA	AA	AA	AA	AA	AA	AA	AA	NA	AA	AA	AA	AA	AA	AA	AA	AB	AB	AB	AB	AB	AB	AA	AB	AB
5185	BB	BB	BB	BB	BB	BB	BB	BB	BB	BB	BB	BB	BB	BB	BB	AA	AA	AA	AA	AA	AA	AA	AA	AA	AA	AA	AA	AA	AA	AA	AA	AA	AA	AA	AB	AB	AB	BB	AB	BB	AB	AB	AB	AB	BB	AB	AB	AB	AB
5186	AB	BB	BB	BB	BB	BB	BB	BB	BB	BB	BB	AB	AB	AB	BB	AB	AA	AA	AA	AA	AA	AA	AA	AA	AA	AA	AA	AA	AA	AA	AA	AA	AA	AA	AA	AA	AA	AA	AA	AA	AA	AA	AA	AA	AA	AA	AA	AA	AA
5187	AB	AA	AB	AB	AB	AB	AB	AB	AB	AB	BB	BB	BB	BB	BB	AA	AA	AA	AA	AA	AA	AA	AA	AA	AA	AA	AA	AA	AA	AA	AA	AA	AA	AA	AA	AA	AA	AA	AA	AA	AA	AA	AA	AA	AA	AA	AA	AA	AA
5188	AB	AB	AB	AB	AB	AB	AB	AB	AB	AB	AB	AA	AA	AA	AA	AA	AA	AA	AA	AA	AA	AA	AA	AA	AA	AA	AA	AA	AA	AA	AA	AA	AA	AA	AA	AA	AA	AA	AA	AA	AA	AA	AA	AA	AA	AA	AA	AA	AA
5189	BB	BB	BB	BB	BB	BB	BB	BB	BB	BB	BB	AB	AB	BB	BB	AB	AB	AB	AB	AA	AA	AB	AB	AB	AB	AB	AB	AB	AB	AB	AB	BB	AB	AB	AA	AA	AA	AA	AA	AA	AA	AA	AA	AA	AA	AA	AA	AA	AA
5190	AB	AB	AB	AB	AB	BB	AB	AB	AB	AB	AA	AA	AA	AA	AA	AB	AA	AA	NA	AA	AA	AA	AA	AA	AA	AA	AA	AA	AA	AA	AA	AA	AA	AA	AA	AA	AA	AA	AA	BB	BB	AB	AB	AB	AB	AB	AB	AA	AA
5191	BB	BB	BB	BB	BB	BB	BB	BB	BB	BB	BB	BB	BB	BB	BB	AA	AA	AA	AA	AA	AA	AA	AA	AA	AA	AA	AA	AA	AA	AA	AA	AA	AA	AA	AB	AB	AB	AB	AB	AB	AB	AB	AB	AB	AB	AA	AB	AB	AB
5192	BB	BB	BB	BB	BB	BB	BB	BB	AB	AB	BB	BB	BB	BB	BB	AA	AA	AA	AA	AA	AA	AA	AA	AA	AA	AA	AA	AA	AA	AA	AA	AA	AA	AA	BB	AB	AB	AB	AB	AB	AB	NA	AB	AB	AB	AB	AB	AA	AB
5193	BB	BB	BB	BB	BB	BB	BB	BB	BB	BB	BB	AA	BB	NA	AB	BB	AB	AB	BB	AB	AA	AA	AB	AB	AB	AB	AB	AB	AB	AB	AB	AB	NA	AB	BB	BB	BB	BB	AB	AA	AA	AA	AA	AA	AA	AA	AA	AA	AA
5194	AB	AB	AB	AB	AB	AB	AB	AB	AB	AB	BB	BB	BB	BB	BB	AA	AA	AA	AA	AA	AA	AA	AA	AA	AA	AA	AA	AA	AA	AA	AA	AA	AA	AA	AB	AB	AB	AB	AB	AB	AB	AB	AB	AB	AB	AA	AB	AB	AB
5195	BB	BB	BB	BB	BB	BB	BB	BB	AB	AB	BB	BB	BB	BB	BB	AB	AA	AA	AA	AA	AA	AA	NA	AA	AA	AA	AA	AA	AA	AA	AA	AA	AA	AA	AB	AB	AB	AA	AA	AB	AB	AB	AB	AB	AA	AB	AB	AB	AB
5196	BB	BB	BB	BB	BB	NA	BB	BB	BB	BB	BB	AB	AB	AB	AB	AA	AA	AA	AA	AA	AA	AA	AA	AA	AA	AA	AA	AA	AA	AA	AA	AA	AA	AA	BB	AA	AB	AA	AB	AA	NA	AB	AB	AB	AB	AB	AB	AB	AA
5197	BB	BB	BB	BB	BB	BB	BB	BB	AB	BB	BB	BB	BB	BB	BB	BB	AA	BB	AB	AB	BB	AB	AB	AB	AB	AB	BB	AB	AB	AB	AB	NA	BB	BB	AA	AA	AA	AA	AA	AA	AA	NA	AA	AA	AA	AA	AA	AA	AA
5198	BB	BB	BB	BB	BB	BB	BB	BB	BB	BB	BB	AB	AB	AA	AA	AB	AA	BB	AB	AB	AB	AB	AA	AB	AB	AB	AA	AB	AB	AB	AB	AA	AB	AB	AA	AA	AA	AA	AA	AA	AA	AA	AA	AA	AA	AA	AA	AA	AA
5199	BB	BB	BB	BB	BB	BB	BB	BB	AB	AB	BB	AB	BB	BB	BB	BB	AB	AB	AB	BB	AB	AB	AA	AB	AB	AB	AB	AB	AB	AB	AB	AB	AB	AB	AA	AA	AA	AA	AA	AA	AA	AA	AA	AA	AA	AA	AA	AA	AA
5200	AB	AB	AB	AB	AA	AB	AB	AB	AB	AB	BB	BB	BB	BB	BB	AA	AA	AA	AA	AA	AA	AA	AA	AA	AA	AA	AA	AA	AA	AA	AA	AA	AA	AA	AB	AB	AB	AB	AB	AB	AB	AA	AB	AB	AB	AB	AB	AB	AA
5201	BB	BB	BB	BB	BB	BB	BB	BB	BB	BB	BB	BB	BB	BB	BB	AA	AA	AA	AA	AA	AA	AA	AA	AA	AA	AA	AA	AA	AA	AA	AA	AA	AA	AA	AA	AA	AA	AA	AA	AA	AA	AA	AA	AA	AA	AA	AA	AA	AA
5202	BB	BB	BB	BB	BB	BB	BB	BB	BB	BB	BB	AA	AB	AA	AB	AB	AA	AA	AB	AB	AB	AB	AB	AB	AB	AB	AB	AB	AB	AB	AB	BB	AB	BB	AB	AB	AB	AB	AB	AB	AB	AB	AB	AA	AB	AB	AB	AB	AB
5204	BB	BB	BB	BB	BB	BB	BB	BB	AB	AB	BB	BB	BB	BB	BB	BB	AB	AB	AB	BB	AB	AB	AA	AB	AB	AB	NA	AB	AB	AB	AB	AB	AB	AA	AB	AB	AB	AB	AB	AB	AB	BB	BB	AB	AA	AB	AB	AB	BB
5205	BB	AB	BB	BB	BB	BB	BB	BB	BB	BB	BB	AA	AA	AA	AA	AA	AA	AA	AA	AA	AA	AA	AA	AA	AA	AA	AA	AA	AA	AA	AA	AA	AA	AB	AA	AB	AB	AB	AB	AB	BB	BB	BB	BB	BB	BB	BB	BB	BB
5206	BB	BB	BB	BB	BB	BB	BB	BB	BB	BB	BB	AA	AB	AB	AA	BB	AB	AB	AB	AB	AB	AB	AB	AB	AB	AB	AA	AB	AB	AB	AB	AB	AB	AB	AB	AB	AB	AA	AB	AB	AB	AB	AB	AB	AB	AB	AB	AB	AB
5207	NA	AB	AB	NA	AB	AA	BB	AB	AB	AB	BB	BB	BB	BB	BB	AA	AA	AA	AA	AA	NA	AA	AA	AA	AA	AA	AA	AA	AA	AA	AA	AA	AB	NA	AB	AA	AB	AA	AB	BB	AA	AA	BB	AB	AA	BB	AB	BB	AB
5208	NA	AA	AB	AA	AA	AB	AB	AB	AA	AB	BB	BB	BB	BB	BB	AA	AB	AA	AA	AA	AB	AA	AB	AB	AB	AB	NA	AB	AB	AB	AB	AB	BB	AB	AB	AA	AB	BB	AB	AA	AA	AA	AA	BB	AB	AB	BB	AB	NA
5209	BB	BB	BB	AB	BB	BB	BB	BB	BB	BB	BB	AB	AB	AB	AB	BB	AA	AA	AA	AA	AA	AA	AA	AA	AA	AA	AA	AA	AA	AA	AA	AA	AA	AA	BB	AB	AB	AB	AB	AB	AB	AA	AB	AB	AB	AB	AB	NA	AB
5210	AB	AA	AB	AB	AB	AB	AB	AB	BB	BB	BB	AA	AA	AA	AA	AA	AA	NA	AA	AA	AA	AA	NA	AA	AA	AA	AA	AA	AA	AA	AA	AB	AA	AA	AA	AA	AA	AA	AA	AA	AA	AA	AA	AA	AA	AA	AA	AA	AA
5211	BB	BB	BB	BB	BB	BB	BB	BB	BB	NA	BB	NA	BB	AA	NA	AA	NA	NA	AA	AB	AA	AA	AA	AA	AA	AA	AA	AA	AB	AA	NA	AA	AA	AA	BB	BB	AB	AB	AB	AA	AA	AA	AA	AA	NA	AA	AA	AA	AA
5212	BB	BB	BB	BB	BB	NA	BB	BB	BB	BB	BB	BB	BB	NA	NA	BB	AA	AA	AA	AA	AA	AA	AA	AA	AA	AA	AA	AA	AA	AA	AA	AA	AA	AA	NA	AB	AB	NA	AB	BB	BB	AB	BB	NA	BB	BB	BB	BB	NA
5213	BB	AB	BB	BB	BB	BB	BB	BB	BB	BB	BB	AA	AA	AA	AB	AB	AB	AB	AB	AB	AB	AB	AB	AB	AB	AB	AB	AB	AB	AB	AB	AB	AB	AB	AA	AB	AB	AB	AB	AA	AB	AB	AB	AB	AB	AB	AB	AB	AB
5214	AB	AB	AB	AB	AB	AB	AB	AB	AB	AB	AB	AB	AA	AA	AB	NA	AA	AA	AA	AA	AA	AA	AA	AA	AA	AA	NA	AA	AA	AA	AB	AA	AA	AA	AA	AA	AA	AA	AA	AA	AA	AA	AA	AA	AA	AA	AA	AA	AA
5215	BB	BB	BB	BB	AB	BB	BB	BB	BB	BB	BB	AB	AB	AB	AB	BB	AB	AB	AB	AB	AB	AB	AA	AB	AB	AB	AB	AB	AB	AB	AB	AB	AB	AB	AB	AB	AB	AB	AB	AB	AB	AB	AB	AB	AA	AB	AB	AB	AB
5216	BB	BB	BB	BB	BB	BB	BB	BB	AB	AB	BB	BB	BB	BB	BB	AA	AA	AA	AA	AA	AA	AA	AA	AA	AA	AA	AA	AA	AA	AA	AA	AA	AA	AA	AA	AA	AA	AA	AA	AB	BB	BB	BB	BB	BB	BB	BB	BB	BB
5217	BB	BB	BB	BB	NA	BB	BB	BB	AB	AB	BB	BB	BB	BB	BB	BB	AB	AA	AB	AB	AB	AB	AB	AB	AB	AB	AA	AA	AB	AA	AB	AA	AB	AB	BB	AA	AB	AB	AB	AB	AB	AA	AB	AB	AB	AB	AB	AB	AB
5218	AB	AB	AB	AB	AB	AB	AB	AB	AB	AB	BB	BB	BB	BB	BB	AB	AA	AA	AA	AA	AA	AA	AA	AA	AA	AA	AA	AA	AA	AA	AA	AA	AA	AA	AB	AB	AB	AB	AB	AB	AB	AB	AB	AB	AB	AB	AB	AB	AB
5219	AB	AB	AB	AB	AB	AB	AB	AB	AB	BB	BB	AB	AB	AB	AB	AA	AA	AA	AA	AA	AA	AA	AA	AA	AA	AA	AA	AA	AA	AA	AA	AA	AA	AA	AA	AA	AA	AA	AA	AA	AA	AA	AA	AA	AA	AA	AA	AA	AA
5220	AB	AB	AB	AB	AB	AB	AB	AB	AB	AB	BB	BB	BB	BB	BB	AB	AA	AA	AA	AA	AA	AA	AA	AA	AA	AA	AA	AA	AA	AA	AA	AA	AA	AA	AB	AB	AB	AB	AB	AB	AB	AB	AB	AB	AB	AB	AB	AB	AB
5221	BB	BB	BB	BB	BB	BB	BB	BB	BB	BB	BB	BB	BB	BB	BB	AB	NA	AA	AA	AA	AA	AA	AA	AA	AA	AA	AA	AA	AA	AA	AA	AA	AA	AA	AB	AB	AB	AB	AB	NA	AA	AA	AA	AA	AA	AA	AA	AA	AA
5222	BB	BB	BB	BB	BB	BB	BB	BB	AB	BB	BB	BB	BB	BB	BB	AB	AB	AB	AB	AB	AB	AB	AB	AB	AB	AB	AB	AB	AB	AB	AB	BB	AB	AB	AA	AA	AA	AB	AB	AA	AA	AA	AA	AA	AA	AA	AA	AA	AA
5224	AB	AB	AB	BB	AB	AB	AB	AB	AB	AB	BB	BB	BB	BB	BB	AB	AB	NA	AB	AB	AB	AB	AA	BB	AB	NA	AB	BB	BB	AB	AB	AA	NA	AB	AA	AA	AA	BB	AB	AA	AA	AA	AA	AA	AA	AA	AA	NA	AA
5225	AB	AA	AB	AB	AA	AB	BB	AB	BB	NA	BB	BB	BB	BB	BB	BB	AB	NA	AB	AB	AB	AB	BB	AB	AA	BB	AB	AB	AA	AB	AA	AB	AB	AB	BB	AB	AB	BB	AB	BB	AA	AB	BB	BB	AB	AA	AB	AB	NA
5226	BB	BB	BB	BB	BB	BB	BB	BB	BB	BB	BB	BB	BB	BB	BB	AB	AA	AA	AA	AA	AA	AA	AA	AA	AA	AA	AA	AA	AA	AA	AA	AA	AA	AA	AA	AA	AA	AA	AA	AA	AA	AA	AA	AA	AA	AA	AA	AA	AA
5227	BB	BB	BB	BB	BB	BB	BB	BB	AB	AB	BB	AB	BB	BB	BB	BB	AB	AB	AB	AB	AB	AB	AB	AB	AB	AB	AB	AB	AB	BB	AB	AB	AB	AB	AA	AA	AA	AA	AB	AA	AA	AA	AA	AA	AA	AA	AA	AA	AA
5228	BB	BB	BB	BB	BB	BB	BB	BB	BB	BB	BB	AB	AB	AA	AB	AB	AA	AA	AA	AA	AA	AA	AA	AA	AA	AA	AA	AA	AA	AA	AA	AA	AA	AA	BB	AA	AA	NA	AB	AB	AB	BB	AB	AB	AB	AB	AB	AB	AB
5229	AB	AB	AB	AA	AB	BB	AB	AB	AB	AB	BB	BB	BB	BB	BB	AB	AB	AB	AB	AB	AB	AB	AB	AB	AB	AB	AB	AB	AB	AB	AB	AB	AB	AB	AA	AA	AA	AB	AB	AA	AA	AA	AA	AA	AA	AA	AA	AA	AA
5230	BB	AB	AA	AB	AB	BB	AA	AB	AB	AB	BB	BB	BB	BB	BB	BB	AB	AB	AB	AB	AB	AA	AB	AB	AB	AB	AB	AB	AB	AB	AB	AA	AB	AB	AA	AA	AA	AA	AA	AA	AA	AA	AA	AA	AB	AA	AA	AA	AA
5231	AB	AB	AB	AB	AB	AB	AB	AB	AB	AB	BB	BB	BB	BB	BB	AB	AB	AB	AB	AB	AB	AB	AA	BB	AB	AB	AB	AB	AB	AB	AB	AB	AB	AA	AA	AA	AA	AA	AA	AA	AA	AA	AA	AA	AA	AA	AA	AA	AA
5232	AB	BB	BB	BB	BB	BB	BB	BB	BB	BB	BB	AA	AA	AA	AA	AA	AA	AA	AA	AA	AA	AA	AA	AA	AA	AA	NA	AA	AA	AA	AA	AA	AA	AB	AA	AA	AA	AA	AA	AA	AA	AA	AA	AA	AA	AA	AA	AA	AA
5233	BB	BB	BB	BB	BB	BB	BB	BB	BB	BB	BB	AA	AB	BB	BB	AB	AB	AB	AB	AB	AB	AB	AB	AB	AB	AB	BB	AB	AB	AB	AB	AB	AB	AB	AB	AB	AB	AB	AB	AB	AB	AB	AB	AB	BB	AB	AB	AB	AB
5234	BB	BB	BB	BB	BB	BB	BB	BB	BB	BB	BB	AA	AA	AA	AA	AA	AA	AA	AA	AA	AA	AA	AA	AA	AA	AA	AA	AA	AA	AA	AA	AA	AA	AA	AB	AB	AB	AB	AB	AA	AA	AA	AA	AA	AA	AA	AA	AA	AA
5235	AA	AA	AB	AB	AA	AB	AB	BB	AB	AB	BB	BB	BB	NA	BB	BB	BB	AB	AB	AB	AB	AB	AB	AA	AA	AB	AB	AB	AB	AB	AB	AB	AB	AB	AA	NA	AA	AA	AB	AB	AB	BB	AA	AB	AB	AB	AB	BB	AB
5236	AB	AB	AB	AB	AB	AB	BB	AB	AA	AA	AA	AA	AA	AA	AA	AA	AA	AA	AA	AA	AA	AA	AA	AA	AA	AA	AA	AA	AA	AA	AA	AA	AA	AA	AB	BB	AB	AB	BB	AA	AA	AA	AA	AA	AA	AA	AA	AA	AA
5237	BB	BB	BB	BB	BB	BB	AB	BB	AB	AB	BB	BB	BB	BB	AB	AB	AB	AB	AB	AB	AB	AB	AB	AB	AB	AB	AB	AB	AB	BB	AB	AB	AB	AB	AA	AA	AA	AA	AA	AA	AA	AA	AA	AA	AA	AA	AA	AA	AA
5238	AB	BB	AB	AB	AB	AB	AB	AB	BB	BB	BB	AB	AB	BB	AB	AA	AA	AA	AA	AA	AA	AA	AA	AA	AA	AA	AA	AA	AA	AA	AA	AA	AA	AA	AA	AA	AA	AA	AA	NA	AA	AA	AA	AA	AA	AA	AA	AA	AA
5239	BB	BB	BB	BB	BB	BB	BB	BB	BB	BB	BB	AA	AA	AA	AA	AB	AB	AA	AA	AA	AA	AA	AA	AA	AA	AA	AA	AA	AA	AA	AA	NA	AA	AA	AB	AB	AB	AB	AB	AB	AB	AB	AB	AB	AB	AB	AB	AB	AB
5240	BB	BB	BB	BB	BB	BB	BB	BB	BB	BB	BB	AA	AA	AA	AA	AA	AA	AA	AA	AA	AA	AA	AA	AA	AA	AA	AA	AA	AA	AA	AA	AA	AA	AA	AB	AB	AB	AB	AB	BB	BB	BB	BB	BB	BB	BB	BB	BB	BB
5241	BB	BB	BB	BB	BB	BB	BB	BB	AB	AB	BB	BB	BB	BB	BB	BB	AA	AA	AA	AA	AA	AA	AA	AA	AA	AA	AA	AA	AA	AA	AA	AA	AA	AA	AB	AB	AB	AB	AB	AA	AA	AA	AA	AA	AA	AA	AA	AA	AA
5242	AB	AB	AB	AB	AB	AB	BB	AB	AB	AB	BB	BB	BB	BB	BB	AB	BB	AB	BB	AB	AB	AB	AB	AB	AB	AB	AB	AB	AB	AB	AB	BB	AB	AB	AB	AB	AB	AB	AB	AA	AA	NA	AA	AB	AA	AB	AB	AB	AB
5243	BB	BB	BB	BB	BB	BB	BB	BB	AB	AB	BB	BB	BB	BB	BB	AB	AA	AB	AB	AB	AB	AB	AB	AB	AB	AB	BB	AB	AB	AB	AB	AB	AB	AB	AA	AA	AA	AA	AA	AA	AA	BB	AB	AB	AB	AB	AB	AA	AB
5244	BB	BB	BB	BB	BB	BB	BB	BB	BB	BB	BB	AA	AA	AA	AA	AA	AA	AA	AA	AA	AA	AA	AA	AA	AA	AA	AA	AA	AA	AA	AA	AA	AA	AA	AA	AA	AA	AA	AA	AA	AA	AA	AA	AA	AA	AA	AA	AA	AA
5245	BB	BB	BB	BB	BB	BB	BB	BB	BB	BB	BB	BB	BB	BB	BB	BB	AA	AA	AA	AA	AA	AA	AA	AA	AA	AA	AA	AA	AA	AA	AA	AA	AA	AA	AB	AA	AB	BB	AB	AA	AB	AB	AB	AB	AB	AB	AB	AB	AB
5246	BB	BB	BB	BB	BB	BB	BB	BB	BB	BB	BB	BB	BB	BB	BB	AB	AA	AA	AA	AA	AA	AA	AA	AA	AA	AA	AA	AA	AA	AA	AA	AA	AA	AA	BB	AB	BB	AB	AB	AA	AA	AA	AA	AA	AA	AA	AA	AA	AA
5247	BB	BB	BB	BB	BB	BB	BB	BB	BB	BB	BB	AB	AA	AB	AB	AA	AA	AA	AA	AA	AA	AA	AA	AA	AA	AA	AA	AA	AA	AA	AA	AA	AA	AA	AA	AA	AA	AA	AA	AA	AA	AB	AB	AB	AB	AB	BB	AB	AB
5248	BB	BB	BB	BB	BB	BB	BB	BB	AB	BB	BB	AB	BB	BB	BB	BB	AB	AB	AB	AB	AB	AB	AA	AB	AB	AB	AB	AB	AB	AB	AB	AB	BB	AB	AB	AB	AB	AB	AB	BB	AB	AB	AB	AB	AB	AB	AB	AB	AB
5249	AB	BB	AB	AB	AB	AB	NA	NA	BB	AB	NA	AA	AA	AA	NA	AA	NA	NA	AA	NA	AA	AA	AA	AA	AA	AB	AA	AB	AA	AA	AA	NA	NA	AA	NA	NA	AA	AA	AA	AA	AA	NA	AA	AA	NA	NA	NA	AA	AA
5250	BB	BB	BB	BB	BB	BB	BB	BB	AB	AB	BB	BB	BB	BB	BB	AB	AB	BB	AA	AA	AA	AA	AA	AA	AA	AA	AA	AA	AA	AA	AA	AA	AA	AA	AB	AB	AB	AB	AB	AB	AB	AB	AA	BB	AB	AB	AB	AB	AB
5251	BB	BB	BB	BB	BB	BB	BB	BB	AB	AB	BB	BB	BB	BB	BB	BB	BB	AB	AB	AB	AB	AB	AB	AB	AB	AB	AB	AB	AB	BB	AB	BB	AB	AB	AB	AB	AB	AA	AB	AB	AB	AB	AB	AB	AB	AB	AB	AB	AB
5252	BB	BB	BB	BB	BB	BB	BB	BB	BB	BB	BB	AA	AA	AA	AA	AA	AA	AA	AA	AA	AA	AA	AA	AA	AA	AA	AA	AA	AA	AA	AA	AA	AA	AA	AA	AB	AB	AB	AB	AB	AB	AB	AB	AB	AB	AB	AB	AB	AA
5253	BB	BB	BB	BB	BB	BB	BB	BB	AB	AB	BB	BB	BB	BB	BB	BB	AA	AB	AB	AB	AB	AB	BB	AB	AB	AB	AA	AB	AB	AA	AB	AB	AB	AB	AB	AB	BB	AB	AB	BB	AB	AB	AB	AB	AB	AB	AB	AB	BB
5254	AB	AB	AB	AB	AB	AB	AB	AB	AB	BB	BB	BB	BB	BB	BB	AB	AA	AA	AA	AA	AA	AA	AA	AA	AA	AA	AA	AA	AA	AA	AA	AA	AA	AA	AA	AA	AA	AA	AA	AA	AA	AA	AA	AA	AA	AB	AA	AA	AA
5255	BB	BB	BB	BB	BB	BB	BB	BB	BB	BB	BB	AB	AB	AB	AB	BB	AB	AB	AB	AB	AB	AB	AB	AB	AB	AB	AB	AB	AB	AB	AB	BB	AB	AB	AB	AB	AB	AB	AB	AB	AB	AB	AB	AB	AB	AB	AB	AB	AB
5256	BB	BB	BB	BB	BB	BB	BB	BB	BB	BB	BB	BB	BB	BB	BB	BB	AA	AA	AA	AA	AA	AA	AA	AA	AA	AA	AA	AA	AA	AA	AA	AA	AA	AA	AB	AB	AB	AB	AB	AA	AB	AB	AB	AB	NA	AB	AB	AB	AB
5257	BB	BB	BB	BB	BB	BB	BB	BB	BB	BB	BB	AB	AB	AB	AB	AB	AA	AA	AA	AA	AA	AA	AA	AA	AA	AA	AA	AA	AA	AA	AA	AA	AA	AA	BB	BB	BB	BB	BB	AB	AB	AB	AB	BB	AB	AB	AB	BB	AB
5258	AB	AB	AB	AB	AB	AB	BB	AB	AB	AB	AA	BB	BB	BB	BB	AA	NA	AA	AA	AA	AA	AA	AA	AA	AA	AA	AA	AA	AA	AA	AA	AA	AA	AA	NA	AA	AA	AA	AA	AA	AA	AA	AA	AA	AA	AA	AA	AA	AA
5259	BB	BB	BB	BB	BB	BB	BB	BB	BB	BB	BB	BB	BB	BB	BB	BB	AA	NA	AA	AA	AA	AA	AA	AA	AA	AA	AA	AA	AA	AA	AA	AA	AA	AA	AA	AA	AA	AA	AA	AA	AA	AA	AA	AA	AA	AA	AA	AA	AA
5260	BB	BB	BB	BB	NA	BB	BB	BB	BB	BB	BB	BB	BB	BB	BB	AB	AA	AA	AA	AA	AA	AA	AA	AA	AA	AA	AA	AA	AA	AA	AA	AA	AA	AA	AA	AA	AA	AA	AA	AA	AA	AA	AA	AA	AA	AA	AA	AA	NA
5261	BB	BB	BB	BB	BB	BB	BB	BB	BB	BB	BB	AB	AB	BB	BB	BB	AB	AB	AB	AB	AB	AB	AB	AB	AB	AB	AA	AB	AB	AA	AB	AB	AA	AB	AA	AA	AB	AA	AA	AA	AA	AA	AA	AA	AA	AA	AA	AA	AA
5262	AB	AB	AB	AB	AA	NA	AA	BB	AA	AB	BB	BB	BB	NA	NA	BB	AA	AA	AA	AA	AA	AA	AA	AA	AA	AA	AA	AA	AA	AA	AA	AA	NA	AA	AA	AA	AA	AA	AA	NA	AA	AA	AA	AA	AA	AA	AA	NA	AA
5263	BB	NA	BB	BB	BB	BB	BB	BB	BB	NA	BB	AB	AB	AA	BB	AA	AA	AA	AA	AA	AA	AA	AA	NA	AA	AA	AA	AA	NA	AA	AA	AA	AA	AA	BB	AA	AB	NA	AB	NA	BB	AA	AA	BB	BB	BB	AB	AA	AA
5264	BB	BB	BB	BB	BB	BB	BB	BB	BB	BB	BB	AB	BB	BB	BB	AB	AA	AA	AA	AA	AA	AA	AA	AA	AA	AA	AA	AA	AA	AA	AA	AA	AA	AA	AA	AA	AA	AA	AA	AA	AA	AA	AA	AA	AA	AA	AA	AA	AA
5265	BB	BB	BB	BB	BB	BB	BB	BB	BB	BB	BB	AB	AA	BB	AA	AA	AA	AA	AA	AA	AA	AA	AA	AA	AA	AA	AA	AA	AA	AA	AA	AA	AA	AA	AA	AA	AA	AA	AA	AA	AA	AA	AA	AA	AA	AA	AA	AA	AA
5266	BB	BB	BB	BB	BB	BB	BB	BB	BB	BB	BB	AB	BB	AB	AB	AB	AB	AA	AB	AB	AB	AB	BB	AA	AA	AA	AB	NA	AB	BB	AB	AA	AB	AB	NA	AB	AB	AB	AB	AB	AB	NA	AB	AB	BB	AB	AB	BB	AB
5267	BB	BB	BB	BB	BB	BB	BB	BB	BB	BB	NA	AB	AB	BB	AA	BB	AA	AB	AB	AB	AA	NA	AB	AB	AB	AA	AB	BB	AB	NA	AB	AB	NA	AB	BB	AB	AB	BB	AB	AB	AB	AB	AB	AB	BB	AB	AB	AA	AB
5268	BB	BB	BB	BB	BB	BB	BB	BB	BB	BB	BB	AB	AB	AB	AB	AA	AA	AA	AA	AA	AA	AA	AA	AA	AA	AA	AA	AA	AB	AA	AA	AA	AA	AA	AB	BB	AB	AB	AB	AB	AB	AB	AB	AB	AB	AB	AB	AB	AB
5269	BB	BB	BB	BB	AB	BB	BB	BB	AB	AB	BB	BB	BB	BB	BB	BB	AB	AB	AB	AB	AB	AB	AB	AB	AB	AB	AB	AB	AB	AB	AB	AB	AB	AB	BB	BB	AB	AB	BB	AA	AB	AB	AB	AB	AB	AB	AB	AB	BB
5270	BB	BB	BB	BB	BB	BB	BB	BB	AB	AB	BB	AA	BB	AA	AB	BB	BB	AB	AA	AB	NA	AB	AA	AB	AB	AA	AA	AB	AB	NA	AB	BB	BB	BB	AB	AA	AA	AA	AA	AA	AA	AA	AA	AA	AA	AA	AA	AA	AA
5271	BB	BB	BB	BB	BB	BB	BB	BB	BB	BB	BB	AA	AB	AB	AB	BB	AB	AB	AB	AB	AB	BB	AA	AB	AB	AB	AB	AB	AB	AA	AB	AB	AB	AB	AA	AA	AA	AA	AA	AA	AA	AA	AA	AA	AA	AA	AA	AA	AA
5272	BB	BB	BB	BB	BB	BB	BB	BB	AB	AB	BB	BB	BB	BB	BB	AB	AB	AA	AB	AB	AB	AB	AB	AB	AB	AB	AB	AB	AB	AB	AB	AB	AB	AB	AA	AA	AA	AA	AA	AA	AA	BB	BB	BB	BB	BB	BB	BB	BB
5273	BB	BB	BB	BB	BB	BB	BB	BB	BB	BB	BB	BB	BB	BB	BB	BB	AA	AA	AA	AA	AA	AA	AA	AB	AA	AA	AA	AA	AA	AA	AA	AA	AA	AA	AA	AA	AA	AA	AA	AA	AA	AA	AA	AA	AA	AA	AA	AA	AA
5274	AB	AB	AB	AB	AB	AB	AB	AB	AB	AB	AB	AA	AA	AA	AA	AA	AA	AA	AA	AA	AA	AA	AA	AA	AA	AA	AA	AA	AA	AA	AA	AA	AA	AA	AA	AA	AA	AA	AA	AA	AA	AA	AA	AA	AA	AA	AA	AA	AA
5276	BB	BB	BB	BB	BB	BB	BB	BB	BB	BB	BB	AB	AB	AB	AB	AB	AB	AB	AB	AB	AB	AB	AB	AB	AB	AB	AB	AB	AB	AB	AB	AB	AB	AB	AA	AA	AA	AA	AA	AA	AA	AA	AA	AA	AA	AA	AA	AA	AA
5277	BB	BB	BB	BB	BB	BB	BB	BB	AB	AB	BB	BB	BB	BB	BB	AB	AB	AB	AB	AB	AB	AB	AA	AB	AB	AB	AB	AB	AB	AB	AB	AB	BB	AB	AA	AA	AA	AA	AA	AA	AA	AA	AA	AA	AA	AA	AA	AA	AA
5278	BB	BB	AB	BB	BB	BB	BB	BB	AB	AB	BB	BB	BB	BB	BB	AB	AA	AA	AA	AA	AA	AA	AA	AA	AA	AA	AA	AA	AA	AB	AA	AA	AA	AA	NA	AA	AA	AA	AA	AA	AA	AB	AB	AB	AB	AB	AB	AB	AB
5279	AB	AB	BB	BB	AA	AB	BB	AB	AB	AB	BB	AA	AA	AA	AA	AA	AA	AA	AA	AA	AA	AA	AA	AA	AA	AA	AA	AA	AA	AA	AA	AA	AA	AA	AA	NA	AA	AA	AA	NA	AA	AA	AA	AA	AB	AA	AA	AA	AA
5280	BB	BB	BB	BB	BB	BB	BB	BB	BB	BB	BB	AA	AB	AB	AA	BB	AB	AB	AB	AB	AB	AB	AB	AB	AB	AB	AB	AB	AB	AB	AB	AA	AB	AB	AA	AA	AA	AA	AA	AB	AB	AB	AB	AA	AB	AB	AB	AB	AB
5281	BB	BB	BB	BB	BB	BB	BB	BB	BB	BB	BB	AB	AB	BB	AB	AB	AB	AB	AB	AB	AB	AB	AB	AB	AB	AB	AB	AB	AB	AB	AB	BB	AB	AB	AA	AA	AA	AA	AA	AA	AA	AA	AA	AA	AA	AA	AA	AA	AA
5282	BB	BB	BB	BB	BB	BB	BB	BB	AB	AB	BB	AB	AB	AB	AB	AA	AA	AA	AB	AA	AA	AA	AA	AA	AA	AA	AA	AA	AA	AA	AA	AA	AA	AA	AA	AA	AA	AA	AA	AA	AA	AB	AB	AB	AB	AB	AB	AB	AB
5283	AB	AB	AB	AB	AB	AB	AB	AB	AB	AB	BB	BB	BB	BB	BB	BB	AB	AB	AB	AB	AB	AB	AB	AB	AB	BB	AB	AB	AB	AB	AB	AB	AB	AB	AA	AA	AA	AA	AA	AA	AA	AA	AA	AA	AA	AA	AA	AA	AA
5284	BB	BB	BB	BB	BB	BB	BB	BB	BB	BB	BB	BB	BB	BB	BB	AB	AA	AA	AA	AA	AA	AA	AA	AA	AA	AA	AA	AA	AA	AA	AA	AA	AA	AA	AA	AA	AA	AA	AA	AA	AA	AA	AA	AA	AA	AA	AA	AA	AA
5285	BB	BB	BB	BB	BB	BB	BB	BB	AB	AB	AB	AB	AB	AB	AB	AB	AA	AA	AA	AA	AA	AA	AA	AA	AA	AA	AA	AA	AA	AA	AA	AA	AA	AA	AA	AA	AA	AA	AA	AA	AA	AA	AA	AA	AA	AA	AA	AA	AA
5286	AB	AB	AB	AB	AB	AB	AB	AB	AB	AB	BB	BB	BB	BB	BB	AB	AA	AA	AA	AA	AA	AA	AA	AA	AA	AA	AA	AA	AA	AA	AA	AA	AA	AA	AA	AA	AA	AA	AA	AA	AA	AA	AA	AA	AA	AA	AA	AA	AA
5287	BB	BB	BB	BB	BB	BB	BB	BB	BB	BB	BB	BB	BB	BB	BB	AB	AA	AA	AA	AA	AA	AA	AA	AA	AA	AA	AA	AA	AA	AA	AA	AA	AA	AA	AA	AA	AA	AA	AA	AA	AA	AB	AA	AA	AA	AA	AA	AA	AA
5288	AA	AB	AB	AB	AB	AB	AB	AB	AB	AB	BB	BB	BB	BB	BB	AB	AA	AA	AA	AA	AA	AA	AA	AA	AA	AA	AA	AA	AA	AA	AA	AA	AA	AA	AA	AA	AA	AA	AA	AA	AA	AA	AA	AA	AA	AA	AA	AA	AA
5289	BB	BB	BB	BB	BB	BB	BB	BB	AB	AB	BB	BB	BB	BB	BB	AA	AA	AA	AA	AA	AA	AA	AA	AA	AA	AA	AA	AA	AA	AA	AA	AA	AA	AA	AA	AA	AA	AB	AA	AA	AA	AA	AA	AA	AA	AA	AA	AA	AA
5290	BB	AB	AB	AB	AB	AB	AB	AA	AB	AA	BB	AA	AA	AB	BB	BB	AA	AA	AA	AA	AA	AA	AA	AA	AA	AA	AA	AA	AA	AA	AA	AA	AA	AA	AA	AB	AA	AA	AA	AA	AA	AA	AA	AA	AA	AA	AA	AA	AA
5291	BB	BB	BB	BB	BB	BB	BB	BB	AB	AB	BB	BB	BB	BB	BB	BB	NA	NA	AA	AB	BB	AB	AA	AB	AB	AA	AB	AB	AB	BB	BB	NA	NA	NA	AA	AA	AA	AA	AA	AA	AA	AA	AA	NA	AA	AA	AA	AA	AA
5292	BB	BB	BB	BB	BB	BB	BB	BB	AB	AB	BB	BB	BB	BB	BB	AA	AA	AA	AA	AA	AA	AA	AA	AA	AA	AA	AA	AA	AA	AA	AA	AA	AA	AA	AB	AB	AB	AB	AB	AB	AB	AA	AA	AA	AA	AA	AA	AA	AA
5293	BB	BB	BB	BB	BB	BB	BB	BB	AB	AB	BB	BB	BB	BB	BB	BB	AB	AB	AB	AA	AB	AB	AB	AB	AB	AB	BB	AB	AB	AB	AB	AB	AB	AB	AA	AA	AA	AA	AA	AA	AA	AA	AA	AA	AA	AA	AA	AA	AA
5294	BB	BB	BB	BB	BB	BB	BB	BB	BB	BB	BB	BB	BB	BB	BB	BB	AA	AA	AA	AA	AA	AA	AA	AA	AA	AA	AA	AA	AA	AA	AA	AA	AA	AA	AA	AA	AA	AA	AA	AA	AB	AA	AA	AA	AA	AA	AA	AA	AA
5295	BB	BB	BB	BB	BB	BB	BB	BB	BB	BB	BB	AB	AA	AB	AB	AA	AA	AA	AA	AA	AA	AA	AA	AA	AA	AA	AA	AA	AA	AA	AA	AA	AA	AA	AB	AB	AB	AB	AB	AA	AA	AA	AA	AA	AA	AA	AA	AA	AA
5296	BB	BB	BB	BB	BB	BB	BB	BB	BB	BB	BB	AB	AB	AB	BB	AB	AA	AA	AA	AA	AA	AA	AA	AA	AA	AA	AA	AA	AA	AA	AA	AA	AA	AA	AB	AB	AB	AB	AB	AA	AA	AA	AA	AA	AA	AA	AA	AA	AA
5297	BB	BB	BB	BB	BB	BB	BB	BB	AB	AB	BB	BB	BB	BB	BB	AB	AB	AB	AB	AB	AB	AB	AB	AB	AB	BB	BB	AB	AB	AA	AB	AB	AA	AB	AB	AB	BB	AB	AB	AB	AB	AB	AA	AB	AB	AB	AB	AB	AB
5298	BB	BB	BB	BB	BB	BB	BB	BB	BB	BB	BB	AA	AB	AA	AA	AA	AA	AA	AA	AA	AA	AA	AA	AA	AA	AA	AA	AA	AA	AA	AA	AA	AA	AA	AA	AA	AA	AA	AA	AB	AB	AB	AB	AB	AB	AB	AB	AB	AB
5299	BB	BB	BB	BB	BB	BB	BB	BB	BB	BB	BB	AB	BB	BB	BB	BB	AA	AA	AA	AA	AA	AA	AA	AA	AA	AA	AA	AA	AA	AA	AA	AA	AA	AA	AB	AB	AB	AA	AB	AB	AB	AB	AB	AB	AB	AB	AB	AB	AB
5300	AB	AB	AB	AB	AA	AB	AB	AB	AB	BB	BB	BB	BB	BB	BB	BB	AA	AA	AA	AB	AB	AB	AB	AB	BB	AB	AB	AA	AB	AB	AB	BB	AB	AB	AA	AA	AA	AA	AA	AA	AA	AA	AA	AA	AA	AA	AA	AA	AA
5301	BB	BB	BB	BB	BB	BB	BB	BB	BB	BB	BB	AB	AB	BB	AB	AA	AA	AA	AA	AA	AA	AA	AA	AA	AA	AA	AA	AA	AA	AA	AA	AA	AA	AA	AA	AA	AA	AA	AA	AA	AA	AA	AA	AA	AA	AB	AA	AA	AA
5302	BB	BB	BB	BB	BB	BB	BB	BB	AB	AB	BB	BB	BB	BB	BB	BB	AB	AB	AB	AB	AB	AB	AB	AB	AB	AB	AB	AB	AB	AB	AB	AB	AB	AB	AB	AB	AB	AB	AB	AB	AB	AB	AB	AB	AB	AB	AB	AB	AB
5303	BB	BB	BB	BB	BB	BB	BB	BB	BB	NA	BB	AB	BB	BB	BB	BB	AB	AB	AB	AB	AB	AB	AA	AB	AB	NA	AA	AB	AB	AB	AA	AB	AA	AB	BB	AB	AB	AB	AB	AA	AB	BB	AB	AB	AB	BB	AB	AB	AB
5304	BB	BB	BB	BB	BB	BB	BB	BB	BB	BB	BB	AB	AB	AB	BB	AA	AA	AA	AA	AA	AA	AA	AA	AA	AA	AA	AA	AA	AA	AA	AA	AA	AA	AA	AB	AB	AB	AB	BB	AB	AB	AB	AB	AB	AB	AB	AB	AA	AA
5305	BB	BB	BB	BB	BB	BB	BB	BB	BB	BB	BB	AB	AB	AB	AB	AB	AA	AA	AA	AA	AA	AA	AA	AA	AA	AA	AA	AA	AA	AA	AA	AA	AA	AA	AA	AA	AA	AA	AA	AA	AA	AA	AA	AA	AA	AA	AA	AA	AA
5306	BB	BB	BB	BB	BB	BB	BB	BB	AB	AB	BB	AB	BB	BB	BB	BB	AB	AB	AB	AB	AB	AB	AB	AB	AB	AB	AB	AB	AB	AB	AB	AB	AB	AB	AA	AA	AA	AA	AA	AA	AA	AA	AA	AA	AA	AA	AA	AA	AA
5307	AB	AB	AB	AB	AB	AB	AB	AB	AB	AB	BB	BB	BB	BB	BB	BB	AB	AB	AB	AB	AB	AB	AA	AB	AB	AB	AB	AB	AB	AB	AB	AB	AB	AB	AA	AA	AA	AA	AA	AA	AA	AA	AA	AA	AA	AA	AA	AA	AA
5310	BB	BB	BB	BB	BB	BB	BB	BB	AB	BB	BB	AA	AB	AB	AB	BB	AB	AB	AB	AB	AB	AB	AB	BB	AB	AB	AB	AA	AB	AB	AB	AB	AB	AB	BB	BB	AB	AB	AB	AA	AA	AA	AA	AA	AA	AA	AA	AA	AA
5311	AB	AB	AB	AB	AA	BB	AB	AB	AB	AB	BB	BB	BB	BB	BB	BB	AB	AB	AA	AB	AB	AA	AB	AB	AB	AB	AB	AB	AB	AB	AB	AB	AB	AB	AB	AB	AB	AB	AB	AB	AB	AB	AB	BB	AA	AB	AB	AB	AA
5312	AB	AB	AB	AB	AB	AB	AB	AB	AB	AB	BB	BB	BB	NA	BB	BB	AB	AB	AB	AB	AB	AB	AB	AA	AB	AB	AB	BB	BB	BB	AA	AB	BB	AB	AA	AA	AA	AA	AA	AA	AA	NA	AA	AA	AA	AA	AA	AA	AA
5313	AB	AB	AB	AB	AB	AB	AB	AB	AB	AB	AB	AB	AB	AB	AB	AB	AB	AA	AA	AA	AA	AA	AA	AA	AB	AA	AA	AA	AA	AA	AA	AA	AA	AA	AA	AA	AA	AA	AA	AA	AA	AA	AA	AA	AA	AA	AA	AA	AA
5314	AB	AB	AB	AA	AB	AA	AB	AB	AB	AB	BB	BB	BB	BB	BB	AA	AA	AB	BB	AB	AB	AB	AB	AB	AB	BB	AB	AB	AB	AB	AA	BB	BB	AB	AA	NA	AA	AA	AA	AA	AA	AA	AA	AA	AA	AA	AA	AA	AA
5315	BB	BB	BB	BB	BB	BB	BB	BB	BB	BB	BB	BB	BB	BB	BB	AA	AA	AA	AA	AA	AA	AA	AA	AB	AA	AA	AA	AA	AA	AA	AA	NA	AA	AA	AA	AA	AA	AA	AA	AA	AA	AA	AA	AA	AA	AA	AA	AA	NA
5316	BB	BB	BB	BB	BB	BB	NA	BB	AB	AB	BB	BB	BB	BB	BB	BB	AB	AA	AB	AB	AB	AA	AB	AB	AB	AB	AB	AB	BB	AB	AB	AB	AB	AB	AA	AA	AA	AA	AA	NA	AA	AA	AA	AA	AA	AA	AA	AB	AA
5317	BB	BB	BB	BB	BB	BB	BB	BB	BB	BB	BB	AB	AB	AB	AB	BB	AA	AA	AA	AA	AA	AA	AA	NA	AA	AA	AA	AA	AA	AA	AA	AA	NA	AA	AA	AA	NA	AA	AA	AA	AA	AA	AA	AA	AA	AA	AA	AA	AA
5318	BB	BB	BB	BB	BB	BB	BB	BB	BB	BB	BB	BB	BB	BB	BB	AA	AA	AA	AA	AA	AA	AA	AA	AA	AA	AA	AA	AA	AA	AA	AA	AB	AA	AA	BB	BB	BB	BB	BB	AA	AA	AA	AA	AA	AA	AA	AA	AA	AA
5319	BB	BB	BB	BB	BB	BB	BB	BB	BB	BB	BB	AA	AA	AA	AA	AB	AA	AA	AA	AA	AA	AA	AA	AA	AA	AA	AA	AA	AA	AA	AA	AA	AA	AA	BB	AB	NA	AB	AB	AB	AB	AB	AB	AB	AA	AB	AB	AB	AB
5320	BB	BB	BB	BB	BB	BB	BB	BB	AB	BB	BB	AB	AB	AB	AB	AB	AA	AA	AA	AA	AA	AA	AA	AA	AA	AA	AA	AA	AA	AB	AA	AA	AA	AA	AA	AA	AA	AA	AA	AA	AA	AA	AA	AA	AA	AA	AA	AA	AA
5321	BB	BB	BB	BB	BB	BB	BB	BB	AB	AB	BB	BB	BB	BB	BB	BB	AA	AB	AB	AB	AB	AB	AA	AB	BB	AB	AB	AB	AB	AB	AB	AB	AB	AB	AA	AB	AB	AB	AB	AB	AB	AB	AB	AB	BB	BB	AB	AB	AB
5322	BB	BB	BB	BB	BB	BB	BB	BB	AB	AB	BB	AB	BB	AB	BB	BB	AB	AB	AB	AB	AB	AB	AB	AB	AB	BB	BB	AB	AB	AA	AB	AA	AB	AB	AA	AA	AA	AA	AA	AA	AA	AA	AA	AA	AA	AA	AA	AA	AA
5323	BB	BB	BB	BB	BB	BB	BB	BB	BB	NA	BB	BB	BB	BB	BB	AA	AA	AA	AA	AA	AA	AA	AA	AA	AA	AA	AA	AA	AA	AA	AA	AA	AA	AA	AA	AB	AB	AB	AB	AB	AB	AB	AB	AA	AB	AB	AB	AB	AB
5324	BB	BB	BB	BB	BB	BB	BB	BB	AB	AB	BB	AA	AB	BB	AB	BB	AB	AB	AB	AB	AB	AA	AB	AB	AB	AB	AB	AB	AB	AB	AB	AB	AB	AB	AB	AB	AB	AB	AB	AB	AB	AB	AB	AB	AB	AB	AB	AB	AB
5325	BB	BB	AB	BB	BB	BB	BB	BB	AB	AB	BB	BB	BB	BB	NA	AB	BB	AB	AB	AB	AB	AB	NA	AB	AA	BB	AB	AB	AB	AB	AB	NA	BB	AA	AB	AA	AA	AA	AA	AA	AA	AA	NA	AA	AA	AA	AA	AA	AA
5326	BB	BB	BB	BB	BB	BB	BB	BB	AB	AB	BB	AB	AB	BB	AB	AB	AB	NA	AB	AB	AB	AB	AB	AB	AB	AB	AB	AB	AB	AB	AB	AB	AB	AB	AA	AA	AA	AA	AA	AA	AA	AA	AA	AA	AA	AA	AA	AA	AA
5327	AB	AB	AB	AB	AB	AB	AB	AB	AB	AB	BB	BB	BB	BB	BB	AB	AA	AA	AA	AA	AA	AA	AA	AA	AA	AA	AA	AA	AA	AA	AA	AA	AA	AA	AB	AB	AB	AA	AB	AB	AB	BB	AB	AB	AB	AB	AB	AB	BB
5328	BB	BB	BB	BB	BB	BB	BB	BB	BB	BB	BB	BB	BB	BB	BB	BB	AA	AA	AA	AA	AA	AA	AA	AA	AA	AA	AA	AA	AA	AA	AA	AA	AA	AA	AB	AB	AB	AB	AB	AB	AB	AB	AB	AB	AB	AB	AB	AB	AB
5329	BB	BB	BB	BB	BB	BB	BB	BB	NA	BB	BB	AA	AA	AA	AA	AB	AA	AA	AA	AA	AA	AA	AA	AA	AA	AA	AA	AA	AA	AA	AA	AA	AA	AA	AB	AA	AB	AB	AB	BB	AB	AB	AB	AB	AB	AB	AB	AB	AB
5330	BB	BB	BB	BB	BB	BB	BB	BB	BB	AB	BB	BB	BB	BB	BB	AA	AA	AA	AA	AA	AA	AA	AA	AA	AA	AA	AA	AA	AA	AA	AA	AA	AA	AA	AA	AB	AA	AA	AA	AA	AA	AA	AA	AA	AA	AA	AA	AA	AA
5331	BB	BB	BB	BB	BB	BB	BB	BB	AB	AB	BB	BB	BB	BB	AB	AA	AA	NA	AA	AA	AA	AA	AA	AB	AB	AA	AA	AA	AA	AA	AB	AA	AA	AA	AA	AA	AA	AA	AA	AA	AA	AA	AA	AA	AA	AA	AA	AA	AA
5332	BB	BB	BB	BB	BB	BB	NA	NA	BB	BB	BB	BB	BB	BB	BB	AA	AA	AA	AA	AB	AA	AA	AA	AA	AA	AA	AA	AA	AA	AA	AA	AA	AA	AA	AB	AB	AB	AA	AB	AB	AB	AA	AB	AB	AB	NA	AB	AA	AA
5333	BB	BB	BB	BB	BB	BB	AB	BB	BB	BB	BB	AB	AB	AB	AB	BB	AA	AB	AB	AB	AB	AB	AB	AB	AB	AB	AB	AB	AB	AB	AB	AB	AB	AB	AB	AB	AA	AB	AB	AA	AB	AB	AB	AB	BB	AB	AB	AB	AB
5334	BB	BB	AB	BB	BB	BB	BB	BB	AB	AB	BB	BB	BB	BB	BB	AB	BB	BB	AA	AB	AA	AB	NA	BB	AB	NA	BB	AB	AB	AB	AB	AB	AA	AB	AB	AB	AB	AB	AB	AB	AA	NA	AB	AB	AA	AB	AB	BB	AA
5335	BB	BB	BB	BB	BB	BB	NA	BB	BB	BB	BB	BB	BB	BB	BB	BB	AA	AA	AA	AA	AA	AA	AA	AA	AA	AA	AA	AA	AA	AA	AA	AA	AA	AA	NA	AA	AA	AA	AA	AA	AA	AA	AA	AA	AA	AA	AA	AA	AA
5336	BB	BB	BB	BB	BB	BB	BB	BB	BB	BB	BB	AB	AB	BB	AA	AA	NA	NA	NA	AA	AA	AA	AA	AA	AA	AA	AA	AA	AA	AA	AA	AA	NA	AA	BB	AA	AB	AA	AB	AB	BB	AA	AB	AB	AA	AB	AB	NA	NA
5338	BB	BB	BB	BB	AB	BB	BB	BB	AB	AB	BB	BB	BB	BB	BB	AB	AB	BB	AB	AB	AB	BB	AB	AB	AB	AB	AA	AB	AB	AB	AB	AB	AA	AB	AA	AA	AA	AA	AA	AA	AA	AA	AA	AA	AA	AA	AA	AA	AA
5339	BB	BB	BB	BB	BB	BB	BB	BB	BB	BB	BB	AB	AB	BB	BB	BB	AB	AA	BB	BB	AB	AB	AB	AB	AB	BB	AB	AB	AB	AB	AB	AB	AB	AB	AA	AA	AA	AA	AA	AA	AA	AA	AA	AA	AA	AA	AA	AA	AA
5340	BB	BB	BB	BB	BB	BB	BB	BB	AB	AB	BB	BB	BB	BB	BB	AB	AB	AB	AB	AB	AA	AB	AB	AB	AB	AB	AB	AB	AA	AB	AA	AB	AB	AB	AA	AA	AA	AA	AA	AA	AA	AB	AB	AB	AB	AB	AB	AB	AB
5341	BB	BB	BB	BB	BB	BB	BB	BB	BB	BB	BB	AA	AB	AA	AB	AA	AB	AB	AB	AB	AB	AB	AB	AB	AB	AB	AB	AB	AB	AA	AB	AA	AB	AB	AA	AA	AA	AA	AA	AA	AA	AA	AA	AA	AA	AA	AA	AA	AA
5342	BB	BB	BB	BB	BB	BB	BB	BB	AB	AB	BB	BB	BB	BB	BB	AA	AB	AB	AB	AB	AA	AB	AB	AA	AB	AB	AB	AB	AB	AB	AB	AB	AA	AB	BB	AB	AB	AB	AB	AB	AB	BB	BB	BB	BB	BB	BB	BB	BB
5343	NA	BB	BB	BB	NA	BB	BB	AB	BB	BB	BB	AA	AB	AB	AB	AB	AA	NA	AA	AA	AA	AA	AA	AA	AA	AA	NA	AA	AA	AA	NA	NA	AA	AA	AB	AB	BB	AB	AB	AA	AA	AA	AA	AA	AA	AA	AA	AA	AA
5344	BB	BB	BB	BB	BB	BB	BB	AB	BB	BB	BB	BB	BB	BB	BB	BB	AA	AA	AA	AA	AA	AA	AA	AA	AA	AA	AA	AA	AA	AA	AA	AA	AA	AA	AA	AA	AA	AA	AA	AB	AB	AB	AB	AB	AB	AB	AB	AB	AB
5345	BB	BB	BB	BB	BB	BB	BB	BB	BB	BB	BB	AB	AB	AB	AB	AB	AA	AA	AA	AA	AA	AA	AA	AA	AA	AA	AA	AA	AA	AA	AA	AA	AA	AA	AB	AB	AB	AB	AB	AB	AB	AB	AB	AB	AB	AB	AB	AB	AB
5346	BB	BB	BB	BB	BB	BB	BB	BB	BB	BB	NA	AA	AB	AA	BB	BB	AB	AB	AB	BB	AB	BB	AB	AB	AB	AB	AB	AB	AB	AB	AB	AB	AA	AB	AA	AA	AA	AA	AA	AA	AA	AA	AA	AA	AA	AA	AA	AA	AA
5347	AB	AB	AB	AB	AB	AA	AB	AB	AB	AB	BB	AB	BB	BB	BB	AB	AA	AA	AA	AA	AA	AA	AA	AA	AA	AA	AA	AA	AA	AA	AA	AA	AA	AA	AA	AA	AA	AA	AA	AA	AA	AB	AB	BB	AB	AB	AB	AB	AB
5348	BB	BB	BB	BB	BB	BB	BB	BB	BB	BB	BB	AB	BB	BB	BB	AB	AA	AA	AA	AA	AA	AA	AA	AA	AA	AA	AA	AA	AA	AA	AA	AA	AA	AA	NA	AA	AB	AA	AA	AB	AA	AB	AB	AB	AB	AB	AB	AB	AA
5349	BB	BB	BB	BB	BB	BB	BB	BB	BB	BB	BB	BB	BB	BB	BB	AA	AA	AA	NA	AA	AA	AA	AA	AA	AA	AA	AA	AA	AA	AA	AA	AA	AA	AA	AB	AB	AA	AB	AB	AA	AB	AB	AB	AB	NA	AB	AB	AB	AB
5350	BB	BB	BB	BB	BB	BB	BB	BB	BB	BB	BB	BB	BB	BB	BB	BB	AA	AA	AA	AA	AA	AA	NA	AA	AA	AA	AA	AA	AA	AA	AA	AA	AA	AA	AB	AB	AB	AB	AB	AB	BB	AB	AA	AB	AB	AB	AB	AB	BB
5351	BB	BB	BB	BB	BB	BB	BB	BB	AB	AB	BB	BB	BB	BB	BB	AB	AB	AA	AB	AB	AB	AB	AA	BB	AB	AB	AA	AB	AB	AB	AB	BB	AB	AB	AB	AB	AB	AB	AB	AB	AB	BB	AB	AB	AA	AB	AB	AB	AB
5352	BB	BB	BB	BB	BB	BB	BB	BB	BB	BB	BB	AB	AB	AB	AB	AA	AA	AA	AA	AA	AA	AA	AA	AA	AA	AA	AA	AA	AA	AA	AA	AA	AA	AA	AB	AB	AB	BB	AB	AB	AB	AB	AB	AB	AA	AA	AB	AB	AB
5353	BB	BB	BB	BB	BB	BB	BB	BB	AB	AB	BB	BB	BB	AB	AB	AB	AB	AB	AB	AB	AB	AB	AA	AB	AB	AB	AB	AB	AB	AA	AB	AB	AB	AB	AA	AA	AA	AA	AA	AA	AA	AA	AA	AA	AA	AA	AA	AA	AA
5354	BB	BB	BB	BB	BB	BB	BB	BB	BB	BB	BB	AB	AB	AB	AB	AB	AA	AA	AA	AA	NA	AA	AA	AB	AA	AA	AA	AA	AA	AA	AA	AA	AA	AA	AB	AB	AB	AB	AB	AB	AB	AB	AB	AB	AB	AB	AB	AB	AB
5355	BB	BB	BB	BB	BB	BB	BB	BB	BB	BB	BB	AB	BB	BB	BB	AA	AA	AA	AA	AA	NA	AA	AA	AA	AA	AA	AA	AA	AA	AA	AA	NA	AA	AA	AA	AB	AB	BB	BB	AB	AB	NA	BB	BB	AB	AB	BB	NA	NA
5356	BB	BB	BB	BB	BB	BB	BB	BB	BB	BB	BB	BB	BB	BB	BB	AA	AA	AA	AA	AA	AA	AA	AA	AA	AA	AA	AA	AA	AA	AA	AA	AA	AA	AA	AB	AB	AB	AB	AB	AB	AB	AB	AB	AB	AB	AB	AB	AB	AB
5357	BB	BB	BB	BB	BB	BB	BB	BB	BB	BB	BB	BB	BB	BB	BB	AB	AA	NA	AA	AA	AA	AA	AA	AA	AA	AA	AA	AA	AA	AA	AA	NA	AA	AA	AA	AA	AA	AA	AA	AA	AB	AB	AB	AB	AB	AB	AB	AB	AB
5358	AB	AB	BB	AB	AB	AB	BB	AB	AB	AA	AB	AA	AA	AA	AA	AA	AA	AA	AA	AA	AA	AA	AA	AA	AA	AA	AA	AA	AA	AA	AA	AA	AA	AA	AA	AA	AA	AA	AA	AB	BB	AB	AB	AB	AB	AA	AB	AB	AB
5359	BB	BB	BB	BB	BB	BB	BB	BB	BB	BB	BB	AB	AB	AB	AB	BB	AB	AB	AB	AB	AB	AB	AB	AB	AB	AB	AB	AB	AB	AB	AB	AB	AB	AB	AB	AB	AB	AB	AB	AB	AB	AB	AB	AB	AB	AB	AB	AB	AB
5360	BB	BB	BB	BB	BB	BB	BB	BB	AB	AB	BB	AB	BB	BB	BB	BB	AA	AB	AB	AB	AB	AB	AB	AB	AB	BB	AB	AB	AB	AB	AA	AB	AB	AB	AA	AA	AA	AA	AA	AA	AA	AA	AA	AA	AA	AA	AA	AA	AA
5361	BB	BB	BB	BB	BB	BB	BB	BB	BB	BB	BB	BB	BB	BB	AB	AB	AB	AB	AB	AB	AB	AB	AB	AB	AB	AB	AB	AB	AB	AB	AB	AB	AB	AB	AA	AA	AA	AA	AA	AA	AA	AA	AA	AB	AB	AB	AB	AB	AB
5362	BB	BB	BB	BB	BB	BB	BB	BB	BB	BB	BB	AB	AB	BB	AB	AA	AA	AA	AA	AA	AA	AA	AA	AA	AA	AA	AA	AA	AA	AA	AA	AA	AA	AA	AB	AB	AB	AB	AB	AB	AB	AB	AB	AB	AB	AB	AA	AB	AB
5363	BB	BB	BB	BB	BB	BB	BB	BB	BB	BB	NA	AB	AB	BB	BB	AA	AA	AA	NA	AA	AA	AA	AA	AA	AA	AA	AA	AA	AA	AA	AA	AA	NA	AA	BB	AB	AB	BB	BB	AA	AA	NA	AA	AA	AB	AA	AA	AA	AB
5365	BB	BB	BB	BB	BB	BB	BB	BB	BB	BB	BB	BB	BB	BB	BB	BB	AA	AA	AA	AA	AA	AA	AA	AA	AB	AA	AA	AA	AA	AB	AA	AA	AA	AA	AB	AB	BB	AB	AB	BB	AB	BB	BB	AB	BB	AB	AB	AB	AB
5366	BB	BB	BB	BB	BB	BB	BB	BB	BB	BB	BB	BB	BB	BB	BB	AB	AA	AA	AA	AA	AA	AA	AA	AA	AA	AA	AA	AA	AA	AA	AA	AA	AA	AA	AB	AB	AB	AB	AB	AB	AB	BB	AB	AB	AB	AB	AB	AB	AB
5367	BB	BB	BB	BB	BB	BB	BB	BB	BB	BB	BB	AB	AB	AB	BB	AB	AB	AA	AB	AB	AB	AB	AB	AB	AB	BB	AB	AB	AB	AB	AB	AB	AB	AB	AA	AA	AA	AA	AA	AA	AA	AA	AA	AA	AA	AA	AA	AB	NA
5368	BB	BB	BB	BB	NA	BB	BB	BB	BB	BB	BB	AA	AA	AA	NA	NA	NA	AA	AA	AA	AA	NA	AA	NA	AA	NA	AA	NA	AA	NA	AA	NA	AA	AA	AA	AA	NA	AA	AA	NA	AA	AA	NA	NA	NA	NA	AA	AA	AA
5369	BB	NA	BB	BB	BB	BB	BB	BB	AB	NA	BB	BB	BB	BB	BB	NA	AB	AB	AB	BB	AB	AB	NA	BB	AB	AA	BB	AB	AA	BB	BB	NA	BB	BB	BB	BB	AB	AB	AB	AB	AB	BB	AB	AB	AB	AB	AB	AA	AB
5370	BB	BB	BB	BB	BB	BB	BB	BB	BB	BB	BB	BB	NA	BB	BB	AA	AA	AA	AA	AA	AA	AA	AA	AA	AA	AA	AA	AA	AA	AA	AA	AA	AA	AA	AA	AA	AA	AA	AA	AA	AA	AA	AA	AA	AA	AA	AA	AA	AA
5371	BB	BB	BB	BB	BB	BB	BB	BB	BB	BB	BB	AB	AB	BB	BB	AB	AA	AA	NA	AA	AA	AA	AA	AA	AA	AA	NA	AA	AA	AA	AA	AA	AA	AA	AA	AA	AA	AA	AA	NA	AA	NA	AA	AA	AA	AA	AA	AA	AA
5372	BB	BB	BB	BB	BB	BB	BB	BB	AB	AB	BB	BB	BB	BB	BB	AB	AB	AB	AB	AB	AB	AB	AB	AB	AB	AA	AB	AB	AB	AB	AB	AB	AB	AB	AA	AA	AA	AA	AA	AA	AA	AA	AA	AA	AA	AA	AA	AA	AA
5373	BB	BB	BB	BB	BB	BB	BB	BB	BB	BB	BB	AB	AB	AA	NA	AB	AA	NA	AA	AA	AA	AB	AA	NA	AA	AA	AA	AA	AA	NA	NA	AA	AA	AA	AB	NA	AB	BB	AA	AA	AA	AA	AB	AB	BB	AB	AB	AB	BB
5374	BB	NA	BB	BB	BB	BB	NA	BB	BB	BB	BB	AA	AA	AB	NA	AA	AA	AA	AA	AA	AA	AA	AA	AA	AB	AA	AA	AA	AA	AA	AA	AA	AA	AA	AA	AA	AA	AA	AA	AA	AA	AA	AA	AA	AA	AB	AA	AA	AA
5375	BB	BB	BB	BB	BB	BB	BB	BB	AB	AA	BB	BB	BB	BB	BB	AB	AB	AB	AB	AB	AB	AB	BB	AB	AB	AB	AB	AB	AB	AB	AB	AA	AB	AB	AA	AA	AA	AA	AA	AA	AA	AA	AA	AA	AA	AA	AA	AA	AA
5376	BB	BB	BB	BB	BB	BB	BB	BB	BB	BB	BB	AB	AB	AB	AB	AB	AB	AB	AB	AB	AB	AB	AB	AB	AB	AB	AB	AB	AB	AB	AB	AB	AB	AB	AB	AB	AB	AB	AB	AB	AB	AB	AB	AB	AB	AB	AB	AB	AB
5377	BB	BB	BB	BB	BB	BB	BB	BB	BB	BB	BB	BB	BB	BB	BB	AB	AA	AA	AA	AA	AA	AA	AA	AA	AA	AA	AA	AA	AA	AA	AA	AA	AA	AA	AA	AA	AA	AA	AA	AA	AA	AA	AA	AA	AA	AA	AA	AA	AA
5378	BB	BB	BB	BB	BB	BB	BB	BB	BB	BB	BB	AA	AB	BB	BB	BB	AB	AB	AB	AB	AB	AB	AB	AB	AB	AB	AB	AB	AB	AB	AB	AB	AB	AB	AB	BB	BB	AB	AB	AA	AB	AB	AB	AB	AB	AB	AB	AB	AB
5379	BB	BB	BB	BB	BB	BB	BB	BB	AB	AB	BB	AB	BB	BB	BB	AB	AA	AA	AA	AA	AA	AA	AA	AA	AA	AA	AA	AA	AA	AB	AA	AA	AA	AA	AB	AB	AB	AB	AB	AB	AB	AB	AB	AB	AB	AB	AB	AB	AB
5380	BB	BB	BB	BB	BB	BB	BB	BB	AB	AB	BB	BB	BB	BB	BB	BB	AB	AB	AB	AB	AB	AB	AB	AB	AB	AB	AB	AB	AB	AB	AB	AB	AB	AB	AA	AA	AA	AA	AA	AA	AA	AA	AA	AA	AA	AA	AA	AB	AA
5381	BB	BB	BB	BB	BB	BB	BB	BB	AB	AB	BB	AB	BB	BB	BB	AB	AA	AA	AA	AA	AA	AA	AA	AA	AB	AA	AA	AA	AA	AB	AA	AA	AA	AA	AB	AB	AB	AB	AB	AB	AB	BB	BB	BB	BB	BB	BB	BB	BB
5382	BB	BB	BB	BB	BB	BB	NA	BB	AB	BB	BB	BB	BB	BB	BB	AB	NA	NA	AB	AB	NA	AB	BB	AB	BB	NA	AA	AB	AA	BB	AA	NA	BB	NA	AA	AB	AB	AB	AB	AA	NA	AA	AA	AA	AA	AA	AA	AA	AA
5383	BB	AB	BB	BB	BB	BB	BB	BB	BB	BB	BB	BB	BB	BB	BB	AB	AA	AA	AA	AA	AA	AA	AA	AA	AA	AA	AA	AA	AA	AA	AA	AB	AA	AA	AA	AA	AA	AA	AB	AA	AA	AA	AA	AA	AA	AA	AA	AB	AA
5384	BB	BB	BB	BB	BB	BB	BB	BB	AB	AB	BB	BB	BB	BB	BB	AA	AA	AA	AA	AA	AA	AA	AA	AA	AA	AA	AA	AA	AA	AA	AA	AA	AA	AA	AA	AA	AA	AA	AA	AA	AA	AA	AA	AA	AA	AA	AA	AA	AA
5385	AB	AB	AB	AB	AB	AB	AB	AB	AB	AB	BB	BB	BB	BB	BB	AB	BB	AB	AB	AB	AB	AB	AB	AB	AB	AB	AB	AB	AB	AA	AB	AB	AB	AB	BB	AB	AB	AB	AB	AB	AB	AA	AB	AB	AB	AB	AB	AA	AB
5386	BB	BB	BB	BB	BB	BB	BB	BB	AB	AB	BB	BB	BB	BB	BB	AA	AA	AA	AA	AA	AA	AA	AA	AA	AA	AA	AA	AA	AA	AA	AA	AA	AA	AA	AB	AB	AB	AB	AB	AB	AA	BB	BB	BB	BB	BB	BB	BB	BB
5387	BB	BB	BB	BB	BB	AB	BB	BB	BB	BB	BB	AB	AB	AB	AB	AA	AA	AA	AA	AA	AA	AA	AA	AA	AA	AA	AA	AA	AA	AA	AA	AA	AA	AB	AA	AA	AA	AA	AA	AA	AA	AA	AA	AA	AA	AA	AA	AA	AA
5388	BB	BB	BB	BB	BB	BB	BB	BB	BB	BB	BB	AA	AB	NA	BB	BB	AB	AA	BB	AB	AB	AB	AB	AB	AB	AA	BB	AB	AB	AB	AB	AB	AB	BB	AB	AB	AB	AB	AB	AA	AB	AA	AA	AA	AA	AA	AA	AA	AA
5389	BB	BB	BB	BB	BB	BB	BB	BB	BB	BB	BB	AB	AB	AB	AB	AA	AA	AA	AA	AA	AA	AA	AA	AA	AA	AB	AA	AA	AA	AA	AA	AA	AA	AA	AB	AB	AB	AA	AB	NA	AA	AA	AA	AA	AA	AA	AA	AA	AA
5390	BB	BB	BB	BB	BB	BB	BB	BB	BB	BB	BB	BB	AB	BB	BB	BB	AA	AA	AA	AA	AA	AA	AA	AA	AA	AA	AA	AA	AA	AA	AA	AA	AA	AA	AA	AA	AA	AA	AA	AB	AB	AB	AA	AB	AB	AB	AB	AB	AA
5391	BB	BB	BB	BB	BB	BB	BB	BB	BB	AB	BB	AA	AA	AA	AA	AA	AA	AA	AA	AA	AA	AA	AA	AA	AA	AA	NA	AA	AA	AA	AA	AA	AA	AA	AA	AA	AA	NA	AA	AA	AA	AA	AB	AA	BB	BB	AB	AA	NA
5393	BB	BB	BB	BB	BB	BB	BB	BB	BB	AB	BB	BB	BB	BB	BB	AA	AB	AA	AA	AA	AA	AA	AA	AA	AA	AA	AA	AA	AA	AA	AA	AA	AA	AA	AA	AA	AA	AA	AA	AA	AA	AA	AA	AA	AA	AA	AA	AA	AA
5394	BB	BB	BB	BB	BB	BB	BB	BB	BB	BB	BB	AA	BB	BB	BB	AB	AA	AA	AA	AA	AA	AA	AA	AA	AA	AA	AA	AA	AA	AA	AA	AA	AA	AA	BB	BB	BB	BB	BB	AB	AB	AB	AB	BB	AB	AB	AB	AB	AB
5395	BB	BB	BB	BB	BB	BB	BB	BB	AB	AB	BB	BB	BB	BB	BB	AB	AB	AB	AB	AB	AB	AB	AB	AB	AB	AB	AB	AB	AB	AB	AB	AB	AB	AB	BB	AB	AB	AB	AB	AB	AB	AB	AB	AB	AB	AB	AB	AB	AB
5396	BB	BB	BB	BB	BB	BB	BB	BB	BB	BB	BB	AB	AB	AB	AB	BB	AB	AB	AB	AB	AB	AB	AB	AB	AB	AB	AB	AB	AB	AB	AB	AB	AB	AB	AB	AB	AB	AB	AB	AB	AB	AB	AB	AB	AB	AB	AB	AB	AB
5397	BB	BB	BB	BB	BB	BB	BB	BB	AA	AA	BB	BB	BB	NA	BB	AA	AB	BB	NA	AB	BB	AA	BB	AB	AB	AB	AA	AB	BB	AA	BB	AA	BB	AB	NA	AA	AA	NA	AA	AA	AA	AA	AA	AB	AA	AA	AA	AA	NA
5398	BB	BB	BB	BB	BB	BB	BB	BB	BB	BB	BB	BB	BB	BB	NA	AA	AA	AA	AA	AA	AA	AA	AA	AA	AA	AA	AA	AA	AA	AA	AA	AA	AA	AA	BB	AB	AB	AB	NA	AB	AB	AB	AB	AB	NA	AB	AB	AA	AB
5399	BB	BB	BB	BB	BB	BB	BB	AB	AB	AB	BB	BB	BB	BB	BB	AB	AA	AA	AA	AA	AA	AA	AA	AA	AA	AA	AA	AA	AA	AA	AA	AA	AA	AB	AB	AB	AB	AB	AB	AB	AB	AB	AB	AB	AB	AB	AB	AB	AB
5400	BB	BB	BB	BB	NA	BB	BB	BB	BB	BB	BB	AA	AB	AA	AA	AA	AA	AA	AA	AA	AA	AA	AA	AA	AA	AA	AA	AA	AA	AA	AA	AA	AA	AA	AB	BB	AA	BB	AB	AB	AB	AB	AA	AB	AB	AB	AB	AB	AB
5401	BB	BB	BB	BB	BB	BB	BB	BB	BB	BB	BB	BB	BB	BB	BB	AA	AA	AA	AA	AA	AA	AA	AA	AA	AA	AA	AA	AA	AA	AA	AA	AA	AA	AA	BB	BB	BB	BB	BB	AB	AB	AB	AB	AB	AB	AB	AB	AB	AB
5402	BB	BB	BB	BB	BB	BB	BB	BB	AB	AB	BB	BB	BB	BB	BB	AB	AB	AB	AB	AB	AB	AB	AB	AB	AB	AB	AB	AB	AB	AB	AB	AB	AB	AB	AB	AB	AB	AB	AB	AB	AB	AB	AB	AB	AB	AB	AB	AB	AB
5403	BB	BB	BB	BB	BB	BB	BB	BB	BB	AB	BB	BB	BB	BB	BB	AA	AA	AA	AA	AA	AA	AA	AA	AA	AA	AA	AA	AA	AA	AA	AA	AA	AA	AA	AA	AA	AA	AA	AA	AA	AA	AA	AA	AA	AA	AA	AA	AA	AA
5404	BB	BB	BB	BB	BB	BB	BB	BB	AB	AB	BB	BB	BB	BB	BB	BB	AB	AB	AB	AB	AB	AB	AB	AB	AB	BB	NA	AB	AB	AB	AB	AB	AB	AB	AB	AB	AB	AB	AB	BB	AB	AB	AB	AB	AB	AB	AB	AB	AB
5405	BB	BB	BB	BB	BB	BB	BB	BB	AB	AB	BB	BB	BB	BB	BB	AB	AB	AB	AB	AB	AB	AB	AB	AB	AB	AB	BB	AB	AB	AB	AB	AB	AB	AB	BB	AB	AB	AB	AA	AB	AB	AB	AB	BB	AB	AB	AB	AB	AB
5406	BB	BB	BB	BB	NA	BB	AB	BB	BB	BB	BB	AB	AB	BB	BB	BB	AA	AB	BB	AB	AB	AB	AB	AB	AB	AB	AB	AB	AB	AB	AB	AB	AB	AB	AB	BB	AB	AB	BB	AB	AB	AA	BB	AB	AB	AA	AA	AA	AB
5407	BB	BB	BB	BB	BB	BB	BB	BB	BB	BB	BB	AA	BB	AA	BB	BB	BB	AA	NA	AB	AB	AB	AB	AA	AB	AB	NA	AB	BB	AB	AA	AA	AA	AB	AA	AA	BB	NA	NA	BB	AA	AA	AA	AA	NA	AA	AA	AA	AA
5408	AB	AA	AB	AB	AB	AB	AB	BB	AB	AB	AB	AA	AA	AA	AA	AA	AA	AA	AA	AA	AA	AA	AA	AA	AA	AA	NA	AA	AA	AA	AA	AA	AA	AA	AA	AA	AA	AA	AA	AB	AB	AB	AA	AB	NA	BB	AB	AB	AB
5409	BB	BB	BB	BB	BB	BB	BB	BB	AB	AB	BB	AA	BB	BB	BB	AB	AA	NA	AA	AA	AA	AA	AA	AA	AA	AA	AA	AA	AA	AA	AA	AA	AA	AA	BB	AA	AB	AA	AB	AA	AB	AB	AB	AA	BB	AB	AB	AB	AA
5410	NA	BB	BB	BB	BB	BB	BB	BB	BB	BB	BB	BB	NA	NA	BB	AA	AA	AA	NA	AA	AA	AA	NA	AA	NA	AA	NA	AA	AA	AA	AA	AA	NA	AA	AA	AA	AA	AA	AA	AA	AA	AA	AA	AA	AA	AA	AA	AA	AA
5411	BB	BB	BB	BB	BB	BB	AB	BB	BB	BB	BB	AA	BB	AB	BB	AA	AA	AA	AA	AA	AA	AA	AA	AA	AA	AA	NA	AA	AA	AA	AA	AA	AA	AA	AA	AA	AA	AA	AA	AA	AA	NA	AA	AA	AA	AA	AA	AA	AA
5412	BB	BB	BB	BB	BB	BB	BB	BB	AB	AB	BB	BB	BB	BB	BB	BB	AB	AA	AB	AB	AB	AB	AB	AB	BB	AB	AB	AB	AB	AB	AB	AB	AB	AB	AB	AA	AB	AB	AB	AB	AB	BB	AB	AB	AB	AB	AB	AB	AB
5413	BB	BB	BB	BB	BB	BB	BB	BB	AB	AB	BB	AB	BB	AA	AB	AA	AA	AA	AA	AA	AA	AA	AA	AA	AA	AA	AA	AA	AA	AA	AB	AA	AA	AA	AA	AA	AB	AA	AA	AA	AA	AA	AA	AA	AA	AA	AA	AA	AA
5414	BB	BB	BB	BB	BB	BB	BB	BB	BB	BB	BB	AB	AB	AB	AB	AA	AA	AA	AA	AA	AA	AA	AA	AA	AA	AA	AA	AA	AA	AA	AA	AA	AA	AA	AB	AB	AB	AB	AB	AB	AB	BB	BB	BB	BB	BB	BB	BB	BB
5416	BB	AB	BB	BB	BB	BB	BB	BB	BB	BB	BB	BB	BB	BB	BB	AB	AA	AA	AA	AA	AA	AA	AA	AA	AA	AA	AA	AA	AA	AA	AA	AA	AA	AA	AB	AB	AB	AB	AB	BB	AB	AB	AB	AA	AB	AB	AB	AB	AB
5417	BB	BB	BB	BB	BB	BB	BB	BB	BB	BB	BB	AA	BB	AB	AB	BB	AB	AB	AB	AB	AB	AB	AB	AB	AB	AB	AB	AB	AB	AB	AA	BB	AB	AB	AB	AB	AB	AB	AB	AB	AB	AB	AB	AB	AB	AB	AB	AA	BB
5418	AB	AB	AB	AB	AA	AA	AA	NA	BB	AB	BB	AB	BB	BB	BB	BB	AA	AA	AB	AB	BB	AB	NA	AB	AA	AA	AB	AA	AB	BB	AA	BB	NA	AB	AA	AB	AB	BB	AB	AA	AA	AA	NA	AA	AA	AA	AA	NA	AA
5419	BB	BB	BB	BB	BB	BB	BB	BB	BB	BB	BB	BB	BB	BB	NA	AA	AA	AA	AA	AA	AA	NA	AA	AA	AA	AA	AA	AA	AA	AA	AA	NA	AA	AA	AA	AA	AA	AA	AA	AA	AA	AA	AA	AA	AA	AA	AA	AA	AA
5420	BB	BB	BB	BB	BB	BB	BB	BB	AA	AB	BB	BB	BB	BB	BB	BB	AB	AB	AB	BB	AB	AB	AB	AB	AB	AA	AA	AB	AB	NA	AB	AA	AB	AB	AA	AA	AA	AA	AA	AA	AA	AA	AA	AA	NA	AA	AA	AA	AA
5421	AB	AB	AB	AB	AB	AB	AB	AB	AB	AB	BB	AB	BB	BB	BB	BB	AB	AB	AB	AB	AB	AB	AB	AB	AB	AB	AB	AB	AB	AB	AB	AA	AB	AB	AA	AA	AA	AA	AA	AA	AA	AB	AB	AB	AB	AB	AB	AB	AB
5422	NA	BB	BB	BB	BB	BB	BB	BB	BB	NA	BB	AA	AB	BB	AB	AB	AA	AA	AA	AA	NA	AA	AA	NA	AA	AA	NA	AA	AA	AA	AA	NA	AB	AA	AA	BB	AB	AA	AB	AB	AB	AA	AB	NA	AA	AB	AB	AA	BB
5423	BB	BB	BB	BB	BB	BB	BB	BB	BB	BB	BB	AB	AB	BB	AB	AB	AA	AA	AA	AA	AA	AA	AA	AA	AA	AA	AA	AA	AA	AA	AA	AA	AA	AA	AA	AA	AA	AA	AA	AA	AA	AA	AA	AA	AA	AA	AA	AA	AA
5425	BB	BB	BB	BB	BB	BB	BB	BB	BB	BB	BB	AA	AB	BB	AB	BB	AB	AB	AB	AB	AB	AB	AB	AB	AB	AB	AB	AB	AB	AB	AB	AB	AA	AB	AA	AA	AA	AA	AA	AB	AB	AB	AB	AB	AB	AB	AB	AB	AB
5426	AB	AB	AB	AB	AA	AA	AB	BB	AB	AB	BB	NA	BB	BB	BB	BB	AB	NA	NA	AA	AB	AB	AA	AB	AB	BB	AB	AA	AB	AB	AA	AA	AB	BB	AA	AA	AA	AA	AA	AA	AA	AA	AA	AA	AA	AA	AA	AA	AA
5427	AB	AB	AB	AB	AB	AB	AB	AB	AB	AB	BB	BB	BB	BB	BB	AB	AA	AA	AA	AA	AA	AA	AA	AA	AA	AA	AA	AA	AA	AA	AA	AA	AA	AA	AB	AB	AB	AB	AB	AB	AB	AB	AA	AB	AB	AB	AB	AB	AB
5428	AB	AB	AB	AB	AB	AB	AB	AB	AB	AB	BB	AB	BB	BB	BB	AB	AB	AA	AA	AA	AA	AA	AB	AA	AA	AA	AA	AA	AA	AA	AA	AA	AA	AA	AA	AA	AA	AA	AA	AA	AA	AB	AB	AB	AA	AB	AB	AB	AB
5429	AB	AB	AB	AB	BB	AB	AB	AB	AB	AB	BB	AB	BB	NA	BB	AB	AA	AA	AA	AA	AA	AA	AA	AA	AA	AA	AA	AA	AA	AA	AA	AA	AA	AA	AA	AA	AA	NA	AA	AA	AA	AA	AA	AA	AA	AA	AA	NA	AA
5430	BB	BB	BB	BB	BB	BB	BB	BB	AB	AB	BB	BB	BB	BB	BB	BB	AB	AB	AB	AA	AB	AB	AB	AB	AB	AB	AA	AB	AA	AB	BB	AB	AB	AB	AB	AB	AB	AB	AB	AB	AB	AA	AB	AB	AB	AB	AB	AB	AB
5431	BB	BB	BB	BB	BB	BB	BB	BB	BB	BB	BB	AB	AB	NA	AB	BB	AA	AA	NA	AA	AA	AA	AA	AA	AA	AA	AA	BB	AA	AA	AA	AA	AA	AA	AA	AA	AA	AA	AA	NA	AA	AA	AA	AA	AA	AA	AA	AA	AA
5433	AB	AB	AB	AB	AB	BB	AA	BB	BB	BB	BB	AB	AB	AA	AA	AB	AA	AA	AA	AA	AA	AA	AA	AA	AA	AA	AA	AA	AA	AA	AA	AA	AA	AA	AA	AA	AA	AA	AA	AA	AA	AA	AA	AB	AB	AB	AB	AB	AA
5434	BB	BB	BB	NA	NA	BB	NA	BB	NA	BB	NA	NA	BB	NA	BB	BB	NA	AA	AB	BB	AB	NA	AA	AB	AB	AA	BB	BB	NA	AB	AB	NA	NA	NA	AB	BB	BB	AA	AB	BB	BB	NA	BB	BB	BB	BB	BB	BB	NA
5435	BB	BB	BB	BB	BB	BB	BB	BB	BB	BB	BB	BB	AB	AA	AB	NA	AB	BB	AB	AB	AA	AB	AB	AA	AB	AA	AB	AB	AB	NA	AB	AB	BB	AB	BB	AB	AB	AB	AB	AB	AB	AB	AB	AB	AB	BB	AB	AB	AB
5436	BB	BB	BB	BB	BB	BB	BB	BB	AB	AB	BB	BB	BB	BB	BB	AB	AB	BB	AB	AB	AB	AB	BB	AB	AB	AB	AB	AB	AB	AB	AB	AB	AB	AB	AA	AA	AA	AA	AA	AA	AA	AA	AA	AA	AA	AA	AA	AA	AA
5437	BB	BB	BB	BB	BB	BB	BB	BB	BB	NA	BB	AB	AB	AB	BB	AA	AA	AA	AA	AA	AA	AA	AA	AA	AA	AA	AA	AA	AA	AA	AA	AA	AA	AA	AA	AB	AB	AB	AB	AB	AB	AB	AA	AB	AB	AB	AB	BB	AB
5438	AB	AB	AB	AB	AB	AA	BB	AB	AB	AA	BB	BB	BB	BB	BB	AA	AA	AA	AA	AA	AA	AA	AA	AA	AA	AA	AA	AA	AA	AA	AA	AA	AA	AA	AA	AA	AA	AA	AA	AA	AA	AA	AA	AA	AA	AA	AA	AA	AA
5439	BB	BB	BB	BB	BB	BB	BB	BB	AB	AB	BB	BB	BB	BB	BB	BB	NA	AB	AB	AB	AB	AB	AB	AB	AB	AA	BB	AB	AB	AA	AB	AA	AB	AB	AB	AB	AB	AB	AB	AB	BB	AA	AB	BB	AA	AB	AB	AB	AB
5440	BB	BB	BB	BB	BB	BB	BB	BB	AB	AB	BB	AB	BB	BB	BB	AB	AA	AA	AA	AA	AA	AA	AA	AA	AA	AA	AA	AA	AA	AA	AA	AA	AA	AA	AB	AA	AA	AA	AA	AA	AA	AA	NA	AA	AB	AA	AA	AA	AA
5441	BB	BB	BB	BB	BB	BB	BB	BB	BB	BB	BB	AA	AB	AB	AB	AB	AA	AA	AA	AA	AA	AA	AA	AA	AA	AA	AA	AA	AA	AA	AA	AA	AA	AA	AB	AB	AB	AB	AB	AB	AB	BB	BB	BB	BB	BB	BB	BB	BB
5442	BB	BB	BB	BB	BB	BB	BB	BB	AB	AB	BB	BB	BB	BB	BB	BB	AB	AA	AB	AB	AB	AB	AA	AB	AB	AA	AB	AB	AB	AB	AB	BB	AB	AB	AB	AB	AA	AB	AB	AB	AB	AB	AB	AB	AB	AB	AB	AB	AB
5443	BB	BB	BB	BB	BB	BB	BB	AB	AB	BB	BB	AA	BB	BB	AA	AA	AA	NA	AA	AA	AA	AA	AA	AA	AA	NA	AA	AA	AA	NA	AA	AA	AA	AA	AA	AA	AA	AA	AA	AA	AA	NA	AA	AA	NA	AA	AB	AA	NA
5444	BB	BB	BB	BB	BB	BB	BB	BB	BB	BB	BB	AA	AB	AB	AB	AB	AA	AA	AA	AA	AA	AA	AA	AA	AA	AA	AA	AA	AA	AA	AA	AA	AA	AA	AA	AA	AA	AA	AA	AA	AA	AA	AB	BB	BB	BB	BB	BB	BB
5445	BB	BB	BB	BB	BB	BB	BB	BB	BB	BB	BB	AA	AB	AB	AB	BB	AB	BB	AB	AB	AB	AB	AB	AB	AB	AB	AB	AB	AB	AB	AB	NA	AB	AB	AB	AB	AB	AB	AB	AB	AB	AB	AB	AB	AB	AB	AB	AB	AB
5447	BB	BB	BB	BB	BB	BB	BB	BB	AB	AB	BB	AB	BB	BB	BB	BB	AA	BB	AB	AA	AB	BB	AB	AB	AB	AA	AB	AB	AB	BB	AB	AB	AB	AB	AB	AB	AB	AA	AB	NA	AA	AA	AA	AA	AA	AA	AB	AA	AA
5448	BB	BB	BB	BB	BB	BB	BB	BB	BB	BB	BB	AB	AB	AB	BB	AB	BB	AA	AB	AB	AB	AB	AA	AB	AB	AB	AB	AB	AB	AB	AB	AB	AB	AA	BB	BB	AB	BB	AB	AB	AB	BB	AB	AB	AB	AA	AB	BB	AB
5449	BB	BB	BB	BB	BB	BB	BB	BB	BB	BB	BB	BB	BB	BB	BB	BB	AB	AB	AB	AB	NA	AB	AB	AB	AB	AB	BB	AB	AB	BB	AB	BB	AB	AB	AA	AA	AA	AA	AA	NA	AA	AB	AB	AB	AB	AB	AB	AA	AB
5450	AB	AB	AB	AB	AB	AB	AB	AB	AB	AB	BB	BB	BB	BB	BB	AB	AA	AA	AA	AA	AA	AA	AA	AA	AA	AA	AA	AA	AA	AA	AA	AA	AA	AA	AB	AB	AB	AB	AB	AA	AB	AB	AB	AB	AB	AB	AB	AB	AB
5451	BB	BB	BB	BB	BB	BB	BB	BB	AB	AB	BB	AB	BB	BB	BB	BB	BB	AA	BB	AB	AA	AA	BB	AA	AA	AA	AA	AB	AA	AA	NA	NA	AB	AA	NA	AB	AA	AB	AB	AB	BB	AA	BB	AA	AB	AB	BB	AB	AB
5452	BB	BB	BB	BB	BB	BB	BB	BB	AB	AB	BB	BB	BB	BB	BB	AA	AA	AA	AA	AA	AB	AA	AA	AA	AA	AA	AA	AA	AA	AA	AA	AA	AA	AA	AB	AB	AB	AB	AA	AB	AB	AB	AB	AB	AB	AB	AB	AB	AB
5453	BB	BB	BB	BB	BB	BB	BB	BB	BB	AB	BB	BB	BB	BB	BB	AB	AB	AB	AA	AB	NA	BB	BB	AA	AB	NA	BB	AB	AB	BB	AB	AA	AB	BB	BB	BB	BB	AA	AB	NA	AB	AB	AB	NA	NA	AB	AB	AB	NA
5454	BB	BB	BB	BB	BB	BB	BB	BB	BB	BB	BB	AB	AB	AB	AB	AB	BB	AB	AB	AB	AB	AB	AB	AB	AB	AB	AB	AB	AB	AB	AB	AB	AB	AB	AB	AB	AB	AB	AB	AA	AA	AA	AA	AA	AA	AA	AA	AA	AA
5455	BB	BB	BB	BB	BB	BB	BB	BB	AB	AB	BB	AB	AA	AB	NA	AA	AB	AB	AB	AB	AB	AB	AB	AB	AB	AB	AB	AB	AB	AB	AB	AB	AB	AB	AA	AA	AA	AA	AA	AA	AA	AA	AA	AA	AA	AA	AA	AA	AA
5456	BB	BB	BB	BB	BB	BB	BB	BB	BB	BB	BB	BB	BB	BB	AB	AA	AA	AA	AA	AA	AA	AA	AA	AA	AA	AA	AA	AA	AA	AA	AA	AA	AA	AA	AB	AB	AB	AB	AB	BB	AB	AB	AB	AB	AB	AB	AB	AB	AB
5457	BB	BB	BB	BB	BB	BB	BB	BB	BB	BB	BB	BB	BB	BB	BB	BB	AB	AB	AB	AB	AB	AB	AB	AB	AB	AB	AB	AB	AB	AB	AB	AB	AB	AB	AA	AA	AA	AA	AA	AA	AA	BB	AB	AB	AB	AB	AB	AB	AB
5458	BB	BB	BB	BB	BB	BB	BB	BB	BB	BB	BB	AA	AB	AA	AA	AA	AA	AA	AA	AA	AA	AA	NA	AA	AA	NA	NA	AA	AA	AA	AA	AA	AA	AA	AA	AA	AA	AA	AA	NA	AA	AA	NA	AA	AB	AA	AA	AA	AA
5459	AB	BB	AB	AB	AB	AB	AB	AB	AB	BB	BB	AB	BB	BB	BB	AB	AA	AA	AA	AA	AA	AA	AA	AA	AB	AA	AA	AA	AA	AA	AA	AA	AA	AA	AB	AB	AB	AB	AB	AA	AA	AB	AB	AB	NA	AB	AB	AB	AB
5460	NA	NA	BB	BB	BB	BB	NA	BB	BB	NA	NA	AB	NA	NA	BB	NA	AA	NA	BB	AB	AB	BB	AB	BB	AB	AB	AA	AB	BB	NA	BB	NA	NA	BB	AA	AA	AA	NA	AA	NA	AA	AA	AA	AA	NA	AA	AA	AA	AA
5461	BB	NA	BB	AB	NA	BB	BB	BB	AB	BB	NA	NA	NA	BB	AB	NA	NA	AA	BB	NA	BB	BB	AB	NA	NA	AB	AB	AA	AA	NA	BB	AA	NA	NA	AB	AA	NA	AB	AA	AA	AA	BB	AA	NA	AA	AB	NA	NA	AA
5462	BB	BB	BB	BB	BB	BB	BB	BB	BB	BB	BB	BB	BB	BB	BB	AB	AA	AA	AA	AA	AA	AA	AA	AA	AA	AA	AA	AA	AA	AA	AA	AA	AA	AA	AA	AA	AA	AA	AA	AA	AA	AA	AA	AA	AA	AA	AA	AA	AA
5463	BB	BB	BB	BB	BB	NA	BB	BB	BB	BB	BB	BB	BB	BB	BB	AB	AA	AA	AA	AA	AA	AA	AA	AA	AA	AA	NA	AB	AA	AA	AA	AA	AA	AA	AB	BB	AB	BB	AB	AB	AB	BB	AB	AB	AB	AB	AB	AB	AA
5464	BB	BB	BB	BB	BB	BB	BB	BB	AB	BB	BB	NA	AB	AB	AB	AB	AB	AB	AA	AB	NA	BB	BB	AA	AB	BB	AB	AB	AB	AB	AB	NA	BB	AB	BB	AA	AA	BB	AB	AA	AB	AA	AB	AB	AB	AB	AB	AB	AB
5465	BB	BB	BB	BB	BB	BB	BB	NA	BB	NA	BB	AB	BB	AA	AB	NA	NA	AA	AA	AA	AA	AA	AA	NA	AA	AA	NA	AA	AA	NA	AA	AA	NA	AA	AB	AA	NA	AB	AA	AA	NA	AA	AA	AA	AA	AA	AA	AA	AA
5466	AB	AB	BB	BB	BB	BB	BB	AB	BB	AB	BB	AB	AB	BB	AB	AA	AA	AA	AA	AA	AA	AB	AA	AA	AA	AA	AA	AA	AA	NA	AA	AA	AA	AA	AA	AA	AA	AA	AA	NA	AA	AA	AA	NA	AA	AA	AA	AA	AA
5467	AB	BB	AB	AB	NA	AB	AA	AB	AB	AA	NA	BB	BB	BB	BB	BB	BB	AA	AA	AA	AB	NA	AB	NA	NA	AA	AB	AB	AB	AA	AB	AA	NA	AA	NA	AA	AA	AA	AA	AA	NA	BB	AA	BB	NA	AB	AB	AB	AA
5468	BB	BB	BB	BB	BB	BB	BB	BB	BB	BB	BB	AB	AB	AA	AB	NA	AA	AA	AA	AA	AA	AA	AA	AA	AA	AA	AA	AB	AA	AA	AA	AA	AA	AA	AA	AB	AB	AB	AB	BB	AA	AA	AA	AB	BB	AB	AA	AB	AB
5469	BB	BB	BB	BB	BB	BB	BB	BB	AB	AB	BB	BB	BB	BB	BB	AA	AA	AA	AA	AA	AA	AA	AA	AA	AA	AA	AA	AA	AA	AA	AA	AA	AA	AA	AA	AA	AA	AA	AA	AA	AA	AA	AA	AA	AA	AA	AB	AA	AA
5470	BB	NA	NA	NA	BB	AB	AB	AB	AA	BB	BB	NA	NA	BB	BB	NA	NA	AB	BB	AB	AB	AA	AA	AA	NA	NA	AA	BB	AB	AA	AA	NA	AB	AA	AA	AA	AA	AA	AA	AA	NA	AA	AA	AA	AA	AA	AA	AA	NA
5471	BB	BB	BB	BB	BB	BB	BB	BB	AB	AB	BB	BB	BB	BB	BB	AA	AA	AA	AB	BB	AB	AB	AB	AB	AB	AB	NA	AB	AB	AA	BB	AB	AB	AB	AA	AB	AB	AB	AB	BB	AA	AB	AB	BB	AA	AB	AB	AB	AB
5472	BB	BB	BB	BB	BB	BB	BB	BB	AA	AB	BB	AB	BB	BB	BB	AA	AA	AA	AA	AA	AA	AA	AA	AA	AA	AA	AA	AA	AA	AA	AA	AA	AA	AA	AA	AB	AB	AA	AB	AA	AB	BB	BB	BB	BB	BB	BB	BB	BB
5473	AB	AB	BB	AB	AB	AB	AB	AA	AA	AA	AA	AA	AA	AB	AA	AA	AA	AA	AA	AA	AA	AA	AA	AB	AA	AA	AA	AA	AA	AA	AA	AA	AA	AA	AA	AA	AA	AA	AA	AA	AA	AA	AA	AA	AA	AA	AA	AA	AA
5475	BB	BB	BB	BB	BB	BB	BB	BB	BB	BB	NA	AB	AB	BB	AB	AA	AA	AA	AA	AA	AA	AA	AA	AA	AA	AA	AA	AA	AA	AA	AA	AA	AA	AA	AA	AA	AA	AA	AA	AA	AB	AA	AA	AA	AA	AA	AA	AA	AA
5476	BB	BB	BB	BB	BB	BB	BB	BB	BB	BB	BB	AA	AB	BB	AB	BB	AB	AA	AB	AB	AB	AB	AB	AB	AB	AB	BB	AB	AB	AB	AB	AB	AB	AB	AB	AA	AB	AB	AB	AB	AB	AB	AB	AB	AA	AB	AB	AB	AA
5477	BB	BB	BB	BB	BB	BB	BB	BB	AB	AA	BB	BB	BB	BB	BB	AB	AB	AB	AB	AB	AB	AB	AB	AB	AB	AA	BB	AB	AB	AB	BB	AB	AB	AB	AA	AA	AA	AA	AA	AA	AA	AA	AA	AA	AA	AA	AA	NA	AA
5478	BB	BB	BB	BB	BB	BB	BB	BB	AB	AA	BB	AB	BB	BB	BB	BB	AB	AB	AB	AB	AB	AB	AB	AB	BB	BB	AB	AB	AB	AB	AB	AB	AB	AB	AB	AA	AB	AA	AB	AB	AB	BB	BB	BB	BB	BB	BB	BB	BB
5479	BB	BB	BB	BB	BB	BB	BB	BB	AB	AB	BB	BB	BB	BB	BB	BB	AB	AB	AB	BB	AB	AB	AB	AB	AB	AB	AB	AB	AB	AB	AB	BB	AB	AB	AA	AA	AA	AA	AA	AA	AA	AA	AA	AA	AA	AA	AA	AA	AA
5480	BB	BB	BB	BB	BB	BB	BB	BB	BB	BB	BB	AB	AB	BB	BB	AA	AA	AA	AA	AA	AA	AA	AA	AA	AA	AA	AA	AA	AA	AA	AA	NA	AA	AA	AA	AA	AA	AA	AA	AA	AA	AA	AA	AA	AA	AA	AA	AA	AA
5481	BB	BB	BB	BB	BB	BB	BB	BB	BB	BB	BB	AB	AB	BB	BB	AB	AB	AB	AB	AB	AB	AB	AA	AB	AB	AB	AB	AB	AB	AB	AB	AB	AB	AB	AB	AB	AB	AB	AB	AA	AB	AB	AB	AB	AB	AB	AB	AB	AB
5482	BB	BB	BB	BB	BB	BB	BB	BB	BB	BB	BB	BB	NA	AB	BB	NA	AA	AA	AA	AA	NA	AA	AA	AA	AA	NA	AA	AA	AA	AA	AA	AA	AA	AA	NA	AB	BB	BB	BB	NA	AA	NA	BB	NA	BB	BB	BB	BB	BB
5483	BB	BB	BB	BB	BB	BB	BB	BB	BB	BB	BB	AB	AB	AB	AA	AA	AA	NA	AA	AA	AA	AA	AA	AA	AA	AA	AA	AA	AA	NA	AA	AA	AA	AA	BB	BB	BB	BB	BB	BB	AB	AB	AB	AB	AB	AB	AB	AA	AB
5484	AB	BB	AB	AB	AB	AB	AB	AB	BB	AA	BB	BB	BB	BB	BB	AA	AA	AA	AA	AA	AA	NA	AA	AA	AA	AA	AA	AA	AA	AA	AA	AA	AA	AA	AB	AB	AB	BB	AB	AB	AB	AA	AB	AB	AB	AB	AB	AB	AB
5485	BB	BB	BB	BB	BB	BB	BB	BB	BB	BB	BB	AA	AB	AB	AB	AB	AA	AA	AA	AA	AA	AA	AA	AB	AA	AA	AA	AA	AA	AA	AA	AA	AA	AA	AB	AB	AB	AB	AB	AB	AB	AB	AB	AA	AB	AB	AB	AB	AB
5486	BB	BB	BB	BB	BB	BB	BB	BB	BB	BB	BB	BB	BB	BB	BB	AB	AA	AB	AA	AA	AA	AA	AA	AA	AA	AA	AA	AA	AB	AA	AB	AA	AA	AA	BB	AB	AB	AB	AB	AB	AB	AB	AA	AB	AB	AB	BB	AB	AB
5487	BB	BB	BB	BB	BB	BB	BB	BB	AB	AB	BB	BB	BB	BB	BB	AB	AB	AB	AB	AB	AB	AB	AB	AB	AB	AB	AB	AB	AB	AB	AB	BB	AB	AB	AB	AB	AB	AB	AB	AB	AB	AB	AB	AB	AB	AB	AB	AB	AB
5488	BB	BB	BB	BB	BB	BB	BB	BB	AB	AB	BB	BB	BB	BB	BB	AB	AB	AB	AB	AB	AB	AB	AB	AB	AB	AB	AA	AB	AB	AB	AB	AB	AB	AB	AB	AB	AB	BB	AB	AB	AB	AB	AB	AB	AB	AB	AB	AB	AB
5489	NA	BB	BB	BB	NA	BB	BB	NA	AB	AB	BB	NA	BB	BB	BB	AA	AA	NA	AA	AA	AA	AA	NA	AA	NA	AA	AA	AA	AA	NA	AA	NA	NA	AA	AA	NA	AA	AA	AA	AA	AA	BB	AB	AB	AA	NA	AB	BB	BB
5490	BB	BB	BB	BB	BB	BB	BB	BB	BB	BB	BB	AB	AB	BB	NA	AA	AA	BB	AB	AB	BB	AB	AB	AB	AB	AA	AB	AB	AB	AB	AB	AA	AB	AB	AA	AA	AA	AA	AA	AA	AA	AA	AA	AA	AA	AA	AA	AA	AA
5492	BB	BB	BB	BB	NA	BB	BB	BB	AB	NA	NA	BB	BB	NA	NA	BB	BB	NA	AA	BB	AA	AB	BB	AA	AA	NA	BB	AB	AB	AA	BB	AA	NA	AA	AA	AA	AA	AA	AA	AA	AA	AA	NA	NA	AA	NA	AA	AA	AA
5493	BB	BB	BB	BB	BB	BB	BB	BB	BB	BB	BB	BB	BB	BB	BB	BB	AA	AA	AA	AA	AA	AA	AA	AA	AA	AA	AA	AA	AA	AA	AA	AA	AA	AA	AA	AA	AA	AA	AA	AA	AA	AA	AA	AA	AA	AA	AA	AA	AA
5494	BB	BB	BB	BB	BB	BB	BB	BB	AB	AB	BB	BB	BB	BB	BB	BB	AB	AB	AB	AB	AB	AB	AB	AB	AB	AB	AB	AB	AB	AB	AB	AB	AB	AB	AB	AB	AB	AB	AB	AB	AB	AB	AA	AB	AB	AB	AB	AB	AB
5495	BB	BB	BB	BB	BB	BB	BB	BB	AB	AA	BB	BB	BB	NA	BB	BB	BB	BB	AB	AB	AB	AB	NA	AB	AB	AA	AA	AB	BB	AA	BB	NA	AB	AB	AA	AA	AA	AA	AA	AB	AB	AB	AB	BB	AA	AB	AB	BB	AB
5496	BB	BB	BB	BB	BB	BB	BB	BB	AB	AB	BB	AB	BB	BB	BB	BB	AB	AB	AB	AB	AB	AB	AB	AB	AB	AB	AB	AB	AB	AB	AB	BB	AB	AB	AA	AA	AA	AA	AA	AA	AA	AA	AA	AA	AA	AA	AA	AA	AA
5497	BB	BB	BB	BB	BB	BB	BB	BB	BB	BB	BB	AA	AA	BB	BB	AB	AA	AA	AA	AA	AA	AB	AA	AA	AA	AA	NA	AA	AA	AA	AA	AA	AA	NA	BB	BB	AB	BB	AA	AA	AB	BB	BB	BB	BB	BB	BB	NA	BB
5499	BB	BB	BB	BB	BB	BB	BB	BB	AB	AA	BB	BB	AB	BB	BB	AA	BB	AA	AB	AB	AB	AA	AB	AB	BB	AB	BB	AB	BB	AA	AA	BB	BB	AB	AA	AA	AA	AA	NA	AA	AA	AA	AA	AB	NA	AB	AA	AB	AB
5500	BB	BB	BB	BB	BB	BB	BB	BB	BB	BB	BB	BB	BB	BB	BB	BB	AB	AB	AB	AB	AB	AB	AB	AB	AB	AB	AB	AB	AB	AB	AB	AB	AB	AB	AB	AB	AB	AB	AB	AA	AA	AB	AB	AB	AB	AB	AB	AB	AB
5501	BB	BB	BB	BB	BB	BB	BB	BB	AB	AB	BB	BB	AA	AA	BB	AA	AA	AA	AA	AA	AA	AA	AA	AA	AA	AA	NA	AA	AA	AA	AA	AA	AA	AA	AA	AB	AB	AB	AB	AA	AB	AB	AB	AB	AA	AB	AB	AB	AB
5502	BB	BB	BB	BB	BB	BB	BB	BB	BB	BB	BB	AB	AB	AB	AB	BB	AB	AB	AB	AB	AB	AB	AB	AB	AB	AB	AB	AB	AB	AB	AB	AB	AB	AB	AA	AA	AA	AA	AA	AA	AA	AA	AA	AA	AA	AA	AA	AA	AA
5503	BB	BB	BB	BB	NA	BB	BB	BB	BB	BB	BB	AB	BB	NA	BB	BB	AA	AA	NA	AA	AA	AA	NA	AA	AA	AA	AA	NA	AA	NA	AA	NA	AA	AA	AB	AB	NA	BB	AB	AB	AB	AB	AB	AB	AA	BB	AB	AB	AA
5507	BB	NA	BB	BB	BB	BB	BB	NA	BB	BB	NA	AA	AA	AA	BB	BB	AA	BB	NA	NA	AB	AB	AB	AA	AB	AA	BB	AB	AA	AA	AB	AA	NA	BB	AA	AA	AA	AA	AA	AB	AA	AB	AB	BB	AB	BB	BB	AB	AB
5508	BB	NA	BB	BB	BB	BB	BB	BB	BB	BB	BB	NA	AB	NA	AA	AB	NA	NA	NA	AA	NA	AA	AA	AA	AA	AA	NA	AA	AA	NA	NA	AA	AA	AB	NA	NA	BB	NA	AB	BB	BB	NA	AB	BB	NA	NA	AA	BB	AB
5509	AA	AA	AB	NA	NA	BB	BB	NA	BB	BB	NA	NA	BB	NA	NA	BB	NA	NA	AB	AB	AB	AA	AA	BB	AB	NA	NA	NA	AB	AA	AB	BB	NA	NA	BB	BB	AA	NA	BB	NA	AA	NA	BB	BB	NA	BB	BB	BB	BB
5510	BB	AB	AB	AB	AA	AB	AB	AB	AB	AB	BB	AB	BB	BB	BB	AB	NA	AA	AA	AA	NA	AA	AA	AA	AA	AA	AA	AA	AA	AA	AA	AA	AA	AA	AA	AB	AA	AB	AB	AB	BB	AB	AB	BB	BB	AB	AA	AB	AA
5511	BB	BB	BB	BB	BB	BB	BB	BB	BB	BB	BB	AB	BB	AB	AA	AA	AA	AA	AA	AA	AA	AA	AA	AA	AA	AA	AA	AA	AA	AA	AA	AA	AA	AA	AB	AB	AB	AB	AB	AB	AB	BB	BB	BB	BB	BB	BB	BB	BB
5512	AB	AB	AB	AB	AA	AB	BB	AB	AB	AB	BB	AB	BB	BB	NA	AB	AA	AA	AA	AA	AA	AA	AA	AA	AA	AA	AA	AA	AA	AA	AA	NA	AA	AA	AB	AB	AA	AB	BB	NA	AA	BB	BB	BB	BB	BB	BB	BB	BB
5513	BB	BB	BB	BB	BB	BB	BB	BB	BB	NA	BB	BB	BB	BB	BB	AA	AA	AA	AA	AA	AA	AA	AA	AA	AA	AA	AA	AA	AA	AA	AA	AA	AA	AA	AB	AB	AB	BB	AB	BB	AB	BB	AB	AB	BB	BB	AB	AB	AB
5514	BB	BB	BB	BB	NA	BB	NA	BB	AA	AB	NA	AB	BB	BB	BB	AA	BB	NA	BB	BB	BB	BB	NA	BB	BB	NA	AB	AB	AA	BB	AA	AA	AB	AB	AA	NA	NA	AA	AA	AA	NA	AA	AA	AA	AA	AA	AA	NA	AA
5515	BB	NA	AB	AB	AB	AB	AA	AB	AB	AB	BB	AA	BB	BB	BB	AA	AA	AB	BB	AA	AB	AB	AB	AA	AB	AB	AB	AB	AB	AB	AA	BB	AB	AA	AA	AA	AA	AA	AA	AA	AA	AB	AA	AA	AA	AA	AA	AA	AA
5516	BB	BB	BB	BB	BB	BB	BB	BB	BB	BB	BB	BB	BB	BB	BB	BB	AA	NA	AA	AA	AA	AA	AA	AA	AA	AA	NA	AA	AA	AA	AA	AA	AA	AA	AB	AB	AB	AB	BB	AB	AB	AB	AB	AB	AB	NA	AB	AB	AB
5517	BB	BB	BB	BB	BB	BB	BB	BB	BB	BB	NA	AA	AB	BB	BB	BB	AB	AB	AB	AA	AB	AA	AB	AB	BB	BB	NA	AB	AB	AB	BB	BB	AB	AB	AA	AA	AA	AA	AA	AB	AA	AA	AA	AA	AA	AA	AA	AB	AA
5518	BB	BB	BB	BB	BB	BB	BB	BB	BB	BB	BB	BB	BB	BB	BB	AB	AA	AA	AA	AA	AA	AA	AA	AA	AA	AA	AA	AA	AA	AA	AA	AA	AA	AA	AA	AA	AA	AA	AA	AA	AA	AA	AA	AA	AA	AA	AA	AA	AA
5519	BB	BB	BB	BB	BB	BB	BB	BB	AB	BB	BB	AB	BB	BB	NA	BB	AB	BB	AB	AB	AB	AB	AB	AB	AB	AA	AB	AB	AA	BB	AB	AB	AB	AB	AA	AB	AB	AB	AB	BB	BB	BB	BB	BB	BB	BB	BB	BB	BB
5520	BB	BB	BB	BB	BB	BB	BB	NA	BB	BB	BB	AB	AB	BB	AA	AA	AA	AA	AA	AA	AA	AA	AA	AA	AA	AA	AA	AA	AA	AA	AA	AA	AA	AA	AB	BB	BB	AB	AB	AA	BB	AB	AB	AB	AB	AB	AB	AB	BB
5521	BB	BB	BB	BB	NA	BB	BB	BB	AA	NA	NA	AB	BB	NA	NA	NA	AB	BB	BB	AA	AB	AA	AB	BB	NA	AB	AB	AB	AA	AA	AB	AA	NA	NA	AA	AA	AA	AA	AA	BB	AA	NA	BB	BB	BB	BB	BB	BB	BB
5522	BB	BB	BB	BB	NA	BB	BB	BB	BB	AB	BB	BB	BB	BB	BB	AB	AA	BB	AB	AB	AB	AA	AA	AA	AA	NA	NA	AA	AA	NA	AB	AA	AA	AA	AA	AA	NA	NA	AA	BB	AA	AA	AA	AA	AA	AA	AA	AA	NA
5523	AB	AB	AB	AB	AB	AB	AB	AB	AB	AB	BB	BB	BB	BB	BB	BB	AB	BB	AB	AB	AB	AB	AB	AB	AB	AB	AA	AB	AB	AB	AB	AB	AB	AB	AB	AB	AB	AB	AB	AB	BB	AB	AA	AB	AB	AB	AB	AB	AB
5525	BB	BB	BB	BB	BB	BB	BB	BB	BB	BB	BB	AB	AA	AB	AA	BB	BB	BB	AB	AB	AB	AA	AB	AB	AB	AB	BB	AB	AB	AB	AB	BB	AB	AB	AA	AA	AA	AA	AA	AA	AA	AA	AA	AA	AA	AA	AA	AA	AA
5526	BB	BB	BB	BB	BB	BB	BB	BB	BB	NA	BB	BB	BB	BB	BB	BB	AA	NA	AA	AA	AA	NA	AA	AA	AA	AA	AA	AA	AA	AA	AA	AA	AA	AA	AB	AB	AB	AB	AA	AB	AB	AB	AB	BB	AA	AB	AB	AA	AB
5527	BB	BB	BB	BB	BB	BB	BB	BB	BB	BB	BB	BB	BB	BB	BB	BB	AB	AB	AB	AB	AB	AB	AA	AB	AB	AB	AA	AB	AB	AB	AB	AB	AB	AB	AB	AB	AB	AB	AB	AB	AB	BB	BB	BB	BB	BB	BB	BB	BB
5528	BB	BB	BB	BB	BB	BB	BB	BB	BB	BB	BB	AA	AB	NA	BB	NA	AA	AA	AA	AA	AA	AA	AA	AA	AA	AA	AA	AA	AA	AB	AA	AA	AA	AA	NA	BB	BB	AB	AB	BB	BB	AB	AA	NA	AB	BB	NA	AA	AB
5529	BB	AB	BB	BB	BB	BB	BB	BB	AB	AB	BB	AA	AB	AA	AB	AA	AB	AA	AA	AA	AA	AA	AA	AA	AA	AA	AA	AA	AA	AA	AA	AA	AA	AA	BB	AB	AB	AB	AA	BB	AB	BB	AB	AB	NA	AA	AB	AB	AB
5530	AB	AB	AB	AB	AA	AB	AA	AA	AB	AB	BB	BB	BB	BB	BB	BB	BB	BB	AA	AB	BB	AA	BB	AB	BB	BB	BB	AB	AB	AB	BB	AB	AB	AA	AA	AA	AA	AA	AA	AA	AA	AA	AA	AA	AA	AA	AA	AA	AA
5531	BB	BB	BB	BB	BB	BB	BB	BB	BB	BB	BB	AA	AB	AA	AB	BB	AA	BB	AA	AB	AB	AB	AA	AB	AB	AB	AB	AB	AB	AB	AA	AB	AB	AB	AB	BB	AB	AB	BB	AB	AA	AB	AB	AB	AB	AB	AB	AB	AB
5532	BB	BB	BB	BB	BB	BB	BB	BB	BB	BB	BB	AB	AB	AB	AB	BB	AA	AA	AA	AA	AA	AA	AA	AA	AA	AA	AA	AA	AA	AA	AA	AA	AA	AA	AB	AB	AB	AB	AB	BB	BB	BB	BB	BB	BB	BB	BB	BB	NA
5533	AB	AB	AB	AB	AA	AB	AB	AB	AB	AB	BB	AB	BB	BB	BB	AB	AA	AA	AA	AA	AA	AA	AA	AA	AA	AA	AA	AA	AA	AA	AA	AA	AA	AA	AB	AB	AB	AB	AB	AB	NA	BB	BB	BB	BB	BB	BB	BB	BB
5534	BB	AB	AB	AB	AA	AB	AB	AB	AB	AB	BB	AB	BB	BB	BB	AB	AA	NA	AA	AA	AA	AA	AA	AA	AA	AA	AB	AA	AA	AA	AA	AA	AA	AA	AA	AB	AA	AA	AA	AA	AA	AB	AB	AB	AB	AB	AB	AB	AB
5535	BB	BB	BB	BB	BB	BB	BB	BB	AB	AB	BB	BB	BB	BB	BB	AA	AA	AA	AA	AA	AA	AA	AA	AA	AA	AA	AA	AA	AA	AA	AA	AA	AA	AA	BB	AB	BB	NA	AA	AB	AB	BB	BB	BB	BB	BB	BB	BB	BB
5536	AA	AB	AB	BB	AB	AB	BB	BB	AB	BB	BB	AB	BB	BB	BB	AB	AA	AA	AA	AA	AA	AA	AA	AA	AA	AA	AA	AA	AA	AA	AA	AA	AA	AA	AB	AA	AB	AB	AB	AA	AB	AB	AB	AB	AB	AB	AA	AB	AB
5537	AB	AB	BB	AB	AB	AB	AA	AB	AB	AB	BB	AA	BB	BB	BB	AB	AA	AA	AA	AA	AA	AA	AA	AA	AA	AA	AA	AA	AA	AA	AA	AA	AB	AA	AB	AB	AB	AB	AB	AA	AB	BB	BB	BB	BB	BB	BB	BB	BB
5538	AA	BB	AA	AA	BB	BB	BB	AB	AA	AA	AA	AA	BB	BB	BB	AB	AA	AA	BB	BB	AA	AA	AA	BB	BB	AB	AA	BB	BB	AA	BB	AA	BB	AA	AB	BB	BB	AA	AA	BB	BB	AA	AA	AB	AB	BB	AA	BB	AA
5539	BB	BB	BB	BB	BB	BB	BB	BB	BB	BB	BB	AA	AA	AA	AA	AA	AA	AA	AA	AA	AA	AA	AA	AA	AA	AA	AA	AA	AA	AA	AA	AA	AA	AA	AA	AA	AA	AA	AA	AA	AA	AA	AA	AA	AA	AA	AA	AB	AA
5540	BB	BB	BB	BB	BB	BB	BB	BB	BB	BB	BB	BB	BB	BB	BB	NA	AA	AA	AA	AA	AA	AA	AA	AA	AA	AA	AA	AA	AA	AA	AA	AA	AA	AA	AB	BB	AB	AA	AA	AB	AB	NA	AB	AB	AB	AB	AA	AB	AB
5541	BB	BB	BB	BB	BB	BB	BB	BB	BB	BB	BB	BB	BB	BB	BB	AA	AA	AA	AA	AA	AA	AA	AA	AA	AA	AA	AA	AA	AA	NA	AA	AA	AA	AA	BB	BB	BB	BB	BB	AB	AB	BB	AB	AB	AB	AB	AB	AB	AB
5542	AB	AB	AB	AB	AA	AB	AB	AB	AB	AB	BB	BB	BB	AB	BB	AB	AA	AA	AA	AA	AA	AA	AA	AA	AA	AA	AA	AA	AA	AA	AA	AA	AA	AA	AB	AB	AB	AB	AB	AA	AA	AA	AA	AA	AA	AA	AA	AA	AA
5543	BB	BB	BB	BB	BB	BB	BB	BB	BB	BB	BB	AB	AB	AA	AB	AB	AA	AA	AA	AA	AA	AA	AA	AA	AA	AA	AA	AA	AA	AA	AA	AA	AA	AA	AA	AA	AA	AA	AA	AA	AB	AB	AB	AB	AB	AB	AB	AB	BB
5544	BB	BB	BB	BB	BB	BB	BB	BB	BB	BB	NA	AA	AB	BB	NA	BB	AA	AA	AB	BB	AB	AA	AB	AB	AB	AB	AA	AB	AB	NA	AB	BB	AB	AB	AB	BB	AB	AB	AB	AB	AB	BB	AB	AB	BB	AB	AB	AA	AB
5545	BB	BB	BB	BB	BB	BB	BB	BB	BB	BB	BB	AA	AB	AB	AB	BB	AB	AB	AB	AB	AB	AB	AB	AB	AB	AB	AB	AB	AB	AB	AB	AB	AB	AB	AB	AB	AB	AB	AB	AB	AB	AB	AB	AB	AB	AB	AB	AB	AB
5546	NA	BB	NA	BB	BB	BB	BB	BB	BB	BB	BB	AB	AA	AA	AA	BB	AA	BB	NA	AB	AB	BB	BB	AB	AB	NA	AA	AB	AB	BB	AB	NA	NA	BB	AB	BB	AB	AA	AB	AA	BB	BB	BB	BB	BB	BB	BB	NA	BB
5547	BB	BB	BB	BB	BB	BB	BB	BB	BB	BB	BB	AA	AB	BB	AB	BB	AB	AA	AA	AB	AB	BB	BB	NA	BB	BB	NA	AB	AA	AA	AA	NA	BB	AB	BB	BB	AB	BB	AB	AA	NA	AA	AA	AA	AA	AA	AA	AA	AA
5548	NA	BB	BB	BB	BB	BB	BB	BB	BB	BB	BB	AA	BB	AB	BB	AB	AA	AA	AA	AA	AA	AA	AA	AA	AA	AA	AA	AA	AA	AA	AA	AA	AA	AA	AA	AA	AA	AA	AA	NA	AA	AA	AA	AA	AA	AA	AA	AA	AA
5549	BB	BB	BB	NA	BB	BB	BB	BB	BB	AB	BB	AB	BB	BB	BB	AB	AA	BB	AB	AB	AB	AB	AB	AB	AB	AB	AB	AB	AB	AB	AB	BB	AB	AB	BB	AB	AB	AB	AB	AA	AB	AB	AB	AB	AB	AB	AB	AB	AB
5550	BB	BB	BB	BB	BB	BB	BB	BB	BB	BB	BB	BB	BB	BB	BB	BB	AA	AA	AA	AA	AA	AA	AA	AA	AA	AA	AA	AA	AA	AA	AA	AA	AA	AA	AB	AB	AB	NA	AB	AA	AB	AB	AB	AB	AB	AB	AB	AB	AB
5551	BB	BB	BB	BB	BB	BB	BB	BB	AB	AB	BB	BB	BB	BB	BB	AB	AB	AB	AB	AB	AB	AB	AB	AB	AB	AB	AB	AB	AB	AB	AB	AB	AB	AB	AB	AB	AB	AB	AB	AA	AA	AA	AA	AA	AA	AA	AA	AA	AA
5552	BB	BB	BB	BB	BB	BB	BB	BB	BB	BB	BB	BB	AB	AB	BB	AB	AA	BB	AB	AB	AB	AA	BB	AB	AB	BB	AA	AB	AB	BB	AB	AB	AA	AB	AB	AA	AB	AB	AB	AB	AB	NA	AA	AB	AB	AB	AB	AB	AB
5553	BB	BB	BB	BB	BB	BB	BB	BB	AB	AB	BB	BB	BB	BB	BB	AB	AB	BB	AB	AB	AB	AB	AB	AB	AB	BB	BB	AB	AB	BB	AB	NA	BB	AB	AA	AA	AA	AA	AA	AA	AA	AB	AB	AB	AB	AB	AB	AB	BB
5554	BB	BB	BB	BB	BB	BB	BB	BB	BB	BB	BB	AA	AB	BB	BB	NA	AA	AA	AA	AA	AB	AA	AA	AA	AA	AA	AA	AA	AA	AA	AA	AA	AA	AA	AA	BB	AB	AB	AB	BB	AB	AB	AB	AB	BB	AB	AB	AB	AB
5555	BB	BB	BB	BB	BB	BB	BB	BB	AB	AA	NA	AB	BB	BB	BB	BB	AA	AB	AB	AB	AA	AB	AB	NA	AB	AA	BB	AB	AB	BB	AB	AA	AB	AB	AB	AB	AB	AB	AB	AB	AA	BB	BB	BB	BB	BB	BB	BB	NA
5556	BB	BB	BB	BB	BB	BB	BB	BB	BB	BB	BB	AB	AB	NA	NA	AA	AA	AA	AA	AA	AA	AA	AA	AA	AA	AA	AA	AA	AA	AA	AA	AA	AA	AB	AB	AB	AB	AB	AB	AB	AA	AA	AB	AA	AA	AB	AB	AB	AB
5557	BB	BB	BB	BB	BB	BB	BB	BB	BB	BB	BB	AB	AB	AB	AB	AB	AA	AA	AA	AA	AA	AA	AA	AA	AA	AA	AA	AB	AA	AA	AA	AA	AA	AA	AB	AB	AB	AB	AB	AB	AB	AB	AA	AB	AB	AB	AB	AB	AB
5558	BB	BB	BB	BB	BB	BB	BB	BB	AB	AB	BB	AB	BB	BB	BB	BB	BB	NA	AB	AB	AB	AB	AB	AB	AB	AB	BB	AB	AB	AB	AB	AB	AB	AB	AA	AA	AA	AA	AA	AA	AA	AA	AB	BB	BB	AB	AB	AB	AA
5559	BB	BB	BB	BB	BB	BB	BB	BB	BB	BB	BB	AA	AA	BB	BB	AB	AA	AA	AA	AA	AA	AA	AA	AA	AA	AA	AA	AA	AA	AA	AA	AA	AA	AA	AB	NA	AB	AB	AB	AA	AA	AB	AB	AB	AB	AB	AB	AB	AB
5560	BB	BB	BB	BB	BB	BB	BB	BB	BB	BB	BB	AB	AB	AB	AB	AB	AA	AA	AA	AA	AA	AA	AA	AA	AA	AA	AA	AA	AA	AA	AA	AA	AA	AA	AB	BB	AB	AB	AB	AA	AA	AA	AA	AA	AA	AA	AA	AA	AA
5561	AB	AB	AB	BB	AB	AA	AB	AB	AB	AA	BB	AB	BB	BB	BB	AB	AB	AB	BB	AB	BB	AB	BB	AB	AB	AB	BB	AB	BB	AB	AB	AB	BB	AB	AB	AB	AB	BB	AA	AB	AB	AB	AB	AA	AB	AA	AB	AB	AB
5562	BB	NA	BB	BB	BB	BB	BB	BB	BB	BB	BB	AA	AA	BB	BB	NA	NA	NA	AA	NA	NA	AB	BB	AB	AB	NA	BB	BB	AB	BB	AB	AB	AA	BB	AA	AA	AA	AA	AA	AA	AA	AA	AA	AA	AA	AA	NA	AA	NA
5563	BB	BB	BB	BB	BB	BB	BB	BB	AB	AB	BB	BB	BB	BB	BB	AB	AB	AB	AB	AB	AB	AB	AB	AB	AB	AB	AB	AB	AB	AB	AB	AB	AB	AB	AB	AB	AB	AB	AB	AB	AB	AB	AB	AB	AB	AA	AB	AB	AB
5564	BB	BB	BB	BB	BB	BB	BB	BB	AB	AB	BB	BB	BB	BB	BB	AA	AA	AA	AA	AA	AA	AA	AA	AA	AA	AA	NA	AA	AA	AA	AA	AA	AA	AA	AA	AA	AA	AA	AA	AA	AA	AB	BB	AB	AB	AB	AB	AB	AB
5565	BB	BB	BB	BB	BB	BB	BB	BB	BB	BB	BB	AB	AB	AB	AB	AB	AB	BB	AA	AB	AB	AB	AB	AB	AB	AB	AA	AB	AB	AB	AB	AB	AB	AB	AA	AA	AA	AA	AA	AA	AA	AA	AA	AA	AA	AA	AA	AA	AA
5566	BB	BB	BB	BB	BB	BB	BB	BB	AB	AB	BB	BB	BB	BB	BB	AA	AB	AB	AB	AB	BB	AB	AB	AB	AB	AB	AB	AB	AB	AB	BB	AB	AB	AB	AA	AA	AA	AA	AA	AA	AA	AB	AB	AB	BB	AB	AB	AB	AB
5567	BB	BB	BB	BB	BB	BB	BB	BB	AB	AB	BB	BB	BB	BB	BB	BB	AB	AB	AB	AB	AB	AB	AB	AB	AB	AB	AB	AB	AB	AB	AA	AB	AB	AB	AB	AB	AB	AB	AB	AB	AB	BB	BB	BB	BB	BB	BB	BB	BB
5568	BB	BB	BB	BB	BB	BB	BB	BB	AB	AB	BB	BB	BB	BB	BB	AB	AA	AA	AA	AA	AA	AA	AA	AA	AA	AA	AA	AA	AA	AA	AA	AA	AA	AA	AB	AB	AB	AB	AB	AB	AB	AB	AB	AB	AB	AB	AB	AB	AB
5569	BB	BB	BB	BB	BB	BB	BB	BB	BB	BB	BB	AB	AB	AA	AB	AA	AA	AA	AA	AA	AA	AA	AA	AA	AA	AA	AA	AA	AA	AA	AA	AA	AA	NA	BB	BB	BB	BB	BB	BB	BB	BB	BB	BB	BB	BB	BB	BB	BB
5570	BB	BB	BB	BB	BB	BB	BB	BB	AB	AA	BB	AA	BB	AB	AB	AB	AA	AA	AA	AA	AA	AA	AA	AA	AA	AA	AA	AA	AA	AA	AA	AA	AA	AA	AB	AB	AB	AB	AB	AB	AB	AB	AB	AB	BB	AB	AB	AB	AB
5571	BB	BB	BB	BB	BB	BB	BB	BB	BB	BB	BB	AB	AB	AB	AB	AB	AB	AB	AB	AB	AB	AB	AB	AB	AB	AB	AB	AB	AB	AB	AB	AB	AB	AB	AA	AA	AB	AA	AB	AA	AA	AA	AA	AA	AA	AA	AA	AA	AA
5572	BB	BB	BB	BB	AB	BB	BB	BB	AB	AB	BB	AB	BB	BB	BB	BB	BB	AB	AB	AB	AB	AB	AB	AB	AB	AB	AB	AB	AB	AB	AB	AB	AB	AB	AA	AA	AA	AA	AA	AA	AA	AB	AB	AB	AA	AB	AB	AB	AB
5573	BB	BB	BB	BB	BB	BB	BB	BB	AB	AB	BB	AB	BB	BB	BB	BB	AB	AB	AB	AB	AB	AB	AB	AB	AB	AB	AB	AB	AB	AB	AB	AB	AB	AB	AB	AB	AB	AB	AB	AB	AB	AB	AB	AB	BB	AB	AB	AB	AB
5574	AB	AA	AB	AB	AA	AB	AB	AB	AB	BB	BB	AB	BB	BB	BB	AB	AA	AA	AA	AA	AA	AA	AA	AA	AA	AA	AA	AA	AA	AA	AA	AA	AA	AA	AB	AB	AB	AB	AB	AB	BB	BB	BB	BB	BB	BB	BB	BB	BB
5575	BB	BB	BB	BB	BB	BB	BB	BB	BB	BB	BB	AA	AA	AA	NA	AB	AA	AA	AA	AA	AA	AA	AA	AA	AA	AA	AA	AA	AA	AA	AA	AA	AA	AA	AA	AA	AA	AA	AA	NA	AA	AA	AA	AA	AA	AA	AA	AA	AA
5576	BB	AB	AB	AB	AB	AB	AB	AB	BB	BB	BB	AB	AB	AB	BB	AB	AA	AA	AA	AA	AA	AA	AA	AA	AA	AA	AA	AA	AA	AA	AA	AA	AA	AA	AB	AB	AB	AB	AB	AB	BB	BB	BB	BB	BB	BB	BB	BB	BB
5577	AB	AB	AB	AB	AB	AB	AB	AB	AB	AB	BB	BB	BB	BB	BB	BB	AB	AB	AB	AB	BB	AB	AB	AB	AB	AB	AB	AB	AB	AB	AB	AA	AB	AB	AB	AB	AA	AB	BB	AB	AB	BB	BB	BB	BB	BB	BB	BB	BB
5578	BB	BB	BB	BB	BB	BB	BB	BB	BB	BB	BB	BB	BB	BB	BB	AB	AA	NA	AA	AA	AA	AA	AA	AA	AA	AA	AA	AA	AB	AA	AA	AA	AA	AA	AB	AB	AB	AB	AB	AB	AB	AA	AA	AA	AA	AA	AA	AA	AA
5579	BB	BB	BB	BB	BB	BB	BB	BB	BB	BB	BB	AB	AB	AB	AB	AA	AA	AA	AA	AA	AA	AA	AA	AA	AA	AA	AA	AA	AA	AA	AA	AA	AA	AA	AB	AB	AB	AB	AB	AA	AB	AB	AB	AB	AB	AB	NA	AB	AB
5580	BB	BB	BB	BB	BB	BB	BB	BB	AB	BB	BB	BB	BB	NA	BB	BB	AB	AA	AA	AA	AA	AA	AB	AA	AA	AA	AA	AA	AA	AA	AA	AA	AA	AA	AA	AA	AB	AA	AA	BB	AB	BB	BB	BB	BB	BB	AB	BB	BB
5581	BB	BB	BB	BB	BB	BB	BB	BB	BB	BB	BB	AB	AB	AB	AB	AA	AB	AB	AB	AB	AB	AB	BB	AB	AB	AB	NA	AB	AB	AB	AB	AB	AB	AB	AB	AB	AB	AB	AB	AB	AB	BB	BB	NA	BB	BB	BB	BB	BB
5582	BB	BB	BB	BB	BB	BB	BB	BB	BB	BB	BB	AB	AA	AB	AA	AA	AB	AB	AB	AB	AB	AA	BB	AA	AB	AB	AB	AB	AB	AB	BB	AA	AB	AB	AA	AA	AA	AA	AA	AA	AA	AB	AB	AB	BB	AB	AB	AB	AB
5583	AA	AB	AB	AB	AA	AB	AB	AB	AB	AB	BB	AB	BB	BB	BB	BB	AB	AB	AB	AB	AB	AB	AB	AB	AB	BB	BB	AB	AB	AB	AB	AB	AB	AB	AB	AB	AB	AB	AB	AA	AA	AB	AB	AB	AB	AB	AB	AB	AB
5584	BB	BB	BB	BB	BB	BB	BB	BB	BB	BB	BB	AB	AB	AB	AB	BB	AB	AB	BB	AB	AB	AB	AB	AB	AB	AB	AB	AB	AB	AB	AB	AB	AB	AB	BB	AB	AB	AB	AB	AA	AB	AB	BB	BB	BB	BB	BB	BB	BB
5585	BB	BB	BB	BB	BB	BB	BB	BB	BB	BB	BB	AB	AB	AB	AB	AB	AA	AA	AA	AA	AA	AA	AA	AA	AA	AA	AA	AA	AA	AA	AA	AA	AA	AA	AA	AA	AA	AA	AA	AA	AA	AA	AA	AA	AA	AA	AA	AA	AA
5586	AB	AB	AB	AB	AB	AB	AB	AB	AB	AB	BB	AB	BB	BB	BB	AB	AA	AA	AA	AA	AA	AA	AA	AA	AA	AA	AA	AA	AA	AA	AA	AA	AA	AA	AB	AB	AB	AB	AB	AB	AB	BB	BB	AB	BB	BB	BB	BB	BB
5587	BB	BB	BB	BB	BB	BB	BB	BB	AB	AB	BB	AB	BB	BB	BB	AB	AB	AB	AB	BB	AB	AB	AB	AB	AB	AB	AB	AB	AB	AB	AB	AA	AB	AB	AB	AB	AB	AB	AB	AB	AB	BB	BB	BB	BB	BB	BB	BB	BB
5588	BB	BB	BB	BB	BB	BB	BB	BB	BB	BB	BB	AA	AB	AB	AB	AB	AB	AA	AB	AB	AB	AB	AB	AB	AB	AB	AB	AB	AB	AB	AB	AB	AB	AB	AB	AB	BB	AB	AB	AB	BB	BB	AB	AB	AB	AB	AB	AB	AB
5589	AB	BB	BB	NA	BB	BB	BB	BB	AA	AB	BB	AB	BB	BB	BB	BB	AA	AB	AB	AB	AB	AB	AB	AB	AB	BB	AB	AB	AB	AB	AB	AB	AB	AB	AA	AA	AA	AA	AA	AA	AA	AA	AB	AA	AA	AA	AA	AA	AA
5590	BB	BB	BB	BB	BB	BB	BB	BB	AB	AB	BB	BB	BB	BB	BB	AB	AB	AB	AB	AA	AA	AB	AB	AB	AB	AB	AB	AB	AB	AB	AB	AB	AB	AB	AA	AA	AA	AA	AA	AB	AB	AB	AB	AB	AB	NA	AB	AB	AB
5591	BB	BB	BB	BB	BB	BB	BB	BB	AB	AB	BB	BB	BB	BB	BB	AB	AB	BB	AB	AB	AB	AB	AB	AB	AB	AB	AA	AB	AB	AB	AB	BB	AB	AB	AA	AA	AA	AA	AA	AA	AA	AA	AA	AA	AA	AA	AA	AA	AA
5592	BB	BB	BB	BB	BB	BB	BB	BB	AB	AA	NA	BB	BB	NA	BB	NA	AA	AA	NA	AA	AA	AA	AA	AA	AA	NA	NA	AA	AA	AA	NA	NA	AA	AA	AB	BB	AA	AB	AB	NA	AB	BB	BB	BB	BB	BB	BB	BB	BB
5593	BB	BB	BB	BB	BB	BB	BB	BB	BB	BB	BB	AB	BB	AB	AB	AA	AA	AA	AA	AA	AA	AA	AA	AA	AA	AA	AA	AA	AA	AA	AA	AA	AA	AA	BB	AB	BB	AB	AB	AB	AB	AB	AB	AB	AB	BB	AB	BB	AB
5594	BB	BB	BB	BB	BB	BB	BB	BB	AB	AB	BB	BB	BB	BB	BB	AB	AA	AA	AA	AA	AA	AA	AA	AA	AA	AA	AA	AA	AA	AA	AA	NA	AA	AA	AA	AB	AB	AB	AB	AB	AB	BB	BB	BB	BB	BB	BB	BB	BB
5595	AB	AB	BB	AB	AB	AB	AB	AB	AB	AB	BB	AB	BB	BB	BB	AB	AB	AA	AA	AA	AA	AA	AA	AA	AA	AA	AA	AA	AA	AA	AA	AA	AA	AA	AA	AA	AA	AA	AA	AA	AA	AA	AA	AA	AA	AA	AA	AA	AA
5596	AB	AB	AB	AB	AB	AB	AB	BB	AB	AB	BB	AB	BB	BB	BB	AB	AB	AB	AB	AB	AB	AB	AB	AA	AB	AB	AB	AB	AB	AA	AB	NA	AA	AA	AB	AB	AB	BB	AB	AB	AA	AA	BB	AB	AB	AA	AB	AB	NA
5597	BB	BB	BB	BB	BB	BB	BB	BB	BB	BB	BB	AB	AB	AA	AB	AB	AA	AA	AA	AA	AA	AA	AA	AA	AA	AA	AA	AA	AA	AA	AA	AA	AA	AA	AB	AB	AB	AB	AB	AB	AB	AB	AB	AB	AB	AB	AB	AB	AB
5598	BB	BB	BB	BB	BB	BB	BB	BB	AB	AB	BB	BB	BB	BB	BB	AB	BB	AA	AB	AB	AB	BB	AB	AB	AB	AB	AB	AB	AB	AA	AB	BB	AB	AB	AA	AA	AA	AA	AA	AA	AA	AB	AB	AB	AB	AB	AB	AB	AB
5599	BB	BB	BB	BB	BB	BB	BB	BB	BB	BB	BB	BB	BB	BB	BB	AA	AA	NA	AA	AA	AA	AA	AA	AA	AA	AA	AA	AB	AA	AA	NA	AA	AA	AA	NA	AA	AA	AA	AA	AA	AA	AA	AA	AA	AA	AA	AA	AA	AA
5600	BB	BB	BB	BB	BB	BB	BB	BB	AB	AB	BB	AB	AB	AB	BB	AB	AA	AA	AA	AA	AA	AA	AA	AA	AA	AA	AA	AA	AA	AA	AA	AA	AA	AA	AB	AB	AB	AB	AB	AB	AB	AB	BB	AB	AB	AB	AB	AB	AB
5601	BB	BB	BB	BB	NA	BB	BB	BB	AB	AB	BB	BB	BB	BB	BB	AB	AB	AB	AB	AB	AB	AB	AB	AB	AB	AB	NA	AB	AB	AB	AA	AB	AB	AB	AB	AB	AB	AB	AB	AA	AA	AA	AA	AA	AA	AA	AA	AA	AA
5602	BB	BB	BB	BB	BB	BB	BB	BB	AB	AB	BB	BB	BB	BB	BB	AB	AA	AA	AA	AA	AA	AA	AA	AA	AA	AA	AA	AA	AA	AA	AA	AA	AA	AA	AA	AA	AA	AA	AA	AA	AA	AA	AA	AA	AA	AA	AA	AB	AA
5603	BB	BB	BB	NA	BB	BB	BB	BB	AB	AB	NA	BB	NA	BB	NA	AB	NA	NA	NA	AA	AB	AB	AA	AB	BB	AA	BB	AB	AB	AA	AA	AA	NA	AA	AA	AA	AA	AA	AA	AA	AA	NA	AB	AB	AB	AB	BB	NA	AA
5604	BB	BB	BB	BB	BB	BB	BB	BB	BB	BB	BB	AA	AB	AB	BB	AB	AA	AA	AA	AA	AA	AA	AA	AA	AA	AA	AA	AA	AA	AA	AA	AA	AA	AA	BB	BB	BB	BB	BB	AA	AB	AB	AB	AB	AB	AB	BB	AB	AB
5605	BB	BB	BB	BB	BB	BB	BB	BB	BB	BB	BB	AA	AB	AA	BB	AA	AA	AA	AA	AA	AA	AA	AA	AA	AA	AA	AA	AA	AA	AA	AA	AA	NA	AA	AA	AA	AA	AA	AA	AA	AA	AA	AB	AB	BB	BB	AB	AB	AA
5606	BB	BB	BB	BB	BB	BB	BB	BB	AB	AB	BB	BB	BB	BB	BB	BB	AA	AB	AB	AB	AB	AB	BB	AB	AB	AB	BB	AB	AB	AB	AB	AB	AB	AB	AA	AA	AA	AA	AA	AA	AA	AB	AB	AB	AB	AB	AB	AB	AB
5607	AB	AB	AB	AB	AB	AB	AB	AB	AB	AB	BB	BB	BB	BB	BB	AB	AA	AA	AA	AA	AA	AA	AA	AA	AA	AA	AA	AA	AA	AA	AA	AB	AA	AA	AA	AB	AB	AB	AB	AB	AB	AB	AB	AB	AB	AB	AB	AB	AB
5608	BB	BB	BB	BB	BB	BB	BB	BB	BB	BB	BB	AA	BB	AA	AB	AA	AA	AA	AA	AA	AA	AA	AA	AA	AA	AA	AA	AA	AA	AA	AA	NA	AA	AA	AA	AB	AB	AB	AB	BB	AA	AB	AA	BB	AB	AB	AB	AA	NA
5609	BB	BB	BB	BB	BB	BB	BB	BB	BB	BB	BB	AB	AB	BB	BB	AB	AB	AB	AB	AB	AB	AB	AB	AB	AB	AB	AA	AB	AB	AB	BB	AB	AB	AB	AB	AB	AB	AB	AB	AB	AB	AB	AB	AB	AB	AB	AB	AB	AB
5610	BB	BB	BB	BB	BB	BB	BB	BB	BB	BB	BB	BB	BB	BB	BB	AB	AB	AB	AB	AB	AB	AB	AA	AB	AB	AB	AA	AB	BB	AB	AB	AB	AB	AB	AA	AA	AA	AA	AA	AB	AB	BB	AB	BB	BB	BB	BB	BB	BB
5611	BB	BB	BB	BB	BB	BB	BB	BB	BB	BB	BB	AB	AB	BB	BB	BB	AA	AB	AB	AB	AB	AB	AB	AB	AB	AB	AB	AB	AB	AB	AB	AB	AB	AB	AB	AB	AB	AB	AB	AB	AB	AB	AB	AB	AA	AB	AB	AB	AB
5613	AB	BB	BB	BB	BB	BB	BB	BB	AB	AB	BB	AB	BB	BB	BB	BB	AB	AB	AB	AB	AB	AB	AB	AB	AB	AB	AB	AB	AB	AB	AB	AB	AB	AB	AB	AB	AB	AB	AB	AB	AB	AA	AA	AA	AA	AA	AA	AA	AA
5614	BB	BB	BB	BB	BB	BB	BB	BB	BB	AB	BB	BB	BB	BB	BB	AB	AA	AA	AA	AA	AA	AA	AA	AA	AA	AA	NA	AA	AA	AA	AB	AA	AA	AA	AB	AA	AB	AB	BB	AA	AB	AB	AB	AA	AB	AB	AB	AB	AB
5615	BB	BB	BB	BB	BB	BB	BB	BB	BB	BB	BB	AB	AB	AB	AB	BB	AB	AB	AB	AB	AB	AB	AB	AB	AB	AA	AB	AB	AB	AB	AB	AB	AB	AB	AB	AB	AB	AB	AB	AB	AB	AB	AB	AB	AB	AB	AB	AB	AB
5616	BB	BB	BB	BB	BB	BB	BB	BB	BB	BB	BB	AA	AB	AB	AB	AA	AA	AA	AA	AA	AA	AA	AA	AA	AA	AA	AA	AA	AA	AA	AA	AA	AA	AA	AB	AB	AB	AB	AB	AB	AB	BB	BB	BB	BB	BB	BB	BB	BB
5617	BB	BB	BB	BB	BB	BB	BB	BB	BB	BB	BB	BB	BB	NA	BB	AB	AA	AA	AA	AA	AA	AA	AA	AA	AA	AA	AA	AA	AA	AA	AA	AA	AA	AA	BB	AB	AB	AB	AB	AA	AA	NA	AA	AA	AA	AA	AA	AB	AA
5620	BB	BB	BB	BB	BB	BB	BB	BB	BB	BB	BB	AB	AB	AB	AB	AA	AA	AA	AA	AA	AA	AA	AA	AA	AA	AA	AA	AA	AA	AA	AA	AA	AA	AA	AB	AB	AB	AB	AB	AB	AB	BB	BB	BB	BB	BB	BB	BB	BB
5621	BB	BB	BB	BB	BB	BB	BB	BB	AB	AB	BB	BB	BB	BB	BB	AA	AA	NA	AA	AA	AA	AA	AA	AA	AA	AA	AA	AA	AA	AA	AA	AA	AA	AA	BB	AB	AB	AB	AB	AB	AB	AB	AB	AB	AB	AB	AA	AB	AB
5622	BB	BB	BB	BB	BB	BB	BB	BB	BB	BB	BB	AB	AB	AB	AA	AA	AA	AA	AA	AA	AA	AA	AA	AA	AA	AA	AA	AA	AA	NA	AA	AA	AA	AA	BB	BB	BB	BB	BB	BB	BB	BB	AB	AB	AB	AB	AB	AB	AB
5623	BB	BB	BB	BB	BB	BB	BB	BB	BB	BB	BB	AA	AB	BB	BB	BB	BB	AB	AA	AB	AA	AA	AB	BB	AB	AB	AB	AB	AB	BB	AA	AB	AB	AB	BB	AB	AB	AB	AB	AA	AA	AA	AA	AA	AA	AA	AA	AA	AA
5624	BB	BB	BB	BB	BB	BB	BB	BB	BB	BB	BB	AB	AB	AB	AB	AA	AA	AA	AA	AA	AA	AA	AA	AA	AA	AA	AA	AA	AA	AA	AA	AA	AA	AA	AB	AB	AB	AB	AB	AB	AA	AA	AA	AA	AA	AA	AA	AA	AA
5625	BB	BB	BB	BB	BB	BB	BB	BB	AB	AB	BB	AB	BB	BB	BB	BB	AB	AB	AB	AB	AB	AB	AB	AB	AB	AB	AB	AB	AB	AB	AA	AB	AB	AB	AA	AA	AA	AA	AA	AA	AA	AA	AA	AA	AA	AA	AA	AA	AA
5626	BB	BB	BB	BB	BB	BB	BB	BB	BB	NA	BB	BB	BB	BB	BB	AA	AA	AA	AA	AA	AA	AA	AA	AA	AA	AA	AA	AA	AA	AA	AA	AA	AA	AA	BB	AB	AB	AB	AB	AA	AA	AA	AA	AA	AA	AA	AA	AA	AA
5627	BB	BB	BB	BB	BB	BB	BB	BB	AB	AA	BB	AB	BB	BB	BB	BB	BB	AB	AB	AA	AB	AB	AB	AB	AA	AA	AB	AB	AB	AB	BB	AB	AB	AB	AB	AB	AB	AB	AB	AA	AB	AB	AB	AA	AB	AB	AB	AB	AB
5628	BB	BB	BB	BB	BB	BB	BB	BB	AB	AB	BB	BB	BB	BB	BB	BB	AB	AB	AB	AB	BB	AB	AB	AB	AB	AB	AA	AB	AB	AB	AB	BB	AB	AA	AA	AB	AB	AB	AB	AB	AB	AB	AB	AB	AB	AB	AB	AB	AB
5629	BB	BB	BB	BB	BB	BB	BB	BB	AB	AB	BB	BB	BB	NA	BB	AB	AA	AA	AA	AA	AA	AA	AA	AA	AA	AA	AA	AA	AA	AA	AA	AA	AA	AA	AB	AB	AB	AB	AB	AB	AB	BB	BB	BB	BB	AB	BB	BB	BB
5630	BB	BB	BB	BB	BB	BB	BB	BB	AB	AB	BB	BB	BB	BB	BB	AB	AB	AB	BB	AB	AB	AB	AB	AB	AB	AB	AB	AB	AB	BB	AB	AB	AB	AB	AA	AA	AA	AA	AA	AA	AA	AA	AA	AA	AA	AA	AA	AA	AA
5631	BB	BB	BB	BB	BB	BB	BB	BB	AB	AB	AB	AB	AB	AB	AB	AA	AA	AA	AA	AA	AA	AA	AA	AA	AA	AA	AA	AA	AA	AA	AA	AB	AA	AA	AB	AB	BB	AA	AB	AB	AB	BB	AA	AB	AB	AB	BB	AB	AB
5632	BB	BB	BB	BB	BB	BB	BB	BB	AB	AB	BB	AB	BB	BB	BB	AB	AB	BB	AB	AB	AB	AB	AB	AB	AB	AA	AB	AB	AB	AB	BB	AB	AB	AB	AB	AB	BB	BB	AB	AB	AB	AB	AB	AB	AB	AB	AB	AB	AB
5633	BB	BB	BB	BB	BB	BB	BB	BB	BB	BB	BB	BB	BB	BB	BB	AB	AB	AA	AA	AA	AA	AA	AA	AA	AA	AA	AA	AA	AA	AA	AA	AA	AA	AA	AB	AB	AB	AB	AB	AA	AA	AA	AA	AA	AA	AA	AA	AA	AA
5634	AB	AB	AB	AB	AB	AB	AB	AB	AB	AB	BB	BB	BB	BB	BB	AB	AA	AB	AB	AB	AB	AB	AA	AB	AB	AB	AB	AB	AB	AB	AB	AB	AB	AB	AB	AB	AB	AB	AB	AA	AB	BB	BB	BB	BB	BB	BB	BB	BB
5636	BB	BB	BB	BB	BB	BB	BB	BB	AB	BB	BB	BB	BB	BB	BB	AA	AA	AA	AA	AA	AA	AA	AA	AA	AA	AA	AA	AA	AA	AA	AA	AA	AA	AA	AA	AA	AA	AA	AA	AA	AA	AA	AA	AA	AA	AA	AA	AA	AA
5637	BB	BB	BB	BB	BB	BB	BB	BB	BB	BB	BB	AB	AB	AB	BB	AA	AA	AA	AA	AA	AA	AA	AA	AA	AA	AA	AA	AA	AA	AA	AA	AA	AA	AA	AB	AB	AB	AA	AB	AB	AB	AB	AB	AB	AB	AB	AB	AB	AB
5638	BB	BB	BB	BB	BB	BB	BB	BB	BB	BB	BB	AA	AB	AB	AB	AB	AA	AA	AA	AA	AA	AB	AA	AA	AA	AA	AA	AA	AA	AA	AA	AA	AA	AA	AB	AB	AB	AB	AB	AB	AA	AB	AB	AB	AB	AA	AB	AA	AB
5639	BB	NA	BB	BB	BB	BB	BB	BB	BB	BB	BB	AA	AB	BB	AA	AB	AA	AA	AA	AA	AA	AA	AA	AA	AA	AA	AA	AA	AA	AA	AA	AA	AA	AA	AA	AB	AB	AA	AA	NA	AA	AA	AA	AA	AA	AA	AA	AA	AA
5640	BB	BB	BB	BB	BB	BB	BB	BB	AB	AB	BB	BB	BB	BB	NA	AA	AB	NA	BB	BB	AB	AB	AB	BB	AB	AB	AB	AB	AB	NA	NA	BB	AB	AB	AB	AA	AB	AB	AB	AB	BB	BB	BB	BB	BB	BB	BB	BB	NA
5641	BB	BB	BB	BB	BB	BB	BB	BB	BB	BB	BB	BB	BB	BB	BB	AA	AA	AA	AA	AA	AA	AA	AA	AA	AA	AA	AA	AA	AA	AA	AA	AA	AA	AA	AB	AB	AB	AB	BB	AB	AB	AB	AB	AB	AA	AB	AB	AB	AB
5642	AB	NA	AB	AB	AB	AB	AA	AA	AA	AB	BB	AB	AB	BB	BB	BB	AB	AB	AA	AB	AB	AB	AB	AB	AB	BB	NA	AB	AB	AB	AA	BB	AB	AB	BB	BB	AB	AB	AB	AA	AB	AB	AB	AB	AB	AB	AB	AA	BB
5643	BB	BB	BB	BB	BB	BB	BB	BB	BB	NA	BB	AB	AB	AB	AB	AB	AA	AA	AA	AA	AA	AA	AA	AA	AA	AA	AA	AA	AA	AA	AA	AA	AB	AA	AA	AA	AA	AA	AA	AA	AA	AA	AA	AA	AA	AA	AA	AA	AA
5645	BB	BB	BB	BB	BB	BB	BB	BB	BB	BB	BB	AB	AB	AB	AB	AA	AA	AA	AA	AA	AA	AA	AA	AA	AA	AA	AA	AA	AA	AA	AA	AA	AA	AA	AA	AA	AA	AA	AA	AA	AA	AA	AA	AA	AA	AA	AA	AA	AA
5646	BB	BB	BB	BB	BB	AB	BB	BB	AB	AB	BB	BB	BB	BB	BB	AB	AB	AA	AA	AA	AA	AA	AA	AA	AA	AA	AA	AA	AA	AA	AA	AA	AA	AA	AA	AB	AB	AB	AB	AB	AB	BB	BB	BB	BB	BB	AB	BB	BB
5647	BB	BB	BB	BB	BB	BB	BB	BB	BB	BB	BB	AB	BB	AB	AB	AB	AA	AA	AA	AA	AA	AA	NA	AA	AA	AA	AA	AA	AA	AA	AA	NA	AA	AA	BB	BB	BB	BB	BB	AB	AA	AB	AB	AA	AB	AB	AB	AB	AB
5648	BB	BB	BB	BB	BB	BB	BB	BB	BB	BB	BB	BB	AB	AA	AB	AA	AA	AA	AA	AA	AA	AA	AA	AA	AA	AA	AA	AA	AA	AA	AA	AA	AA	AB	BB	BB	BB	BB	BB	AA	AA	AA	AA	AA	AA	AA	AA	AA	AA
5649	BB	BB	BB	BB	BB	BB	BB	BB	AB	AB	NA	AA	AB	AB	AB	BB	AB	BB	AB	AB	AB	AB	AB	AB	AB	AA	AB	AB	AB	AB	AB	AB	AB	BB	AB	AB	AB	AB	AB	AB	AA	BB	BB	AB	AB	AB	BB	NA	AB
5650	BB	BB	BB	BB	BB	BB	BB	BB	BB	BB	BB	AB	AB	BB	BB	AB	AB	AA	BB	BB	NA	AB	AB	AB	AB	AB	AA	AB	AB	AB	AB	AB	AB	AA	AA	AA	AA	AA	AA	AA	AB	AB	AB	BB	BB	AB	AB	BB	AB
5651	BB	BB	BB	BB	BB	BB	BB	BB	BB	NA	BB	AA	AB	BB	BB	AA	AA	AA	AA	AA	AA	AA	AA	AA	AA	AA	AA	AA	AA	AA	AA	NA	NA	AA	BB	AA	AB	AB	AB	BB	AB	BB	BB	AB	BB	BB	BB	BB	BB
5653	BB	BB	BB	BB	BB	BB	BB	BB	BB	BB	BB	AB	AB	AB	BB	AB	AA	AA	AA	AA	AA	AA	AA	AA	AA	AA	AA	AA	AB	AA	AA	AA	AA	AA	AB	AB	AA	AB	AB	AB	AA	AB	AB	AB	AB	AB	AA	AB	AB
5654	BB	BB	BB	BB	BB	BB	BB	BB	BB	BB	BB	AA	AB	BB	BB	BB	AB	AB	AB	AB	AB	AB	AB	AB	AB	AB	BB	AB	AB	AB	AB	AB	AB	AB	AA	AA	AA	AA	AA	AB	AB	AB	AB	AB	AB	AB	AB	AB	AB
5655	BB	BB	BB	BB	BB	BB	BB	BB	BB	BB	BB	AB	AB	AB	AA	AB	AA	AB	AB	AB	AB	AB	AB	AB	AB	AB	AB	AB	AB	AA	AB	AB	AB	AB	AB	AB	AB	BB	AB	AB	AB	BB	BB	BB	BB	BB	BB	BB	BB
5656	BB	BB	BB	BB	BB	BB	BB	BB	AB	AA	BB	AB	AB	BB	AB	AB	AB	AB	AB	AB	AB	AB	AB	AB	AB	AB	AB	AB	AB	AB	AB	AB	AB	AB	AB	AB	AB	AB	AB	AA	AB	AB	AB	AB	AB	AB	AB	AB	AB
5657	AB	AB	AB	AB	AB	AB	AB	AB	AB	AB	BB	BB	BB	BB	BB	AB	AB	AB	AB	AB	AB	AB	AB	AB	AB	AB	AB	AB	AB	AB	AB	AB	AB	AB	AB	AB	AB	AB	AB	AA	AA	AB	AB	AB	AB	AB	AB	AB	AB
5658	BB	BB	BB	BB	BB	BB	BB	BB	BB	BB	BB	AB	AB	BB	BB	BB	AB	AB	AB	AB	AA	AA	AA	AA	AA	AA	AA	AA	AA	AA	AA	AA	AA	AA	AA	AA	AA	AA	AA	AA	AA	AA	AA	AA	AA	AA	AA	AA	AA
5659	BB	BB	BB	BB	BB	BB	BB	BB	AB	AB	BB	BB	BB	BB	BB	AB	AA	AA	AB	AB	AB	AB	AB	AB	AB	BB	AB	AB	BB	AA	AB	AB	AB	AB	AB	AB	AB	AB	AB	BB	BB	BB	BB	BB	BB	BB	BB	BB	BB
5660	BB	BB	BB	BB	BB	BB	BB	BB	BB	BB	BB	AB	AB	AB	AB	AB	AB	AB	AB	AB	AB	AB	AB	AB	AB	AB	BB	AB	AB	AA	AB	AB	AB	BB	AA	AA	AA	AA	AA	AA	AA	AA	AA	AA	AA	AA	AA	AA	AA
5661	BB	BB	BB	BB	BB	BB	BB	BB	AB	AB	BB	BB	BB	BB	BB	BB	AB	AB	AB	AB	AB	AB	AB	AB	AB	AB	AB	AB	AB	AB	NA	BB	AB	AB	AB	AB	AB	AB	AB	AB	AA	BB	BB	BB	BB	BB	BB	BB	BB
5662	BB	BB	BB	BB	BB	BB	BB	BB	BB	BB	BB	AA	AB	BB	BB	BB	BB	AB	AB	AA	BB	AB	AB	AB	AB	AB	AB	AB	AB	AB	AB	AB	BB	AB	AA	AA	AA	AA	AA	AA	AA	AB	AB	AA	AB	AB	BB	AB	AA
5663	BB	BB	BB	BB	BB	BB	BB	NA	BB	BB	BB	BB	BB	BB	NA	BB	AA	AA	AA	AA	AA	AA	AA	AA	AA	AA	AA	AA	AB	AA	AA	AA	AA	AA	AB	BB	AB	AB	AA	AB	AA	AB	AB	AB	NA	AB	AB	AB	BB
5664	AB	AB	AB	AB	AB	AB	AB	AA	AB	AB	BB	BB	BB	AB	BB	AB	BB	AB	AB	AB	AB	AB	AB	AB	AB	AB	AB	AB	AB	AB	AB	AB	AB	AB	AB	AB	AB	AB	AB	AB	AB	BB	BB	BB	BB	BB	BB	BB	BB
5665	BB	BB	BB	BB	BB	BB	BB	BB	AB	AB	BB	AA	AB	AB	AB	AB	AA	AA	AA	AA	AA	AA	AA	AA	AA	AA	AA	AA	AA	AA	AA	AA	AA	AA	AB	AB	AB	AB	AB	AB	AB	AB	AB	AB	AB	AB	AB	AB	AB
[truncated: 763 more columns]

## Sheet: Supp. Data 7
HybridID	LOJ_PC1	LOJ_PC2	LPJ_PC1	LPJ_PC2
LFxTRC5001	-0.00781583	-0.0269579	-0.0571823	-0.016463
LFxTRC5002	0.00183226	-0.0116007	-0.0353325	-0.0124771
LFxTRC5003	0.0663751	0.0177761	0.0254089	0.00248908
LFxTRC5004	-0.0475994	-0.0095277	-0.0433219	0.00677505
LFxTRC5005	-0.0236846	0.00244746	0.0243968	0.0256318
LFxTRC5006	0.0755644	0.0149889	-0.0764301	0.0299538
LFxTRC5007	0.0751304	-0.0187502	-0.0267891	0.0267694
LFxTRC5008	0.0250916	-0.0110686	0.00599167	0.0152782
LFxTRC5009	0.0781107	-0.00705307	-0.0352497	0.030577
LFxTRC5010	0.0313234	-0.00876984	0.0266796	0.0147488
LFxTRC5012	0.0233812	0.0118337	-0.016361	0.00217868
LFxTRC5013	-0.0268688	0.0238388	0.000204019	-0.00503936
LFxTRC5014	0.0112173	0.0206081	-0.0233726	-0.00710912
LFxTRC5015	-0.000886767	-0.0190066	-0.0142282	0.02116
LFxTRC5016	-0.000352084	-0.0126942	-0.0373501	0.00211677
LFxTRC5017	-0.0759466	-0.0229982	-0.0349561	0.00202974
LFxTRC5018	-0.00470652	-0.0488968	-0.0624622	0.00594444
LFxTRC5019	-0.00421353	-0.021559	-0.0662895	0.00156065
LFxTRC5021	0.0191627	-0.055585	0.0450496	0.0309331
LFxTRC5022	0.024845	0.00468427	-0.00514024	-0.0120506
LFxTRC5025	-0.0145935	-0.0240806	-0.0185604	0.0522392
LFxTRC5030	0.0355473	-0.0280726	-0.0624629	0.0128987
LFxTRC5031	-0.0296384	0.000544295	-0.0265709	-0.0027492
LFxTRC5032	0.0152724	0.00878568	0.00581999	0.0110471
LFxTRC5033	-0.00456951	-0.0130066	-0.0423886	0.00183373
LFxTRC5034	0.00629886	-0.00326047	-0.0449271	-0.0140951
LFxTRC5035	-0.0289965	0.0209767	0.00795721	-0.0270076
LFxTRC5036	0.0244985	-0.0174985	-0.0332614	0.00728461
LFxTRC5037	-0.085448	0.0209393	-0.0247512	0.00904361
LFxTRC5038	-0.0576488	0.0233404	-0.0247784	-0.0131142
LFxTRC5039	0.0776982	-0.0175587	0.0357825	0.0441394
LFxTRC5040	-0.0252074	0.0187136	0.017128	-0.0240465
LFxTRC5041	-0.0384129	0.00365882	-0.0513051	-0.00340996
LFxTRC5042	-0.0377668	-0.0243669	-0.0464799	0.00249274
LFxTRC5046	0.0265483	0.0188421	0.010323	0.0243403
LFxTRC5047	0.0136744	0.0442217	-0.00644177	0.019559
LFxTRC5048	-0.0376156	0.0387901	0.0324344	0.00983122
LFxTRC5049	-0.0147312	0.00663284	-0.00160454	-0.0256767
LFxTRC5050	-0.00543373	-0.00774063	-0.0570769	-0.00938091
LFxTRC5051	-0.0185106	0.00995889	-0.0348995	-0.00667445
LFxTRC5053	-0.0399033	-0.0181666	-0.0492125	-0.0124487
LFxTRC5057	-0.0280155	-0.0318244	-0.0265864	0.0172636
LFxTRC5058	-0.0451793	-0.0529576	-0.0464804	0.00475555
LFxTRC5059	-0.00746819	-0.00767867	-0.00233356	-0.00937046
LFxTRC5061	-0.0492285	-0.0212802	-0.054231	0.032134
LFxTRC5062	0.075044	-0.0245963	-0.029978	-0.00789895
LFxTRC5064	-0.0339404	-0.0244333	-0.0361212	-0.00148165
LFxTRC5065	-0.0331533	-0.0415254	-0.0623179	0.00478699
LFxTRC5068	0.0447201	-0.0202947	-0.0155726	-0.0185454
LFxTRC5069	-0.0448699	-0.0107702	-0.0592538	-0.0136536
LFxTRC5070	-0.0280116	-0.0289036	0.00509797	0.00850881
LFxTRC5072	0.0140785	0.0279384	-0.0168345	0.0120187
LFxTRC5073	0.00944822	0.0174945	0.00365522	0.0278966
LFxTRC5074	0.0169456	0.0100852	0.0241683	-0.0161367
LFxTRC5075	0.00892659	-0.0485255	-0.07083	0.002171
LFxTRC5077	-0.0389322	-0.00338963	-0.0262737	-0.00473389
LFxTRC5078	0.00880702	0.0108481	0.0400984	-0.0223199
LFxTRC5079	-0.060973	0.000772673	-0.0115417	-0.0297174
LFxTRC5080	-0.0511463	-0.0270548	-0.0535678	-0.025354
LFxTRC5081	0.0181533	0.00969309	0.00958782	0.0138668
LFxTRC5082	-0.00172812	-0.00327641	-0.00513118	-0.0349032
LFxTRC5083	0.0160211	0.00169212	0.058246	0.0101227
LFxTRC5084	-0.049085	-0.00217917	-0.0625882	0.0021193
LFxTRC5085	-0.0222796	0.000387805	-0.000384557	0.00369965
LFxTRC5086	-0.00107186	-0.00421566	0.0175249	0.00783142
LFxTRC5087	0.0113927	0.0135931	-0.0319988	0.0404069
LFxTRC5088	0.0458908	-0.0184299	-0.0195191	0.0126762
LFxTRC5089	0.0251135	0.00595162	0.0283114	-0.00452377
LFxTRC5090	-0.0410111	-0.00981091	-0.0151497	0.0173202
LFxTRC5091	-0.0158546	-0.0186727	-0.0279427	0.0272676
LFxTRC5092	-0.0167507	0.0447059	0.0123835	-0.00891017
LFxTRC5093	-0.0200386	-0.0359296	0.000835461	-0.0205939
LFxTRC5094	-0.00375	0.0243267	-0.0102495	0.021651
LFxTRC5095	0.0065797	0.00771065	-0.0227882	0.0236431
LFxTRC5096	-0.0263881	-0.0333568	-0.0325022	0.0319274
LFxTRC5097	-0.0254649	2.63e-05	0.00572896	0.000631428
LFxTRC5098	0.00423785	0.00726631	-0.0230652	0.0264021
LFxTRC5099	-0.0336153	-0.0174007	0.00266596	-0.00708921
LFxTRC5100	-0.014705	-0.0174526	-0.00409583	0.0173562
LFxTRC5101	-0.000898733	0.0319162	0.0139422	0.0232432
LFxTRC5102	0.00600071	-0.00348414	-0.0229004	-0.00676968
LFxTRC5103	0.0306713	-0.00677656	0.000721316	-0.00486218
LFxTRC5104	0.00307225	0.000467281	0.0400501	-0.0101717
LFxTRC5105	-0.0198688	-0.0148551	0.0176419	-0.00780575
LFxTRC5106	-0.00739992	0.000533431	-0.0422117	0.00449301
LFxTRC5107	-0.025375	-0.01694	-0.0228065	-0.00412961
LFxTRC5108	0.0058586	0.013205	0.00300622	-0.00623044
LFxTRC5109	0.0131821	-0.0118029	0.0178579	0.0168695
LFxTRC5110	-0.00658854	-0.000909717	-0.0506195	-0.00942371
LFxTRC5111	-0.0219234	-0.0200498	0.00578437	-0.00323818
LFxTRC5112	-0.0101069	-0.0396441	0.00150268	-0.00341632
LFxTRC5113	-0.0126654	-0.00468994	0.0126498	-0.00148514
LFxTRC5114	-0.00101862	0.000570638	-0.0173722	-0.018058
LFxTRC5115	-0.0237009	-0.0342672	-0.0283346	0.0131295
LFxTRC5116	0.0330281	0.0344911	0.0172948	0.0261698
LFxTRC5117	-0.034111	-0.00417807	-0.0203977	0.0138158
LFxTRC5118	-0.0129058	-0.00268494	-0.00210937	-0.0109765
LFxTRC5119	0.00320477	-0.00440406	0.00972551	-0.0103857
LFxTRC5120	-0.0327816	-0.0248982	-0.0457587	0.0109443
LFxTRC5121	0.0341255	0.018588	0.0266316	-0.0262862
LFxTRC5122	0.00136647	0.00908276	-0.00778147	0.0112451
LFxTRC5123	0.027837	0.0256747	0.00446828	-0.0315818
LFxTRC5124	0.0220402	0.00212823	0.037554	-0.02799
LFxTRC5125	0.0320438	0.0346935	-7.46e-05	-0.0271924
LFxTRC5126	-0.0212684	0.0150051	-0.0115623	-0.0205052
LFxTRC5127	-0.0151473	-0.0213016	0.00640151	-0.0416094
LFxTRC5128	-0.0184999	-0.00335939	-0.0339998	-0.00127406
LFxTRC5129	0.0123318	0.02647	-0.01193	-0.027353
LFxTRC5130	-0.0138055	0.0153332	0.00995208	-0.0186074
LFxTRC5131	0.00287754	0.00689929	-0.023399	0.0217962
LFxTRC5132	-0.0427583	-0.0194357	0.00712988	-0.0318169
LFxTRC5133	-0.0323666	-0.00760561	-0.00765978	-0.0120008
LFxTRC5134	-0.0136619	-0.00881954	0.0454202	-0.0296615
LFxTRC5135	-0.0314142	-0.00501375	-0.0280765	0.00832369
LFxTRC5136	-0.0196538	-0.0197056	0.0104433	-0.00453011
LFxTRC5137	-0.0237121	0.0202717	-0.0127166	0.0121305
LFxTRC5138	-0.00430513	0.0202276	-0.0101069	-0.0407294
LFxTRC5139	0.0158888	-0.00667983	-0.0168227	-0.0320092
LFxTRC5140	-0.0351795	-0.0115688	-0.0162713	-0.0249528
LFxTRC5141	-0.0268954	0.00591727	-0.00993415	-0.0560256
LFxTRC5142	-0.0391816	-0.0141241	-0.00499541	-0.0334776
LFxTRC5143	-0.0110101	0.0275964	0.0561254	-0.0186416
LFxTRC5164	0.0136088	-0.0335982	-0.0157901	-0.0120236
LFxTRC5165	0.0441047	-0.0283923	-0.0102978	0.00395981
LFxTRC5166	0.0161005	-0.0259401	0.0177469	-0.0184034
LFxTRC5167	0.0633796	0.00202477	0.0110454	0.00752212
LFxTRC5168	0.0686997	0.00783079	-0.000338743	-0.0248119
LFxTRC5169	-0.0137695	-0.023113	-0.047323	-0.0395278
LFxTRC5170	0.0714657	0.00971882	0.0199701	-0.0306247
LFxTRC5171	0.0711931	-0.0398299	0.0298438	-0.0362832
LFxTRC5172	0.000862716	-2.24e-05	0.00397382	-0.0264707
LFxTRC5173	-0.0339586	0.0302809	-0.0511745	-0.00977666
LFxTRC5174	-0.00367714	0.00969695	0.0149194	-0.0375288
LFxTRC5175	0.00094647	-0.0421959	-0.0381325	-0.0631874
LFxTRC5176	0.067776	-0.0442753	0.00550727	-0.0184857
LFxTRC5177	0.0297428	-0.00138168	0.040546	-0.0259797
LFxTRC5178	0.0776224	-0.00963458	0.00725327	-0.0223991
LFxTRC5179	0.0294148	0.00137177	0.03905	-0.0205613
LFxTRC5180	0.0476873	0.00245993	0.0335833	-0.00553258
LFxTRC5181	0.0994301	-0.0356313	0.00686698	-0.0214522
LFxTRC5182	0.0669697	-0.0379651	0.0183782	-0.0266852
LFxTRC5183	-0.0544161	0.0369328	-0.0105468	-0.036279
LFxTRC5184	0.032422	-0.0148403	0.069923	0.00403059
LFxTRC5185	-0.00619227	-0.0361893	-0.0234921	-0.0191975
LFxTRC5186	-0.031438	0.00239688	0.0129126	-0.00777129
LFxTRC5187	NA	NA	-0.0359646	-0.00189424
LFxTRC5188	0.0196538	0.044432	0.0221514	-0.00741727
LFxTRC5189	-0.02342	0.000196755	-0.0436661	0.011177
LFxTRC5190	-0.00893882	0.00385642	0.0433987	0.00940406
LFxTRC5191	0.0608048	-0.0351659	0.0150182	-0.0132757
LFxTRC5192	0.0590785	0.00328856	0.00106294	-0.0191276
LFxTRC5193	-0.0563208	0.0066265	-0.0331617	-0.0021479
LFxTRC5194	0.0326229	0.0123389	0.0130867	-0.0279536
LFxTRC5195	-0.011388	-0.00431406	-0.00481615	-0.0266038
LFxTRC5196	0.074021	-0.0378077	0.0443618	-0.0119097
LFxTRC5197	-0.0191957	-0.00376762	-0.0244233	-0.0104281
LFxTRC5198	0.0159132	-0.00755629	-0.0272806	-0.0265766
LFxTRC5199	-0.0358286	0.00406208	-0.0298133	-0.00798423
LFxTRC5200	-0.0430581	-0.00700543	-0.0440391	-0.0186117
LFxTRC5201	-0.047939	0.00103289	0.0101829	-0.0186661
LFxTRC5202	0.0242006	-0.00343847	0.00196905	-0.0139474
LFxTRC5203	0.0465383	0.0191107	0.0227559	-0.0187817
LFxTRC5204	-0.0691481	-0.0256137	-0.0202168	-0.0225954
LFxTRC5205	-0.048975	0.00363262	0.00882474	-0.0223454
LFxTRC5206	0.0221188	-0.00848891	-0.0280098	-0.0224637
LFxTRC5207	-0.0440885	0.0147724	-0.0164742	-0.0371143
LFxTRC5208	-0.0413608	0.00538674	-0.00605535	0.000916331
LFxTRC5209	-0.053409	0.00444314	-0.00911281	-0.0555934
LFxTRC5210	-0.0550997	-0.0149467	-0.0278678	-0.00126029
LFxTRC5285	0.0468952	0.0040723	0.0078967	0.00914387
LFxTRC5301	-0.00658448	0.0229937	0.00451709	-0.00242338
LFxTRC5302	-0.0186051	0.00641855	-0.0403495	0.0161727
LFxTRC5305	-0.0374366	0.0265721	0.0118292	-0.0110218
LFxTRC5306	-0.0516168	0.00970402	-0.0575309	0.00377126
LFxTRC5308	0.000479803	-0.00362454	-0.0391355	-0.00738647
LFxTRC5309	0.00584044	0.0266072	0.00140562	-0.00130802
LFxTRC5313	0.0384281	0.0305559	-0.000321575	0.0132411
LFxTRC5314	-0.0227913	0.00713139	-0.00130896	0.0288299
LFxTRC5316	-0.0358786	-0.00253037	0.00563157	-0.0106916
LFxTRC5334	0.021496	0.00672862	-0.0174338	0.0130994
LFxTRC5338	0.00901031	0.0270822	0.0169729	0.00342321
LFxTRC5353	0.0205486	0.0316892	0.0200176	-0.00938056
LFxTRC5355	-0.0254725	0.0111131	0.0165209	0.0139721
LFxTRC5356	0.0136241	0.018875	0.0469538	0.00181524
LFxTRC5357	0.0157356	0.0106492	0.0602909	0.0244833
LFxTRC5359	-0.0123387	0.0188369	0.00209414	-0.0199243
LFxTRC5360	-0.0189188	-0.0225586	-0.00148878	0.0116369
LFxTRC5361	0.00465394	-0.0324607	0.0191301	-0.00565997
LFxTRC5362	0.0242278	0.00193786	-0.0206458	-0.0108854
LFxTRC5363	-0.00364355	0.00652825	-0.00826336	-0.0133995
LFxTRC5364	-0.0236022	-0.00624823	0.0286564	-0.0130048
LFxTRC5365	-0.0114061	-0.0149391	-0.0471056	0.00935043
LFxTRC5366	-0.0108254	0.0273803	0.011919	-0.0192519
LFxTRC5367	-0.0305008	-0.0125702	-0.0301421	-0.00449524
LFxTRC5368	0.0332045	0.0401545	0.0271922	0.00146479
LFxTRC5369	-0.0179922	0.00778563	-0.00989963	0.00184896
LFxTRC5371	0.00306491	0.0172467	0.00201166	-0.0085242
LFxTRC5373	0.0308151	-0.000639356	0.0171622	0.00806957
LFxTRC5374	0.00617366	0.014383	0.0472615	-0.00488423
LFxTRC5375	2.24e-05	0.0356686	-0.0154298	0.00018723
LFxTRC5376	0.0181915	0.00556105	0.0040363	-0.0280333
LFxTRC5377	-0.0125514	0.0225374	0.00834677	-0.0115675
LFxTRC5378	0.0212539	0.00979269	0.018966	-0.0168914
LFxTRC5379	0.038073	0.0186897	0.0182967	-0.00149645
LFxTRC5380	-0.0353178	-0.00635657	0.0172223	0.00609851
LFxTRC5381	-0.0117686	-0.0171446	0.00628003	-0.0198692
LFxTRC5382	0.0141256	0.0103708	0.00666961	-0.0248622
LFxTRC5384	0.0260045	0.00623358	0.0347078	-0.0135034
LFxTRC5385	0.00613922	0.010561	0.00607797	0.0245122
LFxTRC5386	-0.0214038	0.0078148	0.0174192	0.000824476
LFxTRC5387	0.0465352	0.00944229	0.0491773	-0.0032176
LFxTRC5388	-0.0381508	-0.000400163	-0.000582511	0.00542515
LFxTRC5389	-0.0243931	0.00721734	0.0130801	-0.00954769
LFxTRC5390	-0.0445517	-0.00198905	0.0269681	-0.00641883
LFxTRC5391	0.0563551	0.00675963	0.0679641	-0.036279
LFxTRC5392	-0.00641388	-0.0402538	0.0397603	0.000928624
LFxTRC5393	0.044694	-0.018844	0.038424	0.00185302
LFxTRC5394	0.0240962	-0.0156666	0.00356815	0.00756165
LFxTRC5401	0.0456986	0.0170953	0.0316431	-0.0167879
LFxTRC5402	0.0136075	0.0203194	-0.0214079	-0.0133968
LFxTRC5403	0.068223	-0.00610264	0.0190961	-0.00195476
LFxTRC5404	0.0196785	-0.0117289	-0.00144213	0.00189544
LFxTRC5405	0.00599222	-0.0427999	-0.017253	-0.00156304
LFxTRC5407	0.0411865	0.00269004	0.00106475	0.0101067
LFxTRC5409	-0.0339859	-0.00825999	-0.0130107	0.0137379
LFxTRC5410	0.0338058	0.00399233	0.0278027	-0.0187981
LFxTRC5411	0.00940816	0.000701111	0.036514	0.000368123
LFxTRC5412	0.0231192	-0.0268106	-0.0113805	-0.0253141
LFxTRC5413	0.059531	0.0147721	0.0503832	0.00985952
LFxTRC5414	0.0880474	-0.0164052	0.0897439	-0.00711634
LFxTRC5416	-0.053666	0.0104701	-0.00703042	-0.0124023
LFxTRC5417	-0.0411301	-0.021759	-0.0256233	0.00785216
LFxTRC5418	-0.0181243	-0.0408768	-0.00191911	0.0249256
LFxTRC5419	-0.0294682	-0.00747254	0.0321351	-0.0145157
LFxTRC5420	0.0297878	-0.00804982	0.00102706	-0.00487085
LFxTRC5421	-0.0358433	0.00184652	0.0138657	0.0150182
LFxTRC5422	-0.0345457	-0.00637813	-0.0114069	-0.0100209
LFxTRC5424	0.0459784	0.00398383	0.0202565	0.00344982
LFxTRC5425	-0.0564073	0.00164288	0.0751377	0.0364812
LFxTRC5427	0.0120322	-0.0044769	0.00994658	-0.000359029
LFxTRC5429	0.00270323	0.0197906	0.0348169	-0.00888881
LFxTRC5432	-0.0183798	0.0181828	0.00385742	-0.0191542
LFxTRC5433	0.0263752	0.00347496	0.105742	-0.0108009
LFxTRC5434	-0.0236818	-0.0474113	NA	NA
LFxTRC5435	0.0164789	0.00909242	0.0357942	-0.00670401
LFxTRC5436	0.0164079	0.0252209	-0.0196456	-0.0158906
LFxTRC5437	0.056477	0.0253514	0.0065174	-0.0175063
LFxTRC5438	-0.0248979	0.0129786	0.0283266	-0.0252082
LFxTRC5439	0.0612265	-0.0252537	-0.0128337	-0.0172327
LFxTRC5440	0.109376	-0.00897825	0.042575	0.00385046
LFxTRC5441	0.0412076	0.00120269	0.0274258	-0.00175917
LFxTRC5442	0.0408396	0.000709216	0.0245185	-0.00830199
LFxTRC5443	0.0371811	-0.00545627	0.023036	-0.00297167
LFxTRC5444	0.0657882	-0.020728	0.0448682	-0.00680983
LFxTRC5445	0.0388809	0.00819194	0.0264947	-0.00318564
LFxTRC5446	0.0179635	-0.00932787	0.0211329	-0.00637735
LFxTRC5447	0.0205942	-0.015521	-0.0526474	-0.0294957
LFxTRC5448	0.000183145	0.0191112	0.0126245	-0.0206292
LFxTRC5450	0.0788245	-0.00138144	0.0099288	0.0350041
LFxTRC5452	-0.0209269	0.0015724	-0.00218656	0.00700911
LFxTRC5453	-0.0255584	-0.0180788	0.0239235	-0.00868375
LFxTRC5454	-0.0205849	0.0388923	-0.00170311	-0.0351383
LFxTRC5455	0.0544487	0.017752	0.0554195	0.00952217
LFxTRC5456	0.0346792	-0.00888253	0.0448976	-0.0241115
LFxTRC5457	-0.0159594	-0.007732	-0.00632709	-0.00343714
LFxTRC5458	0.0429823	0.0211308	0.0059535	-0.029102
LFxTRC5459	-0.00696102	-0.0121535	-0.0389432	-0.00517239
LFxTRC5460	-0.0172359	-0.021408	-0.0156762	-0.0230755
LFxTRC5461	0.0175157	-0.00531134	0.00975175	0.0119553
LFxTRC5462	0.0380193	0.0170106	0.00537504	-0.0209266
LFxTRC5463	0.0450226	0.0109593	0.0593436	-0.00882158
LFxTRC5464	0.0236073	-0.0015727	0.0613549	0.0129872
LFxTRC5465	-0.0223842	0.00978925	0.0411778	-0.00880964
LFxTRC5480	-0.0111076	-0.00225222	-0.0227497	0.00934593
LFxTRC5481	0.044893	-0.0079261	0.0224894	0.0104544
LFxTRC5482	0.0415617	-6.88e-05	0.0124904	0.0233188
LFxTRC5483	0.0491972	0.00413508	0.0332163	0.0031496
LFxTRC5484	-0.0200388	-0.0111823	-0.0226068	-0.0283967
LFxTRC5485	0.0162868	0.023321	0.0143764	-0.0185295
LFxTRC5486	0.0277122	-0.0226723	-0.00388251	0.0150557
LFxTRC5487	0.00986331	0.00882519	0.000930149	-0.0158479
LFxTRC5488	0.0377726	-0.00163453	0.00643013	0.00709587
LFxTRC5489	0.00771574	-0.0071058	0.0209547	0.0134284
LFxTRC5490	-0.0164775	-0.0378838	-0.0190069	-0.00567174
LFxTRC5492	-0.0147124	0.00797283	-0.0153156	0.00671287
LFxTRC5493	-0.0195879	0.0113383	0.0284916	-0.012027
LFxTRC5494	0.0267155	0.00777079	0.0109292	-0.0315
LFxTRC5495	0.0501722	-0.00664429	0.0121434	-0.014181
LFxTRC5496	0.0360138	0.0139453	0.0209581	-0.020078
LFxTRC5497	-0.0120844	-0.0219907	-0.0162072	0.0116896
LFxTRC5499	-0.0129319	0.00370269	-0.0187541	-0.0160765
LFxTRC5500	-0.0155404	-0.000700866	0.0118725	0.0266195
LFxTRC5501	0.0162404	-0.0054215	0.0304985	1.4e-06
LFxTRC5502	0.0123901	-0.00469075	-0.000994964	0.00378734
LFxTRC5503	0.0408127	0.00404391	0.0374746	0.0350886
LFxTRC5507	0.0430571	0.00583131	0.0142985	-0.00232021
LFxTRC5508	-0.0389916	0.00645433	0.00199815	0.0350948
LFxTRC5509	-0.00709487	0.000556751	0.0417277	0.00327527
LFxTRC5510	-0.00933795	-0.00982922	-0.0204517	0.0156647
LFxTRC5511	-0.0126272	-0.011886	-0.0109928	0.00951686
LFxTRC5512	-0.0017002	-0.0236926	0.0185973	0.0176365
LFxTRC5513	0.0496766	0.00975788	0.021761	0.00905684
LFxTRC5514	-0.0135895	-0.0158457	-0.018587	-0.00479028
LFxTRC5515	-0.0415722	-0.00508331	-0.0211375	0.021986
LFxTRC5516	0.0193494	-0.00582232	-0.00335716	-0.00170735
LFxTRC5517	0.00732946	-0.0403964	-0.0175192	0.0227013
LFxTRC5518	0.024548	-0.0310646	-0.00875241	0.0300757
LFxTRC5519	-0.0145604	-0.00731	-0.0365402	-0.0250609
LFxTRC5520	-0.0156301	0.0274287	0.0598748	0.00756561
LFxTRC5521	-0.00125111	-0.0277641	0.00128308	-0.0225886
LFxTRC5522	-0.0219841	0.0399875	0.00634145	0.0056118
LFxTRC5523	-0.044115	0.00323992	-0.0329061	0.00706054
LFxTRC5525	0.0386104	0.0200044	0.0238247	0.00599918
LFxTRC5526	0.00176805	0.0074902	0.014952	0.0179041
LFxTRC5527	-0.0291265	0.0254159	0.0374251	0.000154544
LFxTRC5528	-0.0236263	-0.0184726	-0.0105301	0.00183329
LFxTRC5529	-0.00921655	-0.0143385	-0.0254776	0.0186365
LFxTRC5530	0.0250621	-0.00431926	-0.0672325	0.00297341
LFxTRC5531	-0.00954246	0.0214231	0.0549462	-0.0179808
LFxTRC5532	-0.0407318	0.0132899	-0.0144226	-0.00695709
LFxTRC5533	-0.0310445	-0.014899	-0.0415634	0.0045438
LFxTRC5534	-0.0445149	0.00187964	-0.0379896	0.0241966
LFxTRC5535	-0.0690313	0.0316333	-0.00608035	-0.00605202
LFxTRC5536	-0.0148226	-0.0122311	0.0114701	0.016252
LFxTRC5537	-0.0702222	-0.0126513	0.014127	0.00126106
LFxTRC5538	0.0335323	0.00288287	0.0250838	0.0400358
LFxTRC5539	-0.0559591	-0.00131995	-0.0120531	-0.0183941
LFxTRC5540	-0.0352155	-0.00926481	-0.0152076	0.0206945
LFxTRC5541	-0.0327516	-0.00433602	0.000257177	-0.0133892
LFxTRC5542	-0.0453611	0.00312223	-0.0196412	-0.016795
LFxTRC5543	-0.0309495	-0.00447744	-0.021045	-0.0112355
LFxTRC5544	0.0326054	-0.00546746	0.00436903	-0.00063322
LFxTRC5545	0.0244604	0.00622185	0.00981891	-0.00784114
LFxTRC5546	-0.0395129	-0.00187695	-0.0283062	-0.0155096
LFxTRC5547	0.0701618	0.0053635	0.0359628	0.0271648
LFxTRC5548	0.00516153	-0.000752681	-0.0462622	-0.0248
LFxTRC5549	0.00550603	0.00734068	0.0114773	-0.0180666
LFxTRC5550	-0.0566954	0.00498968	-0.0582403	-0.0117364
LFxTRC5551	-0.0457465	-0.000629709	0.0120773	-0.00581647
LFxTRC5552	-0.010576	-0.00342557	0.0277897	0.0142059
LFxTRC5553	-0.0356494	0.0100671	-0.0612478	3.73e-06
LFxTRC5554	0.0053156	0.0128082	-0.00508147	0.0166319
LFxTRC5555	0.004295	0.000380517	-0.0037935	0.0230929
LFxTRC5556	-0.0228835	0.0111797	0.030103	0.0176059
LFxTRC5557	-0.00307065	0.0137374	0.0215512	-0.000150109
LFxTRC5558	-0.0137207	0.00330813	0.020841	0.0263416
LFxTRC5559	-0.00582459	-0.0034138	-0.00914158	-0.00827536
LFxTRC5560	0.0109603	0.00843765	0.0288559	0.00769079
LFxTRC5561	-0.012832	0.0321965	-0.0193335	0.0089829
LFxTRC5562	-0.0142413	0.00202145	0.028009	0.0147938
LFxTRC5563	0.00335283	0.0364647	-0.00171102	0.0155381
LFxTRC5564	-0.0164738	0.00960717	0.00620302	0.0440431
LFxTRC5565	0.00599077	0.0148875	0.0396622	0.0285444
LFxTRC5566	-0.025462	-0.0193128	0.00829003	0.0112701
LFxTRC5567	-0.0439309	-0.0122161	0.00397812	0.0131246
LFxTRC5568	-0.00173948	0.0115823	0.0315213	-0.00150745
LFxTRC5569	-0.0189255	0.0132296	0.0630979	0.0244385
LFxTRC5570	0.0256665	-0.0103673	0.0124677	-0.0035089
LFxTRC5571	0.0193285	-0.00616188	0.0496688	0.0499397
LFxTRC5572	-0.0242796	0.0121097	0.0354903	0.0376252
LFxTRC5573	0.00667606	0.0164746	0.0180756	0.0196444
LFxTRC5574	0.0087087	0.0201323	0.0153817	0.0263334
LFxTRC5575	-0.0206494	0.0012996	-0.0265331	0.0326129
LFxTRC5576	-0.00247053	0.0260401	0.00346848	0.0144123
LFxTRC5577	-0.0397388	0.0228124	-0.00414658	-0.0030493
LFxTRC5578	-0.0370385	0.0226593	-0.0174592	0.0248936
LFxTRC5579	-0.048174	0.0109944	-0.0290983	-0.00692892
LFxTRC5580	-0.0132707	-0.0239241	-0.00969879	0.00967252
LFxTRC5581	-0.00278424	0.0155785	0.0484683	0.0271482
LFxTRC5582	-0.0132842	0.00610536	0.0284246	0.0516671
LFxTRC5583	-0.0377612	0.0247229	-0.0124587	0.0179536
LFxTRC5584	-0.0154613	0.0283129	0.0111443	0.00399371
LFxTRC5585	0.0393652	0.0148415	0.0116782	0.0138843
LFxTRC5586	0.0340277	0.0229814	0.00286689	0.0416972
LFxTRC5587	-0.00760677	0.0315474	-0.021174	0.0180883
LFxTRC5588	0.0355893	0.00652479	0.0408416	0.0432007
LFxTRC5589	-0.0603808	-0.010465	-0.0314439	0.0270054
LFxTRC5590	-0.0345189	0.00413616	-0.0540543	0.0344095
LFxTRC5591	-0.0571608	0.0209919	-0.0679763	0.0178684
LFxTRC5592	0.00030444	-0.0179406	-0.0706803	0.0187992
LFxTRC5593	-0.018708	-0.00404664	-0.0473542	0.0101074
LFxTRC5594	0.00336706	0.0146635	-0.0311741	0.0266903
LFxTRC5595	-0.0527196	0.0124032	-0.0543717	0.039143
LFxTRC5596	-0.0400663	-0.00103399	-0.0349339	0.0139335
LFxTRC5597	0.00350212	0.0236687	0.0474364	0.0101509
LFxTRC5598	-0.0127831	-0.00781192	-0.00162179	0.0188702
LFxTRC5599	0.0234649	0.018352	0.0224759	0.0285098
LFxTRC5600	0.0415305	0.0133206	0.00183677	0.0179272
LFxTRC5601	-0.0158708	0.00803053	-0.0109606	0.0432745
LFxTRC5602	0.00497205	0.0340799	0.030773	0.0193263
LFxTRC5603	-0.0364668	0.00609932	0.00453516	0.0408158
LFxTRC5604	0.0436836	0.021832	0.0106928	0.00863633
LFxTRC5605	-0.0411714	0.0241464	-0.00963964	-0.0196279
LFxTRC5606	-0.0202606	-0.0112533	-0.00779871	-0.00802726
LFxTRC5607	0.0269033	0.000121507	0.0289762	0.0187759
LFxTRC5608	-0.0268765	-0.000247448	0.0321758	0.0272231
LFxTRC5609	0.0430346	-0.00677195	0.020491	0.0313939
LFxTRC5610	-0.0124093	-0.00815063	-0.0403701	0.0320688
LFxTRC5611	-0.0101067	-0.0175914	-0.00777982	-0.00304078
LFxTRC5612	0.0257748	-0.00243724	0.0262832	0.0083986
LFxTRC5613	0.0367032	0.0202894	0.0222898	0.0150695
LFxTRC5614	0.0237722	0.0122217	0.0429447	0.0106969
LFxTRC5615	0.00520339	0.0108351	-0.0232877	0.00594485
LFxTRC5616	0.0221208	0.0121101	0.0518857	-0.0140082
LFxTRC5617	-0.00345698	0.0134851	0.0457143	-0.0203866
LFxTRC5620	0.003472	-0.00664522	0.0104018	0.0127033
LFxTRC5621	0.0351006	0.0347427	-0.0250444	0.0023704
LFxTRC5622	-0.0234791	0.000993308	-0.019134	0.0131189
LFxTRC5623	-0.0374309	-0.00761027	-0.00503571	0.0266157
LFxTRC5634	-0.00410411	-0.0292316	-0.033946	-0.000218532

## Sheet: Supp. Data 8
LOJ PC1
Markers	chr	pos (cM)	LOD LOJ PC1	info	LOD*info	PVE LOD	PVE LOD*info
c1.loc15	1	15	2.166	0.911	1.973	6.97307	6.37199
c2.loc30	2	30	1.357	0.833	1.13	4.42741	3.70069
c3.loc20	3	20	0.901	0.758	0.683	2.96196	2.25345
c4.loc50	4	50	4.017	0.919	3.691	12.5454	11.5888
c5.loc30	5	30	1.565	0.875	1.37	5.0885	4.46887
c6.loc20	6	20	0.878	1.086	0.953	2.88745	3.1302
c7.loc20	7	20	8.442	1.012	8.544	24.5512	24.8076
c8.loc30	8	30	0.875	1.093	0.957	2.87773	3.14313
c9.loc35	9	35	1.953	1.012	1.976	6.30948	6.38136
c10.loc20	10a	20	0.963	0.936	0.902	3.16252	2.9652
c11.loc15	10b	15	0.179	1.109	0.199	0.595557	0.661879
c12.loc10	11	10	2.434	0.82	1.997	7.80133	6.44695
scaffold_9_6193445	12	19	0.553	1	0.553	1.82848	1.82848
c14.loc20	13a	20	2.917	0.951	2.774	9.27549	8.84151
c15.loc5	13b	5	1.836	1.116	2.049	5.94296	6.60915
c16.loc60	14	60	2.392	1.086	2.599	7.67202	8.3076
c17.loc40	15	40	1.879	0.688	1.294	6.07783	4.22628
c18.loc30	16	30	0.562	1.071	0.601	1.85796	1.98561
c19.loc30	17	30	1.459	1.1	1.606	4.75217	5.21827
c20.loc35	18	35	1.21	0.834	1.01	3.95743	3.31428
c21.loc5	19	5	0.407	0.945	0.385	1.34901	1.27656
c22.loc5	20	5	0.84	1.028	0.863	2.76422	2.83883
c23.loc20	21	20	0.561	0.81	0.454	1.85469	1.50362
c24.loc60	22	60	1.478	1.115	1.647	4.81255	5.34786
LOD Threshold Levels
0.05	2.88
0.1	2.59
Sig. QTL Info.										Allele Effects
Marker	chr	pos (cM)	LOD LOJ PC1	info	LOD*info	PVE LOD	PVE LOD*info	Sig. QTL Interval Start (cM)	Sig. QTL Interval End (cM)	TRC/TRC	LF/TRC	LF/LF
c4.loc50	4	50	4.017	0.919	3.691	12.5454	11.5888	43.5743	53.8889	-0.00277952	-0.00373318	0.0107642
c7.loc20	7	20	8.442	1.012	8.544	24.5512	24.8076	19.1236	28.0372	-0.0135238	-0.00640574	0.0116127
LOJ PC2
Markers	chr	pos (cM)	LOD LOJ PC2	info	LOD*info	PVE LOD	PVE LOD*info
c1.loc25	1	25	1.979	0.508	1.005	6.39073	3.29815
c2.loc35	2	35	3.059	0.785	2.401	9.70438	7.69975
c3.loc55	3	55	5.118	1.088	5.568	15.7003	16.9567
scaffold_218_684867	4	62	1.87	1	1.87	6.04962	6.04962
c5.loc20	5	20	1.759	1.052	1.851	5.70097	5.99003
c6.loc15	6	15	1.279	1.057	1.352	4.17832	4.41147
c7.loc20	7	20	12.207	0.977	11.927	33.4594	32.8347
c8.loc35	8	35	1.016	0.904	0.918	3.33364	3.01699
c9.loc15	9	15	2.377	0.956	2.272	7.62579	7.30155
c10.loc25	10a	25	0.626	1.087	0.68	2.06734	2.24366
c11.loc10	10b	10	0.889	1.002	0.89	2.92309	2.92633
c12.loc80	11	80	3.024	0.729	2.203	9.59886	7.08786
c13.loc15	12	15	3.129	1.041	3.259	9.91506	10.305
c14.loc35	13a	35	1.225	1.034	1.266	4.00549	4.13674
c15.loc10	13b	10	0.614	0.926	0.569	2.02812	1.88088
c16.loc30	14	30	1.59	0.925	1.471	5.16765	4.79031
c17.loc40	15	40	1.003	0.644	0.646	3.2917	2.13268
c18.loc5	16	5	2.171	1.075	2.333	6.98859	7.49006
c19.loc35	17	35	3.357	0.742	2.492	10.5979	7.97961
c20.loc40	18	40	1.322	1.069	1.414	4.31572	4.60903
c21.loc35	19	35	1.321	1	1.322	4.31253	4.31572
c22.loc5	20	5	1.836	0.999	1.834	5.94296	5.93668
c23.loc10	21	10	1.44	0.999	1.439	4.69176	4.68858
c24.loc35	22	35	2.075	0.89	1.846	6.69014	5.97434
LOD Threshold Levels
0.05	2.89
0.1	2.61
Sig. QTL Info.										Allele Effects
Marker	chr	pos (cM)	LOD LOJ PC2	info	LOD*info	PVE LOD	PVE LOD*info	Sig. QTL Interval Start (cM)	Sig. QTL Interval End (cM)	TRC/TRC	LF/TRC	LF/LF
c3.loc55	3	55	5.118	1.088	5.568	15.7003	16.9567	54.6891	61.3915	0.00697086	0.00319144	-0.00158756
c7.loc20	7	20	12.2069	0.977042	11.9267	33.4592	32.834	19.1236	28.0372	-0.00357023	-0.00572446	0.00710765
c13.loc15	12	15	3.129	1.041	3.259	9.91506	10.305	4.62952	16.823	0.000218948	0.00191003	-0.012784
LPJ PC1
Markers	chr	pos (cM)	LOD LPJ PC1	info	LOD*info	PVE LOD	PVE LOD*info
c1.loc40	1	40	1.476	0.676	0.998	4.80619	3.27556
scaffold_121_541222	2	0	1.185	1.127	1.335	3.87727	4.35722
c3.loc5	3	5	3.051	0.971	2.963	9.68027	9.41465
c4.loc35	4	35	5.95	0.978	5.817	18.0086	17.6439
c5.loc65	5	65	1.601	1.045	1.673	5.20245	5.42995
c6.loc40	6	40	0.921	1.069	0.984	3.0267	3.23036
c7.loc20	7	20	7.945	1.013	8.049	23.2895	23.5552
c8.loc10	8	10	1.714	0.983	1.685	5.55925	5.46781
c9.loc20	9	20	1.043	0.759	0.792	3.4207	2.60835
c10.loc30	10a	30	1.462	1.035	1.514	4.76171	4.92683
c11.loc10	10b	10	2.027	1.039	2.105	6.54056	6.78351
c12.loc75	11	75	2.133	1.018	2.171	6.87057	6.98859
scaffold_56_3640997	12	0	1.235	1.127	1.392	4.03752	4.53898
c14.loc45	13a	45	0.921	1.12	1.032	3.0267	3.38524
c15.loc15	13b	15	1.413	1.104	1.559	4.60585	5.06949
c16.loc15	14	15	0.963	0.894	0.861	3.16252	2.83234
c17.loc50	15	50	2.133	1.034	2.206	6.87057	7.09716
c18.loc5	16	5	0.832	1.113	0.927	2.73826	3.04611
scaffold_179_14604	17	0	0.584	1.127	0.659	1.92999	2.17513
scaffold_109_46112	18	0	1.067	1.127	1.202	3.49802	3.93179
c21.loc25	19	25	2.829	0.974	2.756	9.00867	8.78674
c22.loc90	20	90	2.586	0.967	2.501	8.26781	8.00725
c23.loc5	21	5	1.154	1.06	1.222	3.77778	3.99588
c24.loc35	22	35	2.102	0.91	1.913	6.77418	6.18433
LOD Threshold Levels
0.05	2.9
0.1	2.58
Sig. QTL Info.										Allele Effects
Marker	chr	pos (cM)	LOD LPJ PC1	info	LOD*info	PVE LOD	PVE LOD*info	Sig. QTL Interval Start (cM)	Sig. QTL Interval End (cM)	TRC/TRC	LF/TRC	LF/LF
c3.loc5	3	5	3.051	0.971	2.963	9.68027	9.41465	2.09104	10.8774	0.00930222	-0.00132227	-0.00683243
c4.loc35	4	35	5.95	0.978	5.817	18.0086	17.6439	33.2524	43.5743	-0.00772098	0.00134237	0.00838415
c7.loc20	7	20	7.94503	1.01304	8.04865	23.2895	23.5543	19.1236	28.0372	-0.00796709	-0.00788286	0.010744
LPJ PC2
Markers	chr	pos (cM)	LOD LPJ PC2	info	LOD*info	PVE LOD	PVE LOD*info
c1.loc50	1	50	2.244	0.937	2.103	7.2149	6.7773
c2.loc5	2	5	2.246	0.903	2.027	7.2211	6.5406
c3.loc10	3	10	2.887	0.985	2.845	9.1846	9.0572
c4.loc25	4	25	0.951	1.133	1.078	3.1237	3.5334
c5.loc60	5	60	0.855	0.828	0.708	2.8129	2.335
c6.loc45	6	45	1.023	0.947	0.97	3.3562	3.1851
c7.loc75	7	75	0.907	1.116	1.013	2.9814	3.324
scaffold_171_303063	8	61	0.917	1	0.917	3.0138	3.0138
c9.loc15	9	15	1.213	0.989	1.199	3.967	3.9222
c10.loc5	10a	5	1.067	0.925	0.987	3.498	3.24
c11.loc5	10b	5	0.461	1.025	0.473	1.5266	1.566
c12.loc70	11	70	0.819	1.099	0.9	2.6961	2.9587
c13.loc10	12	10	0.908	1.087	0.987	2.9846	3.24
c14.loc25	13a	25	2.146	1.051	2.256	6.911	7.252
scaffold_33_4451453	13b	17.2	1.669	1	1.669	5.4173	5.4173
c16.loc50	14	50	1.091	1.083	1.182	3.5753	3.8676
c17.loc55	15	55	1.078	1.084	1.168	3.5334	3.8227
c18.loc20	16	20	1.139	0.874	0.995	3.7296	3.2659
c19.loc60	17	60	1.206	1.051	1.268	3.9446	4.1431
c20.loc55	18	55	1.478	1.062	1.57	4.8125	5.1043
c21.loc50	19	50	4.101	1.068	4.381	12.7902	13.6013
c22.loc95	20	95	1.243	1.111	1.381	4.0631	4.5039
scaffold_210_488716	21	0	1.282	1.133	1.452	4.1879	4.7299
c24.loc60	22	60	1.262	1.122	1.416	4.1239	4.6154
LOD Threshold Levels
0.05	2.95
0.1	2.59
Sig. QTL Info.										Allele Effects
Marker	chr	pos (cM)	LOD LPJ PC1	info	LOD*info	PVE LOD	PVE LOD*info	Sig. QTL Interval Start (cM)	Sig. QTL Interval End (cM)	TRC/TRC	LF/TRC	LF/LF
c21.loc50	19	50	4.10075	1.06837	4.3811	12.7895	13.6016	21.5678	52.4682	-0.0129198	-0.00464773	0.00226207

## Sheet: Supp. Data 9
HybridID	lg7_388330	lg7_463563	lg7_921035	lg7_921039	lg7_2248056	lg7_2591891	lg7_2658870	lg7_3335466	lg7_4308965	lg7_4334794	lg7_7731863	lg7_8212508	lg7_8313543	lg7_8428241	lg7_8436362	lg7_8514339	lg7_10355684	lg7_12197613	lg7_13126484	lg7_13905567	lg7_14661721	lg7_14726195	lg7_14726232	lg7_14726262	lg7_16150486	lg7_16720428	lg7_17409132	lg7_17483503	lg7_18587201	lg7_18914605	lg7_18940380	lg7_18954797	lg7_19182946	lg7_20141945	lg7_20142000	lg7_20210562	lg7_20561788	lg7_22002946	lg7_22187181	lg7_22203786	lg7_22261565	lg7_23713470	lg7_25814791	lg7_26624724	lg7_26686703	lg7_27127326	lg7_28510924	lg7_28511085	lg7_28695280
	7	7	7	7	7	7	7	7	7	7	7	7	7	7	7	7	7	7	7	7	7	7	7	7	7	7	7	7	7	7	7	7	7	7	7	7	7	7	7	7	7	7	7	7	7	7	7	7	7
	0.0038833	0.00463563	0.00921035	0.00921039	0.0224806	0.0259189	0.0265887	0.0333547	0.0430897	0.0433479	0.0773186	0.0821251	0.0831354	0.0842824	0.0843636	0.0851434	0.103557	0.121976	0.131265	0.139056	0.146617	0.147262	0.147262	0.147263	0.161505	0.167204	0.174091	0.174835	0.185872	0.189146	0.189404	0.189548	0.191829	0.201419	0.20142	0.202106	0.205618	0.220029	0.221872	0.222038	0.222616	0.237135	0.258148	0.266247	0.266867	0.271273	0.285109	0.285111	0.286953
5001	BB	AB	AB	AB	AB	AB	AB	AB	AB	AB	AB	AB	AB	AA	AB	AB	AB	AB	AB	AB	AB	AB	AB	AB	AB	AB	AA	AB	AA	AA	AB	AB	AB	AB	AB	AB	AB	AB	AB	BB	AA	AB	AB	AB	BB	AB	AB	AB	AB
5002	AA	BB	BB	BB	BB	BB	BB	AA	BB	BB	AA	BB	AA	AA	BB	BB	AB	AB	AB	AB	AB	AB	AB	AB	AB	AB	AB	AB	AA	AB	AB	AB	AB	AB	AB	AB	AB	AB	AB	AB	AB	AB	AB	AB	BB	AB	AB	AB	AB
5003	AA	BB	BB	BB	BB	BB	BB	AA	BB	BB	AA	BB	AA	AA	BB	BB	AB	BB	BB	BB	BB	BB	BB	BB	AA	AB	AB	AB	AA	AB	AB	AB	AB	AB	AB	BB	AB	AB	AB	AB	AB	BB	AB	BB	BB	AB	AB	AB	BB
5004	BB	AA	AA	AA	AA	AA	AA	BB	AA	AA	BB	AA	BB	BB	AA	AA	BB	AA	AA	AA	AB	AB	AB	AB	AA	AA	BB	BB	AA	AB	AB	AB	AB	AB	AB	AB	BB	AB	BB	AB	AB	AA	AA	AA	AB	AA	AA	AA	AB
5005	AB	BB	AB	AB	AB	AB	AB	AB	AA	AB	AB	AB	AB	AB	AB	AB	AB	AA	AA	AA	AA	AA	AA	AA	AB	AB	AB	AB	AA	AB	AB	AB	AB	AB	AB	AB	BB	BB	AB	AB	BB	AB	AA	AA	AB	AA	AA	AA	AB
5006	BB	AB	NA	NA	AA	BB	AB	AA	NA	AA	NA	AB	NA	AA	AB	AA	AB	BB	AB	AB	BB	AB	AB	AB	NA	AA	BB	BB	BB	BB	BB	NA	NA	BB	BB	BB	AB	NA	NA	AB	AB	BB	AB	NA	BB	AA	NA	NA	NA
5007	AA	BB	BB	BB	BB	BB	BB	AA	BB	BB	AA	BB	AA	AA	BB	BB	AA	BB	BB	BB	BB	BB	BB	BB	AA	AA	AB	BB	AA	AB	AA	AB	BB	AA	BB	AB	AB	AA	AB	AB	AB	AB	AB	NA	NA	AB	AB	AA	AB
5008	AB	BB	BB	BB	BB	BB	BB	AB	BB	BB	AB	BB	BB	AB	BB	BB	BB	AA	BB	BB	BB	BB	BB	BB	AB	AB	BB	BB	AB	AB	AB	BB	BB	AA	BB	BB	AB	BB	AB	AB	AA	AB	AA	AB	BB	AB	AB	AB	AB
5009	BB	AB	AA	AA	AA	AA	AA	BB	AA	AA	BB	AA	BB	BB	AA	AA	BB	AA	AA	AA	AA	AA	AA	AA	BB	BB	AA	AA	AA	AA	AA	AA	BB	BB	AA	AA	AA	AA	BB	AA	AA	AB	AB	AB	BB	AB	AB	AB	AA
5010	BB	AA	AA	AA	AA	AA	AA	BB	AA	AA	BB	AA	BB	BB	AA	AA	BB	AA	AA	AA	AA	AA	AA	AA	AB	AB	AB	AB	AA	BB	AA	AB	AB	AA	BB	AB	AA	AA	AA	AB	AB	AA	AA	AA	AA	AA	AA	AA	AA
5011	AB	AB	AB	AB	AB	AB	AB	AB	AB	AB	AB	AB	AB	AB	AB	AB	AB	AB	AB	AB	AB	AB	AB	AB	AB	AB	AB	AB	AA	AB	AB	AB	AB	AB	AB	AB	AB	AB	AB	AB	AB	AB	AB	AB	BB	AB	AB	AB	AB
5012	AB	AB	AB	AB	AB	AB	AB	AB	AB	AB	AB	AB	AB	AB	AB	AB	AB	AB	AB	AB	AB	AB	AB	AB	AB	AB	AB	AB	AA	AB	AB	AB	AB	AB	AB	AB	AB	AB	AB	AB	AB	AA	AA	AA	AB	AA	AA	AA	AB
5013	AB	AB	AB	AB	AB	AB	AB	AB	AB	AB	AB	AB	AB	AB	AB	AB	AB	AB	AB	AB	AB	AB	AB	AB	AA	AA	BB	BB	AA	AB	AB	AB	AB	AB	AB	AB	AB	AB	AB	AB	AB	AA	AA	AA	AB	AA	AA	AA	AB
5014	BB	AA	AA	AA	AA	AA	AA	BB	AA	AA	BB	AA	BB	BB	NA	AA	BB	AA	AA	NA	AA	AA	AA	AA	BB	BB	AA	AA	AA	AA	AA	AA	BB	BB	AA	AA	AA	AA	BB	AA	AA	AB	AB	AB	BB	AB	AB	AB	AA
5015	BB	AA	AA	AA	AA	AA	AA	BB	AA	AA	BB	AA	BB	BB	AA	AA	BB	AA	AA	AA	AA	AA	AA	AA	BB	BB	AA	AA	AA	AA	AA	AA	BB	BB	AA	AA	AA	AA	BB	AA	AA	BB	BB	BB	BB	BB	BB	BB	NA
5016	AA	BB	BB	BB	BB	BB	AB	AA	BB	BB	AA	AA	AB	AB	AB	AB	AB	AB	AB	AB	BB	AB	AB	AB	AB	AB	AB	BB	AA	AB	AB	AB	BB	BB	AA	AB	NA	AB	AB	AB	AB	AB	AB	BB	BB	AB	BB	AB	AB
5017	AB	AB	AB	AB	AB	AB	AB	AB	AB	AB	AB	AB	AB	AB	AB	BB	AB	AB	BB	BB	BB	BB	BB	BB	AA	AA	BB	BB	AA	BB	BB	BB	AA	AA	BB	BB	BB	BB	AA	BB	BB	AA	AA	AA	BB	AA	AA	AA	BB
5018	AA	AB	AB	AB	AB	BB	AB	AB	AB	AB	AB	BB	AB	AB	AA	NA	BB	BB	AB	AB	AB	AB	AB	AB	AB	AB	NA	AB	AA	BB	AB	AA	AB	AB	AB	AA	AA	AB	AA	AB	AA	BB	BB	AB	BB	AB	BB	BB	BB
5019	AA	BB	BB	BB	BB	BB	BB	AA	BB	BB	AA	BB	AA	AA	BB	BB	AB	AB	BB	BB	BB	BB	BB	BB	AB	AB	BB	BB	BB	BB	AB	BB	AB	AB	BB	BB	AB	AB	AB	AB	AB	AB	AB	AB	BB	AB	AB	AB	AB
5020	AA	AA	AB	AB	AB	AB	AB	AB	AB	AB	AA	AB	AB	AB	AB	AB	BB	AB	BB	BB	BB	BB	BB	BB	AA	AA	BB	BB	AA	BB	BB	BB	AB	AA	BB	BB	BB	BB	AA	BB	BB	AA	AA	AA	BB	AA	AA	AA	BB
5021	AB	AB	AB	AB	AB	AB	AB	AB	AB	AB	AB	AB	AB	AB	AB	AB	AB	AB	BB	BB	BB	BB	BB	BB	AA	AA	BB	BB	AA	BB	BB	BB	AA	AB	AB	BB	BB	BB	AA	BB	BB	AA	AA	AA	BB	AA	AA	AA	BB
5022	BB	AA	AA	AA	AA	AA	AA	BB	AA	AA	BB	AA	BB	BB	AA	AA	BB	AA	AA	AA	AA	AA	AA	AA	AB	BB	AA	AA	AA	AA	AA	AA	BB	BB	AA	AA	AA	AA	BB	AA	AA	AB	AB	AB	AB	AA	AB	AB	AA
5023	AA	AB	AB	AB	AB	AB	AB	AB	AB	AB	AB	AB	AB	AB	AB	AB	AB	AB	AB	BB	AB	AB	AB	AB	AB	AB	AB	AB	AA	AB	AB	AB	AB	AB	AB	AB	AA	AB	AB	AB	AB	AB	AB	AB	BB	AB	AB	AB	AB
5024	AB	AB	AB	AB	AB	AB	AB	AB	AB	AB	AB	AB	AB	AB	AB	AB	AB	AB	BB	BB	BB	BB	BB	BB	AA	AA	BB	BB	AA	BB	BB	BB	AA	AA	BB	BB	BB	BB	AA	BB	BB	AA	AA	AA	BB	AA	AA	AA	BB
5025	BB	NA	AA	AA	AA	AA	AA	BB	AA	AA	BB	AA	NA	BB	AA	AA	NA	AA	AA	AA	AA	AA	AA	AA	AB	AB	BB	AA	AA	AA	AB	BB	AB	AB	AB	AA	NA	NA	BB	NA	BB	AA	AA	AA	AB	AA	AA	NA	NA
5026	BB	AA	AA	AA	AA	AA	AA	BB	AA	AA	BB	AA	BB	BB	AA	AA	BB	AA	AA	AA	AA	AA	AA	AA	AB	AB	AB	AB	AA	AB	AB	AB	AB	AB	AB	AB	AB	AB	AB	AB	AB	AA	AA	AA	AB	AA	AA	AA	AB
5027	AA	BB	BB	BB	BB	BB	BB	AA	BB	BB	AA	BB	AA	AA	BB	BB	AA	BB	BB	BB	BB	BB	BB	BB	AA	AA	AB	BB	AA	AA	AB	AA	AB	AB	AB	AB	AB	AB	AB	AB	AA	AA	AA	AA	AA	AA	AA	AA	AB
5028	BB	AA	AA	AA	AA	AA	AA	BB	AA	AA	BB	AA	BB	BB	AA	AA	BB	AA	AA	AA	AA	AA	AA	AA	AB	AB	AB	AB	AA	AB	AB	AB	AB	AB	AB	AB	AB	AB	AB	AB	AB	AA	AA	AA	AB	AA	AA	AA	AB
5029	AB	AB	BB	BB	AB	AB	AB	BB	AB	AB	AB	AB	AB	AB	AB	AB	AB	AB	AB	AB	AA	AB	AB	AB	AA	AB	AB	AB	AA	AB	AB	AB	AA	AB	AB	AB	BB	AB	AB	AA	AB	AB	AB	AB	BB	AB	AB	AB	AB
5030	AB	AA	AB	AB	AB	AB	AB	AB	AB	AB	AA	BB	AB	AB	AA	AB	AA	AB	AB	AA	AB	AB	AB	AB	AB	AB	AB	AB	AA	AA	AA	AA	BB	BB	AA	AA	AA	AA	BB	AA	AA	AA	AA	AA	AA	AA	AA	AA	AA
5031	AB	AB	AB	AB	AB	AB	AB	AB	AB	AB	AB	AB	AB	AB	AB	AB	AB	AB	BB	BB	BB	BB	BB	BB	AA	AA	BB	BB	AA	BB	BB	BB	AA	AA	BB	BB	BB	BB	AA	BB	BB	AA	AA	AA	BB	AA	AA	AA	BB
5032	BB	AA	AA	AA	AA	AA	AA	BB	AA	AA	BB	AA	BB	BB	AA	AA	BB	AA	AA	AA	AA	AA	AA	AA	AB	AB	AB	AB	AA	AB	AB	AB	AB	AB	AB	AB	AB	AB	BB	AA	AB	AB	AB	AB	BB	AB	BB	AB	AB
5033	AB	AB	AB	AB	AB	AB	AB	AB	AB	AB	AB	AB	AB	AB	AB	AB	AB	AB	AB	AA	BB	AB	AB	AB	AB	AB	AB	AB	AA	AB	AB	AB	AB	AB	AB	AB	AB	AB	AB	AB	AB	AB	AB	AB	BB	AB	AB	AB	AB
5034	BB	AA	AA	AA	AA	AA	AA	BB	AA	AA	BB	AA	BB	BB	AA	AA	BB	AA	AA	AA	AA	AB	AB	AB	AB	AB	AB	AB	AA	BB	AB	AB	AB	AB	AB	AB	AB	AB	AA	AB	AB	AA	AA	AA	BB	AA	AA	AA	AB
5035	AB	AB	AB	AB	AB	AB	AB	AB	AB	AB	AB	AB	AB	AB	AB	AB	AB	AB	AA	AB	AB	AB	AB	AB	AA	AA	BB	BB	AA	AB	AB	AB	AB	AB	AB	AB	AB	AB	AB	AB	AB	AA	AA	AA	AB	AA	AA	AA	AB
5036	AB	AB	AB	AB	AB	AB	AB	AB	AB	AB	AB	AB	AB	AB	AB	AB	AB	AB	BB	BB	BB	BB	BB	BB	AA	AA	BB	BB	AB	BB	AB	BB	AB	AB	BB	BB	AB	AB	AB	AB	AB	AB	AB	AB	BB	AB	AB	AB	AB
5037	AB	AB	AA	AA	AB	AB	AB	BB	AA	AB	AA	AB	AB	AB	AB	AB	NA	BB	AB	AA	AB	AA	AA	AA	AB	AB	AA	AB	AA	AB	AB	AB	AB	AB	AB	AB	AA	BB	AB	AB	AB	AB	AB	AB	BB	AB	AB	BB	BB
5038	AB	AA	AB	AB	AB	AB	AB	AB	AB	AB	AA	AB	AB	AB	BB	BB	AA	AB	AB	AA	AA	AB	AB	AB	AB	AA	BB	BB	AA	BB	AB	BB	BB	AB	AB	AB	AB	AB	AB	AB	AB	AA	AA	AA	AB	AA	AA	AA	AB
5039	AB	AB	AB	AB	AB	AB	AB	AB	AB	AB	AB	BB	AB	AB	AB	AB	BB	AB	AB	AB	BB	BB	BB	BB	AA	AA	BB	BB	AB	BB	AA	AB	AB	AA	BB	BB	AB	BB	AB	BB	AB	AB	AB	AB	BB	AA	BB	AB	AB
5040	BB	AA	AA	AA	AA	AA	AA	BB	AA	AA	BB	AA	BB	BB	AA	AA	BB	NA	AA	AA	AA	AA	AA	AA	NA	AB	AB	AB	AA	AA	AB	AB	AB	AB	AB	AB	AB	AB	AB	AB	BB	AB	AA	AB	BB	BB	AB	AA	AB
5041	AA	BB	BB	BB	BB	BB	BB	AB	NA	BB	BB	BB	AA	AB	BB	BB	AA	NA	BB	BB	BB	BB	BB	BB	AB	BB	BB	BB	BB	BB	BB	BB	AB	AB	BB	BB	AB	BB	BB	AB	BB	AA	NA	AA	AA	AA	AA	AA	BB
5042	AB	AB	AB	AB	AA	BB	AA	AB	AA	AA	AB	AB	AA	AB	AB	AB	BB	AB	BB	AB	BB	BB	BB	BB	AA	AB	BB	BB	AB	BB	BB	BB	AA	AB	BB	BB	BB	AA	AB	AA	AB	AB	BB	AA	BB	AB	AB	AA	AB
5043	BB	AA	AA	AA	AA	AB	AA	BB	AA	AA	BB	AA	BB	BB	AA	AA	BB	AA	AA	AA	AA	AA	AA	AA	BB	BB	AA	AA	AA	AA	AA	AA	BB	BB	BB	AA	AA	AA	BB	AA	AA	AA	NA	AA	AA	AA	AA	AA	AA
5044	BB	AA	AA	AA	AA	AA	AA	BB	AA	AA	BB	AA	BB	BB	AA	AA	BB	AA	AA	AA	AA	AA	AA	AA	AB	AB	AA	BB	AA	AB	AB	AB	AB	AB	AB	AA	AB	AB	AB	AB	AB	BB	AB	AB	BB	AB	AB	AB	AB
5045	AB	AB	AB	AB	AB	BB	BB	AB	BB	AB	BB	AB	BB	AB	AB	AB	AB	AA	AB	AB	AB	AA	AA	AA	AA	AA	BB	BB	AA	BB	BB	BB	AA	AA	BB	BB	BB	BB	AA	BB	AB	AA	AA	AA	BB	AA	AA	AA	BB
5046	BB	AA	AA	AA	AA	AA	AA	BB	AA	AA	BB	AA	BB	BB	AA	AA	BB	AA	AA	AA	AA	AA	AA	AA	AB	AB	AB	AB	AA	AB	AB	AB	AB	AB	AB	AB	AB	AB	AB	AB	AB	AB	AB	AB	BB	AB	AB	AB	AB
5047	BB	AA	AA	AA	AA	AA	AA	BB	AA	AA	BB	AA	BB	BB	AA	AA	BB	AA	AA	AA	AA	AA	AA	AA	BB	BB	AA	AA	AA	AA	AA	AA	BB	BB	AA	AA	AA	AA	BB	AA	NA	AA	AA	AA	AA	AA	AA	AA	AA
5048	AA	BB	BB	BB	BB	BB	BB	AA	BB	BB	AA	BB	AA	AA	BB	BB	AA	BB	BB	BB	BB	BB	BB	BB	AA	AA	BB	BB	AA	BB	BB	BB	AA	AA	BB	BB	BB	BB	AA	BB	BB	AA	AA	AA	BB	AA	AA	AA	BB
5049	BB	AA	AA	AA	AA	AA	AA	BB	AA	AA	BB	AA	BB	AB	AA	AA	BB	AA	AA	AA	AA	AA	AA	AA	AB	AB	AA	AB	AA	AB	AA	AB	BB	AB	AB	AB	AB	AB	AB	AB	AB	AA	AA	AA	AB	AA	AA	AA	AB
5050	AB	AB	AB	AB	AB	AB	AB	AB	AB	AB	AB	AB	AB	AB	AB	AB	AB	AB	AB	AB	AB	AB	AB	AB	AB	AB	AB	AB	AA	AB	AB	AB	AB	AB	AB	AB	AB	AB	AB	AB	AB	AB	AB	AB	BB	AB	AB	AB	AB
5051	AB	AA	BB	BB	AB	AB	AB	AB	AB	AB	AB	BB	AB	AB	AB	AB	AB	AB	BB	BB	BB	BB	BB	BB	AA	AB	AB	AB	AA	BB	AB	AB	AB	AB	AB	AB	BB	AB	NA	AB	AB	AB	AA	AA	BB	AB	AB	BB	AA
5052	BB	AA	AA	AA	AA	AA	AA	BB	AA	AA	BB	AA	BB	BB	AA	AA	BB	AA	AA	AA	AA	AA	AA	AA	AB	BB	AB	AB	AA	AB	AA	AB	AB	AB	AB	AB	AB	AB	AB	AB	AA	AA	AA	AA	AB	AA	AA	AB	AB
5053	AB	BB	AB	AB	AB	AB	AB	AB	BB	AB	AB	AB	AB	AB	AB	AB	AB	AB	AA	AA	AA	AA	AA	AA	BB	BB	AA	AA	AA	AA	AA	AA	BB	BB	AA	AA	AA	AA	BB	AA	AA	AB	AB	AB	AB	AB	AB	AB	NA
5054	AA	BB	NA	BB	AB	AB	AB	AB	AB	AB	AB	AB	AB	AB	AB	AB	AB	AB	BB	BB	BB	BB	BB	BB	AA	AA	BB	BB	AA	BB	BB	BB	AA	AA	BB	BB	BB	BB	NA	BB	BB	AA	AA	AA	BB	AA	AA	AA	BB
5055	AA	BB	BB	BB	BB	BB	BB	AA	BB	NA	AA	BB	AA	AA	BB	BB	AA	BB	BB	BB	AA	AB	AB	AB	AB	AB	AB	AB	AA	AB	BB	AB	AB	AB	AB	AB	AB	BB	AB	AB	BB	AB	NA	AB	BB	BB	AB	AB	BB
5056	BB	AA	AA	AA	AA	AA	AA	BB	AA	AA	BB	AA	BB	BB	AA	AA	BB	AA	AA	AA	AA	AA	AA	AA	AB	AB	AB	AB	AA	AB	AB	AB	AB	AB	AB	AB	AB	AB	AB	AB	AB	AB	AB	AB	BB	AB	AB	AB	AB
5057	AB	AB	AB	AB	AB	AB	AB	AA	AB	AB	AB	AB	AB	AB	AB	AB	AB	AB	AB	AB	AB	AB	AB	AB	AB	AB	AB	AB	AA	AB	AA	AB	AB	AB	AB	AB	AA	AB	AB	AB	AB	AB	AB	AB	BB	AB	AB	AB	AB
5058	BB	AA	AA	AA	AA	AA	AA	BB	AA	AA	BB	AA	BB	BB	AA	AA	BB	AA	AB	AB	BB	AB	AB	AB	AB	AB	AB	AB	AA	AB	AB	AB	AB	AB	AB	AA	AB	AB	AA	AB	AB	AA	AA	AA	AB	AA	AA	AB	AB
5059	BB	AA	AA	AA	AA	AA	AA	BB	AA	AA	BB	AA	BB	BB	AA	AA	BB	AA	AA	AA	AA	AA	AA	AA	AA	AA	BB	BB	AA	BB	BB	BB	AA	AA	BB	BB	BB	BB	AA	BB	BB	AA	AA	AA	BB	AA	AA	AA	BB
5060	BB	AA	AA	AA	AA	AA	AB	BB	NA	AA	BB	AA	BB	BB	AA	AA	BB	AA	AA	AA	AA	AA	AA	AA	BB	BB	AA	AA	AA	AA	AA	AA	BB	AA	BB	AA	AA	AA	BB	AA	AA	AB	AB	AB	AB	BB	AB	AB	AA
5061	AB	AB	AB	AB	AB	AB	AB	AB	AB	AB	AB	AB	AB	AB	AB	AB	AB	AB	BB	BB	BB	BB	BB	BB	AA	AA	BB	BB	AA	BB	BB	BB	AA	AA	BB	BB	BB	BB	AA	BB	BB	AA	AA	AA	BB	AA	AA	AA	BB
5062	BB	AA	AA	AA	AA	AA	AA	BB	AA	AA	BB	AA	BB	BB	AA	AB	BB	AA	AA	AA	AA	AA	AA	AA	AB	AB	AB	AB	AA	AB	AB	AB	AB	AA	BB	AB	AB	AB	AB	AB	NA	AB	AB	AB	BB	AB	AB	AB	AB
5063	BB	AA	AA	AA	AA	AA	AB	BB	AA	AA	BB	AA	BB	BB	AA	AA	BB	AA	AA	AA	AA	AA	AA	AA	AB	BB	AA	AA	AA	AA	AA	AA	BB	BB	AA	AA	AA	AA	BB	AA	AA	AB	AB	AB	AB	AB	AB	AB	AA
5064	BB	AA	AA	AA	AA	AA	AA	BB	AA	AA	BB	AA	BB	BB	AA	AA	BB	AA	AA	AA	AA	AA	AA	AA	AB	AB	AB	AB	AA	AB	AB	AB	AB	AB	AB	AB	AB	AB	AB	AB	AB	AB	AB	AB	BB	AB	AB	AB	AB
5065	AA	BB	BB	BB	BB	BB	BB	AA	BB	BB	AA	BB	AA	AA	BB	BB	AA	BB	AB	BB	BB	BB	BB	BB	AA	AA	BB	BB	BB	BB	AB	BB	NA	BB	BB	BB	NA	BB	AB	AB	AB	AA	BB	AB	BB	AA	BB	AA	AB
5066	BB	AA	AA	AA	AA	AA	AA	BB	AA	AA	BB	AA	BB	BB	AB	AA	BB	AA	AA	AA	AA	AA	AA	AA	AB	BB	AB	AB	AA	AB	AB	AA	BB	AB	AB	AB	AB	BB	AB	AB	AB	AA	AA	AA	AB	AA	AA	AA	AB
5067	BB	AA	AA	AA	AA	AA	NA	BB	AA	AA	BB	AA	BB	BB	AA	AA	BB	AA	AA	AA	NA	AA	AA	AA	BB	BB	AA	AA	AA	AA	AA	AA	AB	BB	AA	AA	AA	AA	BB	NA	AA	AB	AB	AB	AB	AB	AA	AB	AA
5068	BB	NA	AA	AA	AA	AA	AA	BB	AA	AA	BB	AA	NA	BB	AA	AA	BB	AB	AA	AA	AA	AA	AA	AA	AB	AB	AB	AB	AA	AB	AB	AB	AA	AB	AB	AB	BB	BB	AA	AB	AB	AB	AB	AB	BB	AB	AB	AB	AB
5069	AA	BB	NA	NA	BB	BB	BB	AA	BB	AB	AA	BB	AA	AB	BB	BB	AA	BB	BB	BB	BB	BB	BB	BB	AA	BB	NA	AB	AA	AB	AB	AB	AA	AA	BB	AB	AB	AB	AB	AA	AB	AB	BB	BB	BB	AB	AB	AB	AB
5070	AB	BB	BB	BB	BB	BB	BB	AB	BB	BB	AB	BB	AB	AB	BB	BB	AB	AB	BB	BB	BB	BB	BB	BB	AB	AB	BB	BB	AB	BB	AB	BB	AB	AB	BB	BB	AB	AB	AB	AB	AB	AB	AB	AB	BB	AB	AB	AB	AB
5071	AB	AB	AB	AB	AB	AB	AB	AB	AB	AB	BB	AB	BB	BB	AA	AA	BB	AA	AA	AA	AA	AA	AA	AA	BB	BB	AA	AA	AA	AA	AA	AA	BB	BB	AA	AA	AA	AA	BB	AA	AA	AB	AB	AB	AB	AB	AB	AB	AA
5072	AB	AB	AB	AB	AB	AB	AB	AB	AB	AB	AB	AB	AB	AB	AB	AB	AB	BB	AB	BB	BB	BB	BB	BB	AA	AA	BB	BB	AB	BB	AB	BB	AB	AB	BB	BB	AB	BB	AB	AB	AB	AB	AB	AB	BB	AB	AB	AB	AB
5073	BB	AA	AA	AA	AA	AA	AA	BB	AA	AA	BB	AA	BB	BB	AA	AA	BB	AA	AA	AA	AA	AA	AA	AA	AB	AB	AB	AB	AA	AB	AB	AB	AB	AB	AB	AB	AB	AB	AB	AB	AB	AB	AB	AA	AB	AB	AA	AA	AB
5074	BB	AA	AA	AA	AA	AA	AB	BB	AA	AA	BB	AA	NA	BB	AA	AA	BB	AA	AA	AA	AA	AA	AA	AA	NA	BB	AA	AA	AA	AA	AA	AA	BB	BB	AA	AB	AA	AA	NA	AA	AA	AB	AB	BB	AB	AA	AB	NA	AA
5075	AA	BB	BB	BB	BB	NA	BB	AA	BB	BB	AA	NA	AA	AA	BB	BB	AA	BB	BB	BB	BB	BB	BB	BB	AB	AB	BB	BB	AB	BB	AB	BB	BB	AB	BB	BB	BB	AB	BB	AB	AB	AA	AA	AA	AA	AA	AA	AA	AB
5076	BB	AA	AA	AA	AA	NA	AA	BB	AA	AA	AB	AA	BB	AB	AA	AA	BB	AA	AB	AA	AA	AA	AA	AA	BB	BB	AA	AA	AA	NA	AA	AA	BB	BB	AA	AA	NA	AA	AB	AB	AB	AA	AA	AA	AA	AA	AA	AA	AA
5077	AA	BB	BB	BB	BB	BB	BB	AA	BB	BB	AA	BB	AA	AA	BB	BB	AA	BB	BB	BB	BB	BB	BB	BB	AB	AA	BB	BB	AB	BB	AB	BB	AB	AB	BB	BB	AB	AB	AB	AB	AB	AB	AA	AB	BB	AB	AB	AB	AB
5078	AB	AB	AB	AB	BB	AB	AA	AB	AB	AB	AB	AB	AB	AB	AB	AB	AB	AB	AB	AB	AB	NA	NA	NA	AB	AB	AB	AB	AA	BB	BB	BB	AB	BB	AA	AA	AB	BB	AA	BB	BB	AA	AA	AA	BB	AA	AA	AA	BB
5079	AB	AB	AB	AB	AB	AB	AB	AB	AB	AB	AB	AB	AB	AB	AB	AB	AB	AB	AB	AB	BB	BB	BB	BB	AB	AA	BB	BB	AA	BB	BB	BB	AB	AA	BB	BB	BB	BB	AA	BB	BB	AA	AA	AA	BB	AA	AA	AA	BB
5080	AA	BB	BB	BB	BB	BB	BB	AA	BB	BB	AB	BB	AA	AA	BB	BB	AA	BB	BB	BB	BB	BB	BB	BB	AA	AA	BB	BB	AB	BB	AB	BB	AB	AB	BB	BB	AB	AB	AB	AB	AB	AB	AB	AB	BB	AB	AB	AB	AB
5081	BB	AA	AA	AA	AA	AA	AA	BB	AA	AA	BB	AA	BB	BB	AA	AA	BB	AA	AA	AA	AA	AA	AA	AA	BB	BB	AA	AB	AA	AA	AA	AA	BB	BB	AA	AA	AA	AA	BB	AA	AA	AA	AA	AA	AA	AA	AA	AA	AA
5082	BB	AA	AA	AA	AA	AA	AA	BB	AB	AA	BB	AA	BB	BB	AA	AA	BB	AA	AA	AA	AA	AA	AA	AA	AB	AB	AB	AB	AA	AB	NA	AB	AB	AB	AB	AB	AB	AB	AB	AB	AB	AA	AA	AA	AB	AA	AA	AA	BB
5083	AB	AB	AB	AB	BB	NA	AB	AB	BB	AA	AB	AA	AB	AB	BB	AB	AB	BB	NA	BB	BB	BB	BB	BB	AA	AA	BB	BB	NA	BB	BB	NA	AA	AA	BB	BB	BB	BB	AA	BB	NA	AA	AA	AA	BB	AA	AB	BB	AB
5084	AA	BB	BB	BB	BB	BB	BB	AA	BB	BB	AA	BB	AA	AA	BB	BB	AA	BB	BB	BB	BB	BB	BB	BB	AA	AA	BB	BB	AA	AB	AB	AB	AA	AB	AB	AA	AB	AA	NA	AB	AB	AB	AA	AB	BB	AB	AB	AB	AB
5085	BB	AA	AA	AA	AA	AA	AA	BB	AA	AA	BB	AA	BB	BB	AA	AA	BB	AA	AA	AA	AA	AA	AA	AA	AB	AB	AB	AB	AA	AB	AA	AB	AB	AB	AB	AB	AB	AA	AB	AB	AB	AB	AB	AB	BB	AB	AB	AB	AB
5086	AB	AB	AA	AA	AB	AB	AB	AA	AA	AA	AB	AB	AB	AB	AB	AB	AB	BB	BB	BB	AB	BB	BB	BB	AA	AA	BB	BB	AA	AA	BB	BB	AA	AA	BB	BB	BB	BB	AA	BB	BB	AA	NA	AA	BB	AA	AA	AA	NA
5087	AB	AB	AB	AB	AB	AA	AB	AB	NA	AB	AB	BB	AB	AB	AB	AB	AB	AB	AB	BB	AB	AB	AB	AB	AB	AB	AB	AB	AB	AB	AB	AB	AB	BB	AA	AB	AB	AB	AB	AA	NA	AB	BB	AB	BB	AB	AA	BB	AB
5088	BB	AA	AA	AA	AA	AA	BB	BB	AB	AA	AB	AB	NA	BB	AB	AB	AB	AB	AA	AA	AB	AA	AA	AA	AA	AA	BB	BB	AA	AB	AB	AB	BB	NA	NA	AB	AB	BB	AB	NA	NA	AA	AA	AA	BB	AA	AA	AA	AB
5089	BB	AA	AA	AA	AA	AA	AA	BB	AA	AA	BB	AA	BB	BB	AA	AA	BB	AA	AA	AA	AA	AA	AA	AA	BB	BB	AA	AA	AA	AA	AA	AB	BB	AB	AA	AA	AA	AA	BB	AA	AA	AA	AA	AA	AA	AA	AA	AA	AA
5090	AA	NA	BB	BB	NA	NA	NA	BB	AA	AA	NA	NA	NA	NA	NA	BB	AA	NA	NA	NA	NA	NA	NA	NA	NA	AA	BB	BB	AA	NA	BB	NA	NA	AA	BB	NA	NA	NA	NA	NA	NA	AA	NA	AA	NA	NA	AA	NA	NA
5091	BB	AA	AA	AA	AA	AA	AA	BB	AA	AA	BB	AA	BB	BB	AA	AA	BB	AA	AA	AA	AA	AA	AA	AA	BB	AB	AB	AB	AA	AB	AB	BB	BB	AA	BB	AB	AB	AB	AB	AB	AB	AA	AA	AA	AB	AA	AA	AA	AB
5092	AA	BB	AB	AB	BB	BB	BB	AA	BB	BB	AA	BB	AA	AA	BB	BB	AA	BB	BB	BB	BB	BB	BB	BB	AA	AA	BB	BB	AA	AA	AA	AA	BB	BB	AA	AA	AA	AA	BB	AA	AA	AA	AA	AA	AA	AA	AA	AA	AA
5093	AB	AB	AB	AB	AB	AB	AB	AB	AB	AB	AB	AB	AB	AB	AB	AB	BB	AA	AA	AA	AA	AA	AA	AA	BB	BB	AA	AA	AA	AA	AA	AA	BB	BB	AA	AA	AA	AA	BB	AA	AA	AA	AB	AB	AB	AB	AB	AB	AA
5094	AB	AA	AA	AA	AA	AA	AA	AB	AA	AA	BB	AA	BB	BB	AA	AA	BB	AA	AA	AA	AA	AA	AA	AA	AB	AB	AB	AB	AA	BB	AB	AB	AA	BB	AA	AB	AA	AB	AB	AB	AB	AB	AB	AA	BB	AB	AB	AB	AB
5095	AB	AB	AB	AB	AB	AB	AB	AB	AB	AB	AB	AB	AB	AB	AB	AB	AB	AB	AB	AB	AB	BB	BB	BB	AB	AB	AB	AB	AA	AB	AB	AB	AB	AB	AB	AB	AB	AB	AB	BB	AB	AA	AA	AA	AB	AA	AA	AA	AB
5096	AA	BB	BB	BB	BB	BB	BB	AA	BB	BB	AA	BB	AA	AA	BB	BB	AA	BB	BB	BB	BB	BB	BB	BB	AA	AB	BB	BB	BB	BB	AA	BB	AB	AB	BB	BB	AB	AB	AB	AB	AA	AA	AB	AB	BB	AB	AB	AB	AB
5097	BB	NA	AA	AA	AB	NA	NA	BB	AA	AA	NA	BB	BB	NA	AA	AB	BB	AA	AA	AA	AA	AA	AA	AA	AA	AA	AA	BB	AA	AA	BB	BB	NA	AA	BB	AB	BB	BB	BB	BB	AB	NA	AA	AA	AB	NA	NA	AA	AB
5098	NA	NA	NA	NA	NA	NA	NA	NA	NA	NA	NA	NA	NA	BB	AA	NA	NA	NA	NA	NA	NA	NA	NA	NA	NA	NA	NA	NA	NA	NA	NA	NA	BB	AA	BB	NA	NA	NA	NA	NA	BB	AA	NA	NA	NA	NA	AA	NA	NA
5099	AA	BB	BB	BB	BB	BB	BB	AA	BB	BB	AA	BB	AA	AA	BB	BB	AA	BB	AB	AB	AB	AB	AB	AB	AB	AB	AB	AB	AA	AB	AB	AB	AB	AB	AB	AB	BB	BB	AB	AB	AB	AB	AB	AB	BB	AB	AB	AB	AB
5100	BB	AA	AA	AA	AA	AA	AA	BB	AA	AA	BB	AA	BB	BB	AA	AA	BB	AA	AA	AA	AA	AA	AA	AA	AB	AB	BB	AB	AA	AB	AB	AB	AB	AB	AB	AB	AB	AB	AB	AB	AB	AB	AB	AB	BB	AB	AB	AB	AB
5101	AB	AB	AB	AB	AB	AB	AB	AB	AB	AB	AB	AB	AB	AB	AB	AB	AB	AB	AB	AB	AB	AB	AB	AB	AB	AB	AB	AB	AA	AB	AB	AB	AB	AB	AB	AB	AB	AB	AB	AB	AB	AB	AB	AB	BB	AB	AB	AB	AB
5102	NA	NA	NA	NA	BB	NA	NA	NA	NA	NA	NA	NA	NA	NA	NA	NA	NA	NA	NA	NA	NA	NA	NA	NA	BB	NA	NA	BB	NA	NA	NA	NA	NA	NA	NA	NA	NA	BB	NA	NA	NA	NA	NA	BB	NA	NA	NA	NA	NA
5103	AA	BB	BB	BB	BB	BB	BB	AA	BB	BB	AA	BB	AA	AA	BB	BB	AB	AB	AB	AB	AB	AB	AB	AB	AB	AB	AB	AB	AA	AB	BB	AB	AB	AB	AB	AB	AB	AB	AA	AB	AB	AB	AB	AB	BB	AB	AB	AB	AB
5104	BB	AA	AA	AA	AA	AA	AA	BB	AA	AA	BB	AA	BB	BB	AA	AA	BB	AA	AA	AA	AA	AA	AA	AA	BB	AB	AB	AB	AA	AB	AA	AB	AA	AB	AB	AB	AB	AB	AB	AB	AB	AA	AA	AA	AA	AA	AA	AA	AB
5105	AB	AA	AB	AB	AB	AB	AB	AB	AB	AB	AA	AB	BB	AA	AB	AB	AB	AB	AB	AB	AB	AB	AB	AB	AB	AB	AB	AB	AA	AB	AB	AB	AB	AB	AB	AB	AB	AB	AB	AB	AB	AB	AB	AB	BB	AB	AB	AB	AB
5106	NA	NA	BB	BB	NA	NA	BB	NA	NA	NA	NA	NA	NA	NA	NA	NA	NA	BB	BB	BB	BB	BB	BB	BB	NA	NA	AA	NA	NA	AA	NA	AA	BB	NA	NA	BB	NA	NA	NA	BB	NA	BB	AA	NA	NA	NA	BB	BB	NA
5107	AA	BB	BB	BB	BB	BB	BB	AA	BB	AB	AA	BB	NA	AA	BB	BB	AA	BB	BB	BB	BB	BB	BB	BB	AA	AB	BB	BB	AB	BB	AA	BB	AB	AB	BB	BB	AB	AB	BB	AB	AB	AB	AB	AB	BB	BB	AB	AB	NA
5108	BB	AA	AA	AA	AA	AA	AA	BB	AA	AA	BB	AA	BB	BB	AA	AA	BB	NA	AA	AA	AA	AA	AA	AA	BB	BB	AA	AA	AA	AA	NA	AA	BB	BB	AA	AA	AA	AA	BB	AA	AA	AA	AB	AB	AB	AA	AB	BB	AA
5109	AA	BB	BB	BB	BB	BB	BB	AA	BB	BB	AA	BB	AA	AA	BB	BB	AA	BB	BB	BB	BB	BB	BB	BB	AB	AB	BB	BB	AB	BB	AB	BB	BB	AA	BB	BB	AB	AB	AB	AB	AB	AA	AA	AA	AB	AA	AA	AA	AB
5110	AB	AB	AB	AB	AB	AB	AB	AB	AB	AB	AB	AB	AB	AB	AB	BB	AB	AB	AB	AB	AA	AB	AB	AB	AB	AB	AB	AB	AA	AB	AB	BB	AB	AB	AB	AB	AB	AB	AB	AB	AB	AB	AB	AB	BB	AB	AB	AB	AB
5111	AB	AA	AB	AB	AB	AB	AB	AB	AB	AB	AB	AB	AB	AB	AB	AB	AB	AB	AB	AB	AB	AB	AB	AB	AB	AB	AB	AB	AA	AB	AB	AA	AB	AB	AB	AB	AB	BB	AA	BB	BB	AA	AA	AA	BB	AA	AA	AA	BB
5112	AB	AA	AB	AB	AB	AB	AB	AB	AB	AB	AB	AB	AB	AB	AB	AB	AB	AB	AB	BB	AB	AB	AB	AB	AB	AB	AA	AB	AA	AB	AA	AB	AB	AB	AB	AB	AB	AB	AB	AB	AB	AB	AB	AB	BB	AA	AB	AB	AB
5113	NA	AA	AA	AA	AA	NA	AA	NA	NA	AA	NA	AA	NA	BB	NA	NA	BB	AA	AA	NA	AA	BB	BB	BB	BB	AA	NA	BB	AA	NA	NA	NA	AB	NA	NA	BB	BB	NA	NA	AA	AB	NA	NA	AA	NA	NA	AA	NA	NA
5114	AA	BB	BB	BB	BB	BB	BB	AA	BB	BB	AA	BB	AA	AA	BB	BB	AA	AB	AB	AB	AB	AA	AA	AA	AB	AB	AB	AB	AA	AB	AB	AB	AB	AB	AB	AB	AB	AB	AB	AB	BB	AB	AB	AB	BB	AB	AB	AA	BB
5115	AA	BB	BB	BB	BB	BB	BB	AA	BB	BB	AA	BB	AA	AA	BB	AB	AA	BB	BB	BB	BB	BB	BB	BB	AA	AB	BB	BB	AB	BB	AB	BB	AB	AB	AB	AB	AB	AB	AB	AB	AB	AB	AB	AB	BB	AB	AA	AB	AB
5116	NA	NA	AA	AA	NA	AA	AA	BB	AA	AA	BB	AA	BB	BB	NA	AA	BB	AA	AA	AA	AA	AA	AA	AA	AA	NA	AB	BB	AA	AB	AB	AA	NA	AB	AB	BB	AA	NA	NA	AB	AB	AA	NA	AA	AB	AA	AA	AA	AA
5117	AB	BB	BB	BB	BB	BB	BB	AB	BB	BB	AB	BB	AB	AB	BB	BB	AA	AA	BB	BB	BB	BB	BB	BB	AB	AB	AB	AB	AA	AA	AB	AB	AB	AB	AB	AB	AB	AB	AB	AB	AA	AB	BB	AB	BB	AB	AA	AA	AB
5118	AA	BB	BB	BB	BB	BB	BB	AA	BB	BB	AA	BB	AA	AA	BB	BB	AA	BB	BB	BB	BB	BB	BB	BB	AA	AA	BB	BB	AA	AB	AB	AB	AA	AB	AB	AB	BB	BB	AB	AB	AB	AB	BB	AB	BB	AA	AB	AB	AB
5119	AB	AA	BB	BB	AB	AB	AB	AB	AB	AB	AA	AB	AB	AB	AB	BB	AB	AA	AB	AB	NA	AB	AB	AB	AA	AB	AB	AB	AA	AB	BB	AB	AB	AA	BB	AB	AB	AA	BB	AB	AB	AB	AB	AB	BB	AA	AB	AB	AB
5120	AA	BB	BB	BB	BB	BB	AB	NA	NA	NA	AA	BB	AA	AA	NA	NA	NA	BB	BB	NA	AB	AB	AB	AB	AA	BB	AB	NA	NA	BB	BB	AB	NA	NA	NA	AA	AA	BB	BB	NA	BB	AA	NA	NA	BB	NA	AA	NA	AA
5121	BB	AA	AA	AA	AA	AA	AA	BB	AA	AA	BB	AB	BB	BB	AA	AA	BB	AA	AA	AA	NA	AA	AA	AA	AB	AB	BB	BB	AA	AB	NA	AB	AA	BB	AA	AB	BB	NA	NA	BB	AB	AA	AA	AA	AA	AA	AA	NA	AB
5122	AB	BB	BB	BB	BB	BB	BB	AA	BB	BB	AA	BB	AA	AA	BB	BB	AB	AB	BB	BB	BB	BB	BB	BB	AB	AB	BB	BB	AB	BB	AB	BB	AB	AB	BB	BB	AB	AB	AB	AB	AB	AB	AB	AB	BB	AB	AB	AB	AB
5123	BB	AA	BB	BB	AB	AA	AA	BB	AA	AA	BB	AA	BB	BB	AA	AA	BB	NA	AB	NA	AA	AA	AA	AA	BB	BB	NA	NA	NA	AA	AA	AA	NA	BB	AA	AA	AA	AA	BB	AA	AA	AA	AA	AB	AA	BB	BB	AB	AA
5124	AA	AB	AA	AA	BB	AA	AA	AB	AB	AB	AB	AB	AB	AA	AB	AB	AB	BB	BB	BB	BB	BB	BB	BB	AA	AA	BB	BB	AB	BB	AB	BB	AB	AB	BB	BB	AB	AB	BB	AB	AB	NA	BB	AB	BB	AB	AB	AB	NA
5125	BB	AA	AA	AA	AA	AA	AA	BB	AA	AA	BB	AA	BB	BB	AA	AA	BB	AA	AA	AA	AA	AA	AA	AA	BB	BB	AA	AA	AA	AA	AA	AA	AB	BB	AA	AA	AA	AA	BB	AA	AA	AB	AB	BB	AB	AB	AB	AB	AA
5126	AA	BB	BB	BB	BB	BB	BB	AA	BB	BB	AA	BB	AA	AA	BB	AB	AB	AB	BB	BB	BB	BB	BB	BB	AB	AB	BB	BB	BB	BB	NA	BB	AB	AB	BB	BB	AB	AB	AB	AB	AB	AB	AB	AB	BB	AA	AB	AB	AB
5127	AA	AB	AB	AB	BB	AB	AB	AB	AB	AB	AB	AB	AB	AB	AA	AA	AB	AB	AB	AB	AA	AB	AB	AB	BB	AB	BB	BB	AA	AA	AB	AB	AB	AB	AB	AB	AB	AB	AB	AB	AB	AB	AB	AB	BB	AB	AB	AB	AA
5128	AA	BB	BB	BB	BB	BB	BB	AA	BB	BB	AA	BB	AA	AA	BB	BB	AA	BB	BB	BB	BB	BB	BB	BB	AA	AB	AB	AB	AA	AB	AB	AB	AB	AB	AB	AB	AB	AB	AB	AB	AB	AB	AB	AB	BB	BB	AB	AB	AB
5129	AA	BB	AB	AB	BB	BB	BB	AA	BB	BB	AA	BB	AA	AA	BB	BB	AB	AB	AB	AB	AB	AB	AB	AB	AB	AB	AB	AB	AA	AA	AA	AA	AB	BB	AA	AA	AA	AA	BB	AA	AA	BB	BB	BB	BB	BB	BB	BB	AA
5130	NA	NA	NA	NA	NA	NA	NA	NA	NA	NA	NA	NA	NA	NA	NA	NA	NA	NA	NA	NA	NA	NA	NA	NA	NA	AA	NA	NA	NA	NA	NA	NA	NA	NA	NA	NA	BB	NA	NA	NA	NA	NA	NA	NA	NA	NA	NA	NA	BB
5131	BB	AA	AA	AA	AA	AA	AA	BB	AA	AA	BB	AA	BB	BB	AA	AA	BB	AA	AA	AA	AA	AA	AA	AA	AB	AB	AB	AA	AA	AB	AB	AB	AB	AB	AB	AB	AB	AB	AB	AB	AB	AB	AB	AB	BB	AB	AB	AB	AB
5132	AB	BB	BB	BB	BB	NA	BB	AB	BB	BB	AB	BB	AB	AB	BB	BB	AB	AB	BB	BB	AB	BB	BB	BB	AB	BB	AB	AB	AA	AB	AB	AB	AA	AB	AB	AB	AB	BB	NA	AB	BB	AB	AB	AB	BB	AB	AB	AB	AA
5133	BB	AA	AA	AA	AA	AB	AA	BB	AA	AB	BB	AA	BB	BB	AA	AA	BB	AA	AA	AA	AA	AA	AA	AA	AB	AA	AB	AB	AA	AB	BB	AB	AB	AB	AB	AB	BB	AB	AB	AB	AB	AA	AA	AA	AB	AB	AA	AA	AB
5134	BB	AA	AA	AA	AA	AA	AA	BB	AA	AA	BB	AA	BB	BB	AA	AA	BB	AA	AA	AA	AA	AA	AA	AA	AB	AB	AB	AB	AA	AB	AB	AB	AB	AB	AB	AB	AA	AB	AB	AB	AB	AB	AB	AB	BB	AB	AB	AB	AB
5135	AA	BB	BB	BB	BB	BB	BB	AA	BB	BB	AA	BB	AA	AA	BB	BB	AB	AB	BB	BB	BB	BB	BB	BB	AB	AB	BB	BB	AB	AB	AB	BB	AB	AB	BB	BB	AB	AB	AB	AB	AB	AB	AB	AB	BB	AB	AB	AB	BB
5136	BB	AA	AA	AA	AA	AA	AA	BB	AA	AA	BB	NA	NA	BB	AB	AA	BB	AA	AA	AA	AA	AA	AA	AA	AB	BB	AA	AB	AA	NA	BB	AB	AA	AB	AB	AB	AA	AB	AB	AB	AA	AA	AB	BB	BB	BB	AB	AA	AA
5137	AB	BB	BB	BB	BB	BB	BB	AB	BB	BB	BB	BB	AB	AB	BB	BB	AB	AB	BB	BB	BB	BB	BB	BB	AB	AB	AB	AB	AA	AB	AA	AB	AB	AB	AB	AB	AB	AB	AB	AB	AB	AB	AB	AB	BB	AB	AB	AB	AB
5138	NA	AA	AA	AA	AA	NA	NA	BB	AA	AA	BB	NA	NA	BB	NA	AA	BB	AA	AA	AA	NA	NA	NA	NA	BB	BB	AA	AA	NA	AA	AA	NA	NA	NA	NA	AA	NA	NA	NA	AA	NA	NA	NA	AA	NA	BB	NA	BB	NA
5139	AB	AB	AB	AB	AB	AB	AB	AB	BB	AA	BB	AB	AB	AB	AA	AA	BB	AB	AA	AB	AB	AB	AB	AB	AB	AB	AB	AB	AA	AB	AB	AB	AB	AB	AB	AB	AB	AB	AB	AB	AB	AB	BB	AB	BB	AB	AB	AB	BB
5140	AB	AB	AB	AB	AB	AB	BB	AB	AB	AA	AB	AB	AB	AB	AB	AB	AB	AB	AB	NA	BB	BB	BB	BB	AA	AA	BB	BB	AB	BB	AB	BB	AB	AB	BB	BB	AB	AB	AB	AB	AB	AB	AB	AB	BB	AB	AB	AB	AB
5141	AA	BB	BB	BB	AB	BB	BB	AA	BB	BB	AA	BB	AA	AA	BB	BB	AA	AB	AB	AB	BB	BB	BB	BB	AB	AB	BB	AB	AA	AB	AB	AB	AB	AB	AB	AB	AB	AB	AB	AB	AB	AA	AA	AA	AB	AA	AA	AA	AB
5142	AA	BB	BB	BB	BB	BB	BB	AA	BB	BB	AB	AB	AB	AB	AB	AA	AB	AB	AB	AA	AB	AB	AB	AB	AB	AB	AB	AB	AA	AB	AB	AB	AB	AB	AB	AB	AB	AB	AB	AB	AB	AB	AB	AB	BB	AB	AB	AB	AB
5143	NA	NA	BB	BB	NA	NA	NA	NA	NA	NA	NA	NA	NA	AA	NA	NA	NA	NA	NA	NA	BB	NA	NA	NA	NA	NA	NA	NA	NA	NA	NA	NA	NA	NA	NA	NA	NA	NA	NA	NA	NA	NA	NA	NA	NA	NA	NA	NA	NA
5144	BB	AB	NA	NA	AB	AA	AB	AB	BB	BB	BB	BB	AB	AA	BB	AB	BB	AB	AB	AB	AB	AB	AB	AB	BB	AB	AB	AB	AA	BB	AB	AB	NA	BB	AA	AB	AA	AA	BB	AB	BB	AB	AB	AB	BB	AB	AA	BB	AB
5145	AA	BB	BB	BB	BB	BB	BB	AA	BB	BB	AA	BB	AA	AA	BB	BB	AA	BB	BB	BB	BB	BB	BB	BB	AA	AB	AB	AB	AA	AB	AB	AB	AB	AB	AB	AB	AB	AB	AB	AB	AB	AB	AB	AB	BB	AB	AB	AB	AA
5146	AA	BB	BB	BB	BB	BB	BB	AA	BB	BB	AA	BB	AA	AA	BB	BB	AA	BB	BB	BB	AB	AB	AB	AB	AB	AB	AA	AB	AA	AB	AB	AA	AB	AA	BB	AB	AB	AB	AB	AB	AB	AB	AB	AB	BB	AB	AB	AB	AB
5147	AB	AB	AB	AB	AB	AA	AB	AB	AB	AB	AB	AB	BB	AB	AB	AB	AB	AB	AB	AB	BB	BB	BB	BB	AA	AA	BB	BB	AA	BB	BB	BB	AA	AA	BB	BB	BB	BB	AA	BB	BB	AA	AA	AA	BB	AA	AA	AA	BB
5148	BB	AB	AA	AA	AA	AA	AA	BB	AA	AA	AB	AA	BB	BB	AA	AA	BB	AA	AA	AA	AA	AA	AA	AA	AB	AB	AB	AB	AA	AA	NA	AB	AB	BB	AA	AB	AB	AB	BB	AB	BB	AA	AA	AA	AB	AA	AA	AA	AB
5149	AB	AB	AB	AB	AB	AB	AA	AA	AB	BB	AB	AB	AB	AB	AB	AB	BB	AB	BB	BB	BB	BB	BB	BB	AA	AA	BB	BB	AA	BB	BB	BB	AA	AA	BB	BB	BB	BB	AA	BB	BB	AA	AA	AA	BB	AA	AA	AA	BB
5150	AB	AB	AB	AB	AB	BB	NA	AB	AB	AB	AB	AB	AB	AA	AB	AB	BB	AA	BB	BB	BB	BB	BB	BB	AA	AA	BB	BB	AA	BB	BB	BB	AA	AA	BB	BB	BB	BB	AA	BB	BB	AA	AA	AA	BB	AA	AA	AA	BB
5151	AB	BB	BB	BB	BB	BB	BB	AB	BB	BB	AB	BB	AB	BB	BB	BB	AB	BB	BB	BB	BB	BB	BB	BB	AB	AB	AB	AB	AA	BB	AB	AB	AB	AB	AB	AB	AB	AB	AB	AB	AB	AB	AA	AB	BB	AB	AB	AB	AB
5152	BB	AA	AA	AA	AA	AA	AA	BB	AB	AA	BB	AA	BB	BB	AA	AA	BB	AA	AA	AA	AA	AA	AA	AA	AB	AB	AB	AB	AA	AB	AB	AB	AB	AB	AB	AB	AB	AB	AB	AB	AB	AB	AB	AB	BB	AB	AB	AB	AB
5153	BB	AA	AA	AA	AA	AA	AA	BB	AA	AA	BB	AA	BB	BB	AA	AA	BB	AA	AA	AA	AA	AA	AA	AA	BB	BB	AA	AA	AA	AA	AA	AA	BB	BB	AA	AA	AA	AA	BB	AA	AA	AB	AB	AB	AB	AB	AB	AB	AA
5154	AB	AB	AB	AB	AB	AB	AB	AB	AB	AA	AB	AB	AB	AB	AB	AB	AB	AB	AB	AA	AB	AB	AB	AB	AB	AB	AB	AB	AA	AB	AB	AB	AB	AB	AB	AB	AB	AB	AA	AB	AB	AB	AB	AB	BB	AB	AB	AB	AB
5155	BB	BB	AB	AB	BB	AB	BB	AB	AB	AB	BB	AB	AB	AB	AB	AB	AB	AA	BB	AB	AB	AB	AB	AB	AB	AB	AB	AB	AA	AB	BB	AB	AB	AB	AB	AB	AB	AB	AB	AB	AB	AB	AB	AB	BB	AB	AB	BB	AB
5156	AB	AB	AB	AB	AA	AB	AB	AB	AB	AB	AB	AB	AB	AB	AB	AB	AB	AB	AB	AB	AB	AB	AB	AB	AB	AB	AB	AB	AA	AB	AB	AB	AB	AB	AB	AB	AB	AB	AB	AB	AB	AB	AB	AB	BB	AB	AB	AB	AB
5157	AB	AB	AB	AB	AB	AB	AB	AB	AB	AB	AB	AB	AB	AA	AA	AB	AB	AB	AB	AB	AB	AB	AB	AB	AA	AA	BB	BB	AA	AB	AB	AB	AB	AB	AB	AB	AB	AB	AB	AB	AB	AA	AA	AA	AB	AA	AA	AA	AB
5158	AA	BB	BB	BB	BB	BB	BB	AA	BB	BB	AA	BB	AA	AA	BB	BB	AA	BB	AB	AB	AB	AB	AB	AB	AB	AB	AB	AB	AA	AB	AB	AB	AB	AB	AB	AB	AB	BB	AB	AB	AB	AB	AB	BB	BB	AB	AB	AB	AB
5159	AA	BB	BB	BB	BB	BB	BB	AA	BB	BB	AA	BB	AB	AA	BB	BB	AA	BB	BB	BB	BB	BB	BB	BB	AA	AA	BB	BB	AB	BB	AB	BB	AB	AB	BB	BB	AB	AB	AB	AB	AB	AB	BB	AB	BB	AB	AB	AB	AA
5160	AA	BB	BB	BB	BB	BB	BB	AA	BB	BB	AA	BB	AA	AA	BB	BB	AA	BB	BB	BB	BB	BB	BB	BB	AA	AB	AB	AB	AA	BB	AB	AB	AB	AB	AB	AB	AB	NA	AB	AB	AB	AB	BB	AB	BB	AB	AB	AB	AB
5161	AA	BB	BB	BB	BB	BB	BB	AA	BB	BB	AA	BB	AA	AA	BB	BB	AA	BB	BB	BB	BB	BB	BB	BB	AA	AA	NA	BB	BB	BB	AA	BB	AA	AB	BB	BB	AB	AB	AB	AB	NA	AB	AB	AB	BB	AB	AB	AB	AB
5162	BB	AA	AA	AA	AA	AA	AA	BB	AA	AA	BB	AA	AB	BB	AA	AA	BB	AA	AA	AA	AB	AA	AA	AA	BB	BB	AA	AA	AA	AA	AA	AA	BB	BB	AA	AA	AA	AA	BB	AA	AA	AA	AA	AA	AA	AA	AA	AA	AA
5163	BB	AA	AA	AA	AA	AA	AA	BB	AA	AB	BB	AA	BB	AB	AA	AA	BB	AA	AA	AA	AA	AA	AA	AA	AB	AB	AB	AB	AB	AB	AB	AB	NA	AB	AB	AB	BB	BB	BB	AB	AA	AA	AA	AA	BB	AA	AA	AA	AB
5164	AB	AB	BB	BB	AB	AB	AB	AB	AB	AB	AB	AB	AB	AB	BB	BB	AB	AB	BB	BB	BB	BB	BB	BB	AA	AB	BB	BB	AB	BB	AB	BB	AB	AB	BB	BB	AB	AB	AB	AB	AB	AA	AA	AA	AB	AA	AA	AA	AB
5165	AA	BB	AB	AB	BB	BB	BB	AA	BB	BB	AA	BB	AA	AA	BB	BB	AA	BB	BB	BB	BB	BB	BB	BB	AA	AA	BB	BB	AB	BB	AB	BB	AB	AB	BB	BB	AB	AB	AB	AB	AB	AB	AB	AB	BB	AB	AB	AB	AB
5166	BB	AB	AA	AA	AA	AA	AA	BB	AA	AA	BB	AA	BB	BB	AA	AA	BB	AA	AA	AA	AA	AA	AA	AA	AB	AB	AB	AB	AA	AB	AB	AB	AB	AB	AB	AB	AB	AB	AB	AB	AB	AB	AA	AA	AB	AA	AA	AA	AB
5167	AB	AB	AB	AB	AB	AB	AB	AA	AB	AB	AB	AB	AB	AB	AA	AB	AB	AB	BB	AB	AA	AA	AA	AA	AB	AB	AB	AB	AB	AA	AB	AB	AB	AB	AB	AB	AB	AB	AB	AB	AB	AB	AB	BB	BB	AB	AB	AB	AB
5168	BB	AA	AA	AA	AA	AB	AA	AB	AA	AA	BB	AA	BB	BB	AA	AA	BB	AA	AA	AA	AA	AA	AA	AA	BB	BB	AA	AA	AA	AA	AA	AA	BB	BB	AA	AA	AA	AA	BB	AA	AA	AB	AA	AA	AA	AA	AA	AA	AA
5169	BB	AA	AB	AB	AB	AB	BB	BB	BB	AB	BB	AA	BB	BB	AB	AB	BB	AA	AB	AB	AA	AB	AB	AB	BB	BB	AB	AB	AB	AB	AA	AB	BB	BB	AB	AB	AA	AA	BB	AA	AA	BB	BB	BB	BB	BB	AB	BB	AA
5170	AA	BB	BB	BB	BB	BB	BB	AA	BB	BB	AA	BB	AA	AA	BB	BB	AA	BB	BB	BB	BB	BB	BB	BB	AA	AA	BB	BB	AA	BB	AB	AB	AB	AB	AB	AB	AB	AB	AB	AB	AB	AA	AA	AA	AB	AA	AA	AA	AB
5171	AB	AB	BB	BB	AB	AB	AB	AB	AB	BB	BB	AB	BB	AB	AB	AB	AB	AA	AB	AB	AB	AB	AB	AB	AB	AB	BB	AB	AA	BB	BB	AA	BB	AB	AB	AB	BB	BB	AB	AB	BB	AB	AB	AB	BB	AB	BB	AB	AB
5172	BB	BB	BB	BB	BB	AB	BB	AB	BB	BB	AB	BB	AB	AA	AB	BB	AB	BB	BB	BB	BB	BB	BB	BB	AB	AB	AB	AB	AA	NA	AB	AA	AB	AB	AB	AB	AB	AB	NA	AA	AB	AB	AB	AB	BB	BB	AB	AB	AB
5173	BB	BB	AB	AB	NA	BB	BB	AB	BB	BB	AB	BB	AB	BB	BB	BB	AB	AB	BB	BB	BB	BB	BB	BB	AB	AB	AB	AB	AA	NA	AB	AB	AA	AB	AB	AA	AB	AB	AB	AB	AB	AB	AA	AB	BB	AB	AB	AB	AB
5174	BB	AA	AA	AA	AA	AA	AA	BB	AA	AA	BB	AA	BB	BB	AA	AA	BB	AA	AA	AA	AA	AA	AA	AA	AB	AB	AB	AB	AA	AB	AB	AB	AB	AB	AB	AB	AB	AB	AB	AB	AB	AB	AB	AB	BB	AA	AB	BB	AB
5175	AA	BB	BB	BB	BB	BB	BB	AA	BB	BB	AA	BB	AA	AA	BB	BB	AA	AB	AB	AB	AB	AB	AB	AB	AA	AA	BB	BB	AA	AB	AB	AB	AB	AB	AB	AB	AB	AB	AB	BB	AB	AA	AB	AA	AA	AA	AA	AA	AB
5176	AB	AB	AB	AB	AB	AB	AA	AB	AB	AB	AB	AB	AB	AB	BB	AB	AB	AB	AB	AB	AA	AA	AA	AA	BB	BB	AA	AA	AA	AA	AA	AA	BB	BB	AA	AA	AA	AA	AB	AA	AA	BB	BB	BB	BB	BB	BB	BB	AA
5177	BB	AA	AA	AA	AA	AA	AA	BB	AA	NA	BB	AA	BB	BB	AA	AA	BB	AA	AA	AA	NA	AA	AA	AA	BB	BB	AA	AA	AA	AA	AA	AA	NA	BB	AA	AA	AA	AA	NA	AA	NA	BB	BB	BB	BB	BB	BB	BB	AA
5178	AA	BB	BB	BB	BB	BB	BB	AA	BB	BB	AA	AB	AB	AB	AB	AA	AB	AB	AB	AB	BB	AA	AA	AA	NA	AB	AB	AB	AA	AA	AB	AB	AB	AB	AB	AB	AB	AB	AB	AA	AB	AB	AB	AB	BB	AB	AB	AB	AB
5179	BB	AA	AA	AA	AA	AA	AA	BB	AA	AA	BB	AA	BB	BB	AA	AA	BB	AA	AA	AA	AA	AB	AB	AB	AB	AB	AB	AB	AA	AA	AB	AB	AB	BB	AA	AB	BB	AB	AB	AB	AB	AB	AA	AA	BB	AB	AB	AA	AB
5180	AB	BB	BB	BB	BB	BB	BB	AB	BB	BB	AB	BB	AB	AB	BB	BB	AB	AB	BB	BB	BB	BB	BB	BB	AB	AB	AB	AB	AA	AB	AB	AB	AB	AB	AB	AB	BB	AB	AB	AB	BB	AB	BB	AB	BB	AB	AB	AB	AB
5181	AA	BB	BB	BB	BB	AB	BB	AA	BB	BB	AA	BB	AA	AA	BB	BB	AA	AB	BB	BB	BB	BB	BB	BB	AA	AA	BB	BB	AB	BB	AB	BB	AB	AB	BB	BB	AB	AB	AB	AB	AB	AB	AB	AB	BB	AB	AB	AB	AB
5182	AB	AB	BB	BB	AB	AB	AB	AB	AB	AB	AB	AB	AB	AB	AB	AB	AB	AB	AB	AB	AB	AB	AB	AB	AB	AB	AB	AB	AA	AB	AB	AB	AB	AB	AB	AB	AB	AB	AB	AB	AB	AB	AB	AB	BB	AB	AB	AB	AB
5183	AA	BB	BB	BB	BB	BB	BB	AA	BB	BB	AA	BB	AA	AA	BB	BB	AA	BB	BB	BB	BB	BB	BB	BB	AA	AA	BB	BB	AA	BB	AB	AB	AA	AB	AB	AB	AB	AB	AA	AB	AB	AA	AA	AA	AB	AA	AA	AA	AB
5184	AB	AB	BB	BB	AB	BB	AB	AB	BB	AB	BB	AB	AA	BB	AB	AB	AA	AB	AB	AB	AB	AB	AB	AB	AB	AB	AB	AB	AA	AB	AB	AA	AA	AB	AB	AB	BB	AB	AB	AA	AB	AB	AB	AB	BB	AB	AB	AB	AB
5185	AB	AB	AB	AB	AB	AB	AB	AB	AB	AB	AB	AB	AB	AB	BB	AB	AB	AB	BB	BB	BB	BB	BB	BB	AA	AA	BB	BB	AA	BB	BB	BB	AA	AA	BB	BB	BB	BB	AA	BB	BB	AA	AA	AA	BB	AA	AA	AA	BB
5186	BB	AA	AA	AA	AA	AA	AA	BB	AA	AA	BB	AA	BB	BB	AA	AA	BB	AA	AA	AA	AA	AA	AA	AA	BB	AB	AB	AB	AA	AB	AB	AB	AB	AB	AB	AB	AB	AA	BB	AA	AA	AB	AB	AB	AB	AB	AB	AB	AA
5187	AB	BB	AB	AB	AB	AB	AB	AB	AB	AB	AB	AB	AB	AB	AB	AB	AB	AB	BB	BB	BB	BB	BB	BB	AA	AA	BB	BB	AB	BB	AB	BB	AB	AB	BB	BB	AB	AB	AB	AB	AB	AB	AB	AB	BB	AB	AB	AB	AB
5188	BB	AA	AA	AA	AA	AA	AA	BB	AA	AB	BB	AA	BB	BB	AA	AA	BB	AA	AA	AA	AA	AA	AA	AA	AB	AB	AB	AB	AA	AB	AB	AB	AB	AB	AB	AB	AB	AB	AB	AB	AB	AB	AB	AA	AB	AB	AA	AA	AB
5189	AB	AB	AB	AB	AB	AB	AB	AB	AB	AB	AB	AB	AB	AB	AB	AB	BB	AA	AB	BB	BB	BB	BB	BB	AB	AB	AB	AB	AB	AB	AB	AB	AB	BB	AA	AB	AB	AB	BB	AB	AB	AB	AB	AB	BB	AB	AB	AB	AB
5190	BB	AA	AA	AA	AA	AB	AA	BB	AA	AB	BB	AA	BB	AB	AA	AA	BB	NA	AA	AA	AA	AA	AA	AA	AB	AB	AB	BB	AA	AB	AB	AB	AB	AB	AB	AB	AB	BB	AB	AB	AA	AB	AB	AB	BB	AB	AB	AB	AB
5191	AB	AB	AB	AB	AB	AB	AB	AB	AB	AB	AB	AB	AB	AB	AB	AB	AB	AB	BB	BB	BB	BB	BB	BB	AA	AA	BB	BB	AA	BB	BB	BB	AA	AA	BB	BB	BB	BB	AA	BB	BB	AA	AA	AA	BB	AA	AA	AA	BB
5192	AA	BB	BB	BB	BB	BB	BB	AA	BB	BB	AA	BB	AA	AA	BB	BB	NA	BB	BB	AB	BB	BB	BB	BB	AA	AA	BB	BB	AB	BB	AB	BB	AB	AB	BB	BB	AB	AB	AB	AB	AB	AB	AA	AB	BB	AB	AB	AB	AB
5193	AA	BB	BB	BB	BB	BB	BB	AA	BB	BB	AA	BB	AA	AA	BB	BB	AB	AA	BB	BB	BB	BB	BB	BB	AB	AB	BB	BB	AB	BB	AB	BB	AB	BB	BB	BB	AB	AB	AB	AA	AA	AB	BB	AB	BB	BB	AB	AB	AB
5194	AA	BB	BB	BB	BB	BB	BB	AA	BB	BB	AA	BB	AA	AA	BB	BB	AA	BB	BB	BB	AB	BB	BB	BB	AA	AA	BB	BB	AB	BB	AB	BB	AB	AB	BB	BB	AA	AB	AB	AB	AB	AB	AB	AB	BB	AB	AB	AB	AB
5195	AA	BB	BB	BB	BB	BB	BB	AA	BB	BB	AA	BB	AA	AA	BB	BB	AA	BB	BB	BB	BB	BB	BB	BB	AA	AA	BB	BB	AB	BB	AB	BB	AB	AB	BB	BB	AB	AB	AB	AB	AB	AB	AB	AB	BB	AB	AB	AB	AB
5196	AB	BB	BB	BB	BB	AB	BB	AB	BB	BB	AB	BB	BB	AB	BB	BB	AB	AB	AB	BB	BB	BB	BB	BB	AA	AB	BB	BB	AB	BB	AA	BB	AB	AB	BB	BB	AB	AB	AB	AB	AB	AB	AB	AB	BB	AB	AB	AB	AB
5197	AB	BB	BB	BB	BB	BB	BB	AB	BB	BB	AB	BB	BB	AB	BB	BB	BB	AB	BB	BB	BB	BB	BB	BB	AB	AB	AB	AB	AA	AB	AB	AB	AB	AB	AB	AB	AB	AB	AB	AB	AB	AB	AB	AA	BB	AB	AB	AB	BB
5198	AB	BB	AB	AB	BB	AA	AB	AB	AB	AB	AB	AB	AB	AB	AB	AB	BB	AA	AB	AA	BB	AA	AA	AA	BB	BB	AB	AB	AB	AB	AA	AB	BB	BB	AB	AB	AA	AA	BB	AA	AA	AB	BB	BB	BB	AB	AA	AB	AB
5199	BB	AB	AB	AB	AB	AB	AB	BB	AB	AB	BB	AB	BB	BB	AB	BB	BB	AB	BB	BB	BB	BB	BB	BB	AB	AB	BB	BB	AB	BB	AB	BB	AB	AB	BB	BB	AB	AB	BB	AB	AB	AB	AB	AB	BB	AB	AB	AB	AA
5200	AA	BB	BB	BB	BB	BB	BB	AA	BB	BB	AA	BB	AA	AA	BB	BB	AA	BB	BB	BB	BB	BB	BB	BB	AA	AA	BB	BB	AB	BB	AB	BB	AB	AB	BB	BB	AB	AB	AB	AB	AB	AB	AB	AB	BB	AB	AB	AB	AB
5201	AB	AB	AB	AB	AB	AB	AB	AB	AB	AB	AB	AB	AB	AB	AB	AB	AB	AB	BB	BB	BB	BB	BB	BB	AA	AB	AB	AB	AA	AB	BB	AB	AB	AB	AB	AB	AB	AB	AB	AB	AB	AB	AB	AB	BB	AB	AB	AB	AB
5202	AB	AB	AB	AB	AB	AB	AB	AB	AB	BB	AB	AB	AB	AB	BB	AB	AB	AB	BB	AB	BB	BB	BB	BB	AA	AA	BB	BB	AA	BB	BB	BB	AA	AA	BB	BB	BB	BB	AA	BB	BB	AA	AA	AA	BB	AA	AA	AA	BB
5203	NA	NA	NA	NA	NA	NA	NA	NA	NA	NA	NA	NA	NA	NA	NA	NA	NA	NA	NA	NA	NA	NA	NA	NA	NA	NA	NA	NA	NA	NA	NA	NA	NA	NA	NA	NA	NA	NA	NA	NA	NA	NA	NA	NA	NA	NA	NA	NA	NA
5204	AA	BB	BB	BB	BB	BB	BB	AA	BB	BB	AA	BB	AA	AA	BB	BB	AA	AB	BB	BB	BB	BB	BB	BB	AB	AB	BB	BB	AB	BB	AB	BB	AB	AB	BB	BB	BB	AB	AB	AB	AB	AB	BB	AB	BB	AB	AB	AA	AB
5205	AB	AB	AB	AB	AB	AB	AB	AB	AB	AB	BB	AB	AB	AB	AB	AB	AA	AB	AB	AB	AB	AB	AB	AB	BB	AB	AB	AB	AA	AA	AB	AB	BB	BB	AA	AA	AA	AA	BB	AA	AA	AA	AA	AA	AA	AA	AA	AA	AA
5206	AA	BB	BB	BB	BB	BB	BB	AA	BB	BB	AA	BB	AA	AA	BB	BB	AB	AB	BB	BB	BB	BB	BB	BB	AB	AB	BB	BB	AB	BB	AB	BB	AB	AB	BB	BB	AB	AB	AB	AB	AB	AB	AB	AB	BB	AB	AB	AB	AB
5207	NA	BB	BB	BB	BB	BB	NA	AA	BB	BB	AA	BB	AA	AA	BB	BB	AA	BB	BB	BB	BB	BB	BB	BB	AA	AA	BB	BB	BB	BB	AA	BB	AB	AB	BB	AB	BB	AA	AB	AB	AB	AB	AB	AB	BB	AB	AB	NA	AB
5208	AB	BB	BB	BB	BB	BB	BB	AB	BB	BB	AA	AB	AA	AA	BB	BB	AA	BB	BB	BB	NA	AB	BB	AB	AA	AA	BB	BB	AB	BB	BB	BB	AB	AB	BB	BB	BB	NA	AB	AB	AA	AA	AA	BB	BB	AA	AB	AA	AB
5209	AB	AB	BB	BB	AB	AB	AB	AB	AB	AB	AB	AB	AB	AB	AB	AB	AB	AB	AB	AB	AB	AB	AB	AB	BB	AB	AA	AB	AA	AA	AA	AA	BB	BB	AA	AA	AA	AA	BB	AA	AA	AA	AA	AA	AA	AA	AA	AA	AA
5210	AB	AB	AB	AB	AB	AB	AB	AB	AB	AB	AB	AB	AA	AB	BB	AB	AA	BB	NA	BB	NA	BB	BB	BB	AB	BB	AB	AA	AA	AA	AA	AA	BB	BB	AA	AB	AA	AA	BB	AA	AA	AA	AA	AA	AB	AA	AA	AA	AB
5211	AB	BB	BB	BB	AB	AA	BB	AB	AB	AB	BB	AB	AB	AB	AB	AB	BB	AB	AB	NA	AB	BB	BB	BB	AA	AB	BB	AB	AA	AB	AA	NA	BB	BB	AA	AB	BB	AB	NA	BB	AB	AA	BB	BB	BB	AB	AB	AB	AB
5212	AA	BB	BB	BB	NA	BB	AB	AA	BB	BB	AA	NA	AA	AA	BB	BB	AA	NA	BB	AB	BB	BB	BB	BB	AA	AA	NA	BB	AA	AA	AA	AA	BB	BB	AA	AA	AA	AA	NA	AA	AA	AA	AA	AA	AA	AA	AA	AA	AA
5213	AB	AB	AB	AB	AB	AB	AB	AB	AB	AA	AB	AB	AB	AB	AB	AB	BB	AA	AA	AA	BB	AB	AB	AB	AB	AB	AB	AB	AA	BB	BB	BB	AA	AA	BB	BB	BB	BB	AA	BB	BB	AA	AA	AA	BB	AA	AA	AA	NA
5214	BB	AA	AA	AA	AA	AA	AA	BB	AA	AA	BB	AA	BB	BB	AA	AA	BB	AA	AA	AA	AA	AA	AA	AA	BB	BB	AA	AB	AA	AA	AA	AA	BB	BB	AA	AA	AA	AB	BB	AA	AA	AA	AA	AA	AA	NA	AA	AA	AA
5215	AB	BB	BB	BB	BB	BB	BB	AB	BB	BB	AB	BB	AB	AB	BB	BB	AB	AB	BB	BB	BB	BB	BB	BB	AB	AB	BB	BB	AB	BB	AB	BB	AB	AB	AB	BB	AB	AB	AB	AB	AB	AB	AB	AB	BB	AB	AB	AB	AB
5216	BB	AB	AB	AB	BB	AB	BB	BB	BB	AB	BB	AB	BB	BB	AB	AB	BB	AA	AB	AB	AB	AB	AB	AB	BB	BB	AB	AB	AB	AB	AA	AB	BB	AB	AB	AB	AA	AA	BB	AA	AB	BB	BB	BB	BB	BB	BB	BB	AA
5217	AB	AB	AB	AB	AB	AB	NA	BB	AB	AB	NA	AB	BB	AB	AB	AA	NA	BB	BB	BB	BB	BB	BB	BB	AA	AB	BB	BB	AB	BB	AA	BB	AA	BB	BB	BB	AB	AB	AA	AB	AB	AB	AB	AB	BB	AB	AA	AB	BB
5218	AA	BB	BB	BB	BB	BB	BB	AA	BB	BB	AA	BB	AA	AA	BB	BB	AA	AB	AB	AB	AB	AB	AB	AB	AB	AB	AB	AB	AA	AB	AB	AB	AB	AB	AB	AB	BB	AB	AB	AB	AB	AB	AB	AB	BB	AB	AB	AB	AB
5219	BB	AA	AA	AA	AA	AA	AA	BB	AA	AA	BB	AA	BB	BB	AA	AA	BB	AA	AA	AA	AA	AA	AA	AA	AB	AB	AB	AB	AA	AB	AB	AB	AB	AB	AB	AB	AB	AB	AB	AB	AB	AB	AB	AA	AB	AA	AA	AA	AB
5220	AB	AB	AB	AB	AB	AB	AB	AB	AB	AB	AB	AB	AB	AB	AB	AB	AB	AB	AB	AB	AB	AB	AB	AB	AA	AB	AB	AB	AB	BB	AB	BB	AB	AB	BB	BB	AB	AB	AB	AB	AB	AB	AB	AB	BB	AB	AB	AB	AB
5221	AB	AB	AB	AB	AB	AB	AB	AB	AB	AA	AB	AB	AB	AB	AA	AB	AB	AB	AB	AA	BB	AB	AB	AB	AB	AB	AB	AB	AA	BB	BB	AA	AB	AB	AB	AB	AB	NA	BB	AB	AB	AB	AB	AB	BB	AB	AB	AA	AB
5222	AB	AB	AB	AB	AB	AB	AB	AB	AB	AB	AB	AB	AB	AB	AB	AB	AB	AB	AB	AB	AB	AB	AB	AB	AB	AB	AB	AB	AA	AB	AB	AB	AB	AB	AB	AB	AB	AB	AB	AB	AB	AB	AB	AB	BB	AB	AB	AB	AB
5224	AB	AB	AB	AB	AB	AB	AB	BB	BB	BB	BB	AB	AB	AA	AB	AB	BB	AB	AB	AB	BB	AB	AB	AB	AB	AB	AB	AB	AA	AB	AA	AB	AB	AB	AB	AB	AB	NA	BB	AA	AA	BB	BB	BB	BB	BB	BB	BB	AA
5225	AA	BB	BB	BB	BB	BB	AB	NA	BB	BB	AA	BB	AA	AA	BB	BB	AA	AA	BB	BB	BB	BB	BB	BB	AB	AB	BB	BB	AB	BB	AB	BB	BB	BB	BB	BB	NA	AA	BB	AA	AA	AB	AB	AA	BB	AA	AB	AA	AA
5226	AB	AB	AB	AB	AB	AB	AB	AB	AB	AB	AB	AB	AB	AB	AB	AB	AB	AB	BB	BB	BB	BB	BB	BB	AA	AA	BB	BB	AA	BB	BB	BB	AA	AA	BB	BB	BB	BB	AA	BB	BB	AA	AA	AA	BB	AA	AA	AA	BB
5227	BB	AB	AB	AB	AB	AB	AB	BB	AB	AB	BB	AB	AB	BB	AB	AB	BB	AB	BB	BB	BB	BB	BB	BB	AB	AB	BB	AB	AB	BB	BB	BB	AB	AB	BB	BB	AB	AB	AB	AB	AB	AB	AB	AB	BB	AB	AB	AA	AB
5228	AA	BB	BB	BB	BB	BB	BB	AA	BB	BB	AA	BB	AA	AA	BB	BB	AA	BB	BB	BB	BB	BB	BB	BB	AA	AA	BB	BB	AA	AA	AB	AB	AB	AB	AB	AB	AB	AB	AB	AB	BB	AA	AA	AA	AB	AA	AA	AA	AB
5229	AA	BB	BB	BB	BB	BB	BB	AA	BB	BB	AA	BB	AB	AA	BB	BB	AA	BB	BB	BB	BB	BB	BB	BB	AA	AA	BB	BB	AB	BB	AB	BB	AB	AB	BB	BB	AB	AB	BB	AB	AB	AB	BB	AA	BB	AB	AB	AB	AB
5230	AB	AB	AB	AB	AB	BB	AB	AB	AB	AB	AB	BB	AB	AB	AB	AA	AA	AB	AB	AB	BB	AB	AB	AB	AB	AB	AB	AB	AA	AB	AB	AB	AB	AA	BB	AB	AB	AB	AB	AA	BB	AB	AB	AB	BB	AB	AB	AB	AB
5231	AB	BB	AB	AB	AB	AB	AB	AB	AB	AB	BB	AB	AB	AB	AB	AB	AB	AB	AB	AB	AB	BB	BB	BB	AA	AA	BB	BB	AB	BB	AB	BB	AB	AB	BB	BB	AB	AB	AB	AB	AB	AB	AB	AB	BB	AB	AA	AB	AB
5232	BB	AA	AA	AA	AA	AA	AA	BB	AA	AA	BB	AA	BB	BB	AA	AA	BB	AA	AA	AA	AA	AA	AA	AA	AB	AB	AB	AB	AA	AB	AB	AB	AB	AB	AB	AB	AB	AB	AA	AB	AB	AA	AA	AA	AA	AA	AA	AA	AB
5233	AA	BB	BB	BB	BB	AB	BB	AA	BB	BB	AA	BB	AA	AA	BB	BB	AA	AB	BB	BB	BB	BB	BB	BB	AB	AB	BB	BB	AB	BB	AB	BB	AB	AB	BB	BB	AB	AB	AB	AB	AB	AA	AA	AA	AB	AA	AA	AA	AB
5234	BB	AA	AA	AA	AA	AA	AA	BB	AA	AA	BB	AA	BB	BB	AA	AA	BB	AA	AA	AA	AA	AA	AA	AA	BB	BB	AA	AA	AB	AA	AA	AA	BB	BB	AA	AA	AA	AA	BB	AA	AA	AB	AB	AA	AB	AA	AA	AA	AB
5235	AA	BB	BB	BB	AB	NA	BB	AA	BB	BB	AA	BB	AA	AA	BB	BB	AB	BB	AB	AA	AB	AB	AB	AB	AB	AB	AB	AB	AA	AB	AA	AB	AB	AB	AB	AB	AB	AB	AB	BB	AB	AB	AB	AB	BB	AB	AB	AB	AB
5236	AB	AB	AB	AB	AB	AB	AB	BB	AB	AB	AB	AA	AB	AB	AB	AB	AA	BB	BB	BB	BB	BB	BB	BB	AA	AA	BB	BB	AA	AA	AA	AA	BB	BB	AA	AA	AA	AA	BB	AA	AA	AA	AA	AA	AA	AA	AA	AA	AA
5237	AB	AB	AB	AB	BB	AB	AB	AB	AB	AB	AB	AB	AB	AB	AB	AB	AB	AB	AB	AB	AB	AB	AB	AB	AB	AB	AB	AB	AA	AB	AB	AB	AB	AB	AB	AB	AB	AB	AB	AB	AB	AB	AB	AB	BB	AB	AB	AB	AB
5238	BB	AA	AA	AA	AA	AA	AA	BB	AA	AA	BB	AA	BB	BB	AA	AA	BB	AA	AA	AA	AA	AB	AB	AB	AB	AB	AB	AA	AA	AB	AB	AB	AB	AB	AB	AB	AB	AB	AA	AB	AB	AA	AA	AB	AA	AA	AA	AA	AA
5239	AA	BB	BB	BB	BB	BB	BB	AA	BB	BB	AB	BB	AA	AA	BB	BB	AA	BB	BB	BB	AB	BB	BB	BB	AB	AB	AB	AB	AA	AA	AA	AA	BB	BB	AA	AA	AA	AA	BB	AA	AA	AA	AA	AA	AA	AA	AA	AA	AA
5240	AA	BB	BB	BB	BB	BB	BB	AA	BB	BB	AA	BB	AA	AA	BB	BB	AA	BB	BB	BB	BB	BB	BB	BB	AA	AA	BB	BB	AA	AA	AA	AA	BB	BB	AA	AA	AA	AA	BB	AA	AA	AA	AA	AA	AB	AA	AA	AA	AB
5241	AB	AB	AB	AB	AB	AB	AB	AB	AB	AB	AB	AB	AB	AB	AB	AB	AB	BB	BB	BB	BB	BB	BB	BB	AB	AB	BB	BB	AB	BB	AB	BB	AB	AB	BB	BB	AB	AB	AB	AB	AB	AB	AB	AB	BB	AB	AB	AB	AB
5242	AB	AB	AB	AB	AB	AB	AB	AB	AA	AB	AB	AB	AB	AB	AB	AB	AA	BB	BB	BB	BB	BB	BB	BB	AA	AA	BB	BB	AB	BB	BB	BB	AB	AB	BB	BB	AB	AB	BB	AA	AB	AB	BB	AB	BB	AB	AB	AB	AB
5243	AA	BB	BB	BB	BB	BB	BB	AA	BB	BB	AA	BB	AA	AA	BB	BB	AA	BB	BB	BB	BB	BB	BB	BB	AA	AA	BB	BB	AB	BB	AB	BB	AB	AB	BB	BB	AB	AB	AB	AB	AB	AA	AA	AA	AB	AA	AA	AA	AB
5244	BB	AA	AB	AB	AA	AA	AA	BB	AA	AA	BB	AA	BB	BB	AA	AA	BB	AA	AA	AA	AA	AA	AA	AA	AB	AB	AB	AB	AA	AB	AB	AB	AB	AB	AB	AB	AB	AB	AB	AB	AB	AB	AB	AB	BB	AB	AB	AB	AB
5245	AB	AB	AB	AB	AB	AB	AB	AB	AB	AB	AB	AB	AB	AB	AB	AB	AB	AB	BB	BB	BB	BB	BB	BB	AA	AA	BB	BB	AA	BB	BB	BB	AA	AA	BB	BB	BB	BB	AA	BB	BB	AA	AA	AA	BB	AA	AA	AA	BB
5246	AB	AB	AB	AB	AB	AB	AB	AB	AB	AB	AB	AB	AA	AB	AB	AB	AB	AB	AB	AB	AA	AB	AB	AB	AB	AB	AB	AB	AA	AB	AB	AB	AA	AB	AB	AB	AB	AB	AA	AB	AB	AB	AA	AB	BB	NA	AB	AB	AB
5247	AB	BB	BB	BB	BB	BB	BB	AB	BB	BB	AB	BB	AB	AB	BB	BB	AB	AB	BB	BB	BB	BB	BB	BB	AB	AB	BB	BB	AB	BB	AB	BB	AB	AB	AB	BB	AB	AB	AB	BB	AB	AB	AB	AA	BB	AB	AB	AB	AB
5248	AB	AB	AB	AB	AB	AB	AB	AB	AB	AB	AA	BB	AA	AA	BB	BB	AB	AB	BB	BB	BB	BB	BB	BB	AB	AA	BB	BB	AB	BB	AB	BB	AB	AB	BB	BB	AB	AB	AB	AB	AB	AB	AB	AB	BB	AB	AB	AB	AB
5249	AA	BB	AA	AA	BB	BB	NA	AB	AA	AB	AA	AA	BB	AB	AA	BB	AB	NA	NA	NA	AA	AA	AA	AA	BB	BB	AA	AA	AA	NA	AA	AA	BB	BB	AA	AA	NA	AA	BB	AA	NA	AA	AA	NA	AA	AA	AA	NA	AA
5250	AA	BB	BB	BB	BB	BB	BB	AA	BB	BB	AA	BB	AA	AA	BB	BB	AA	BB	BB	BB	BB	BB	BB	BB	AA	AA	BB	BB	AB	BB	AA	BB	AB	AB	BB	BB	AB	AB	AB	AB	AB	AB	AB	AB	BB	AB	AB	AB	BB
5251	AB	BB	BB	BB	BB	BB	BB	AB	BB	BB	BB	BB	BB	AB	BB	BB	AB	AA	BB	BB	BB	BB	BB	BB	AB	AB	AA	AB	AA	AB	AB	AB	AB	AB	AB	AB	BB	AB	AB	AB	AB	AB	AB	AB	BB	AB	AB	AB	AB
5252	AB	AB	AB	AB	AB	AB	AB	AB	AB	AB	AB	AB	AB	AB	AB	AB	AB	AB	AB	AB	AB	AB	AB	AB	AB	AB	AB	AB	AA	AA	AA	AA	BB	BB	AA	AA	AA	NA	BB	AA	AA	AA	AA	AA	AA	AA	AA	AA	AA
5253	AA	BB	BB	BB	BB	BB	BB	AA	BB	BB	AA	BB	AA	AA	BB	BB	AB	NA	BB	BB	BB	BB	BB	BB	BB	AB	BB	BB	AA	BB	AB	BB	AB	AB	BB	BB	AB	BB	AB	AB	AB	AB	AB	AB	BB	AB	AB	AB	AB
5254	AA	BB	BB	BB	BB	BB	BB	AA	BB	BB	AA	BB	AA	AA	BB	BB	AA	BB	BB	BB	BB	BB	BB	BB	AA	AA	BB	BB	AB	BB	AB	BB	AB	AB	BB	BB	AB	AB	NA	AB	AB	AB	AB	AB	BB	BB	AB	AA	AB
5255	AB	BB	BB	BB	BB	BB	BB	AB	BB	BB	AB	BB	AB	AB	BB	BB	AB	AB	BB	BB	BB	BB	BB	BB	AB	AA	AB	AB	AB	BB	AB	BB	AB	AB	BB	BB	AB	AB	AB	AB	AB	AB	AB	AB	BB	AB	AB	AB	AB
5256	AB	AB	BB	BB	AB	AB	BB	AB	AB	BB	AB	AA	AB	AB	AB	AB	AB	AB	BB	BB	BB	BB	BB	BB	AA	AA	BB	BB	AA	BB	BB	BB	AA	AA	BB	BB	BB	BB	AA	BB	BB	AA	AA	AA	BB	AA	AA	AA	BB
5257	AB	AB	AA	AA	AB	AB	AB	AB	AB	AB	AB	AB	BB	BB	AB	AB	AB	AB	AB	AB	AB	AB	AB	AB	AB	AB	AB	AB	AA	AB	AB	AB	AB	AB	AB	AB	AB	AB	AB	AB	AB	AB	AB	AB	BB	AB	AB	AB	AB
5258	AB	AB	AB	AB	AB	BB	AB	AB	AB	AB	AB	AA	AB	AB	AB	BB	AB	AB	AB	AB	AB	AB	AB	AB	AB	AB	AB	AB	AA	AA	AB	AB	AB	AB	AB	AB	AA	AB	AB	BB	NA	AB	AB	AB	BB	AB	AB	AB	AB
5259	AB	AA	AB	AB	AB	AB	AB	AB	AB	AB	AB	AB	AB	AB	AB	AB	AB	AB	AB	AA	AB	AB	AB	AB	AB	AB	AB	AB	AA	BB	BB	BB	AA	AA	BB	BB	BB	BB	AA	BB	BB	AA	AA	AA	BB	AA	AA	AA	BB
5260	BB	AB	AB	AB	AB	AB	AB	AB	AB	AB	AB	AB	NA	AB	AB	BB	AB	AB	AB	AB	AB	AB	AB	AB	AB	AB	AB	AB	AA	AB	BB	AB	AA	AB	AB	BB	AB	AB	AA	AB	AB	AB	AB	AB	BB	AB	AB	AB	AB
5261	AA	BB	BB	BB	BB	BB	NA	AA	BB	BB	AA	BB	AA	AA	BB	BB	AB	BB	BB	BB	BB	BB	BB	BB	AB	AB	BB	BB	BB	BB	AA	BB	BB	AB	BB	BB	NA	AB	AB	AB	AB	AB	AB	AB	NA	AB	AB	AB	AB
5262	BB	AB	AA	AA	AB	AA	AB	AB	AA	AB	AB	AB	BB	AB	BB	AB	AB	AB	AB	AA	AB	NA	NA	NA	AA	AB	AB	BB	AA	BB	NA	NA	AA	AB	AB	AB	AB	AA	NA	AA	AB	BB	AB	BB	BB	AB	AB	NA	AA
5263	AB	AB	NA	NA	AB	NA	AA	AB	AB	NA	BB	AB	NA	NA	AA	AB	AA	AA	AB	BB	AA	BB	BB	BB	AB	AB	AA	AB	AA	BB	AA	NA	AA	AA	BB	BB	AA	NA	AA	BB	BB	AA	AA	AA	BB	AA	AA	AA	NA
5264	AB	AB	AB	AB	AB	AB	AB	AB	AB	AB	AB	BB	AB	AB	AB	AB	AB	AB	AB	AB	AB	AB	AB	AB	AB	AB	AB	AB	AA	AB	AB	AB	AB	AB	AB	AB	AB	BB	AB	AB	AB	AB	AB	AB	BB	AB	AB	AB	AB
5265	BB	AA	AA	AA	AA	AA	AA	BB	AA	AA	BB	AA	BB	BB	AA	AA	BB	AA	AA	AA	AA	AA	AA	AA	AB	AB	AB	AB	AA	AB	AA	AB	AB	AB	AB	AB	AB	AB	AB	AB	AB	AB	BB	AB	BB	AB	AB	AB	AB
5266	AB	NA	AB	AB	AB	BB	AB	BB	AB	AB	BB	AB	AB	NA	BB	AB	BB	AA	AB	BB	BB	BB	BB	BB	AB	BB	BB	AB	AB	BB	AB	BB	AB	AB	BB	BB	AB	AB	AB	AB	BB	AB	AB	AA	BB	NA	BB	AB	NA
5267	AB	BB	BB	BB	BB	BB	BB	BB	BB	BB	AB	BB	AB	AB	BB	BB	AA	AA	BB	BB	NA	BB	BB	BB	AA	AB	BB	AB	AA	AB	NA	AA	BB	AB	AB	AB	BB	AA	AB	AB	AB	BB	AA	AB	NA	BB	AB	BB	AB
5268	BB	AA	AA	AA	AA	AA	AA	BB	AA	AA	BB	AA	BB	BB	AA	AA	BB	AA	AA	AA	AA	AA	AA	AA	BB	BB	AA	AA	AA	AB	AB	AB	AB	AB	AB	AB	BB	AB	AB	AB	AA	AB	BB	AB	BB	BB	AB	AB	AB
5269	AB	AB	AB	AB	AB	AB	AA	NA	AA	AB	AB	AB	AB	AB	AA	AB	AB	AB	BB	BB	BB	BB	BB	BB	AA	AA	BB	BB	AB	BB	AB	BB	AB	AB	BB	BB	AB	AB	AB	BB	AB	AB	BB	AA	BB	AB	BB	AB	AB
5270	BB	AB	AB	AB	AA	AB	AA	BB	AB	AB	AB	BB	AA	AB	BB	BB	AA	AB	BB	BB	BB	BB	BB	BB	AB	AB	AB	AB	AA	AB	AB	BB	AB	AA	BB	AB	BB	AB	AB	AB	BB	AB	BB	AB	BB	AB	AB	AB	AA
5271	BB	AA	AB	AB	AB	AB	AB	BB	AB	AB	BB	AB	BB	BB	AB	AB	BB	AA	AB	AB	AB	BB	BB	BB	BB	BB	AB	AA	AA	AA	AA	AA	BB	BB	AA	AA	AA	AA	BB	AA	AA	AB	AB	AB	BB	AB	AA	AB	AB
5272	BB	AA	AA	AA	AA	AA	AA	BB	AA	AA	BB	AA	BB	BB	AB	AB	AB	AB	BB	BB	BB	BB	BB	BB	AB	AB	BB	BB	AB	BB	AB	BB	AB	AB	BB	BB	AB	AB	AB	AB	AB	AA	AA	AA	AB	AA	AA	AA	AB
5273	BB	AA	AB	AB	AA	AA	AA	BB	AA	AB	BB	AA	BB	BB	AA	AA	BB	AA	AA	AA	AA	AA	AA	AA	AB	BB	BB	AB	AA	AB	NA	AB	BB	AB	AB	AB	AB	BB	AB	AB	AB	AA	AA	AA	AA	AA	AA	AA	AB
5274	BB	AA	AA	AA	AA	AA	AA	BB	AA	AA	BB	AA	BB	BB	AA	AA	BB	AA	AA	AA	AA	AA	AA	AA	AB	AB	AB	AB	AA	AB	AB	AB	AB	AB	AB	AB	AB	AB	AB	AB	AB	AB	AB	AB	BB	AB	AB	AB	AB
5276	AB	AB	AB	AB	AB	AB	AB	AB	AB	AB	AA	BB	AA	AA	BB	BB	AB	AB	BB	BB	BB	BB	BB	BB	AB	AB	BB	BB	AB	BB	AB	BB	AB	AB	BB	BB	AB	AB	AB	AB	AB	AB	AB	AB	BB	AB	AB	AB	AB
5277	AB	BB	BB	BB	BB	BB	BB	AB	BB	BB	AB	BB	AB	AB	BB	BB	AB	AB	BB	BB	BB	BB	BB	BB	AB	BB	AA	AA	AA	AA	AA	AA	BB	BB	AA	AA	AA	AA	BB	AA	AA	BB	BB	BB	BB	BB	BB	BB	AA
5278	AB	AB	AB	AB	AB	AB	AB	AB	AA	AB	AB	AB	AB	AB	BB	BB	BB	AB	BB	BB	AB	AB	AB	AB	BB	BB	AB	AB	AB	AB	AA	AB	BB	BB	AB	AB	AA	AA	BB	AA	AA	AB	AA	AB	AB	AB	AB	AB	AA
5279	BB	NA	AA	AA	AA	AA	AA	BB	AA	AA	BB	AA	BB	BB	AA	AA	BB	AA	NA	AA	AA	AA	AA	AA	BB	AB	BB	AB	AA	BB	AB	AB	AA	AA	BB	AB	AA	AB	AA	AA	AB	AA	AB	AA	NA	AA	NA	AA	AA
5280	AB	BB	BB	BB	BB	BB	BB	AB	BB	BB	AB	AB	AB	AB	BB	BB	AB	AB	AB	AB	AB	AB	AB	AB	BB	BB	AB	AB	AB	AA	AA	AB	BB	BB	AA	AB	AA	AA	BB	AA	AA	BB	BB	BB	BB	BB	BB	BB	AA
5281	BB	AB	AA	AA	BB	BB	AB	BB	AB	AB	BB	BB	AB	AB	BB	BB	BB	AB	BB	BB	BB	BB	BB	BB	AB	AB	AB	AB	AB	AB	AB	AB	AB	AB	AB	AB	AB	AB	AB	AB	AA	AB	AB	AB	BB	AB	AB	AB	AB
5282	BB	AB	AB	AB	AB	AB	AB	BB	AB	AB	BB	AB	BB	BB	AB	AB	BB	AA	BB	BB	BB	BB	BB	BB	AB	AB	BB	BB	AB	BB	AB	AB	AB	AB	BB	BB	AB	AB	AB	AB	AB	AB	AB	AB	BB	AB	AB	AB	AB
5283	AB	BB	AB	AB	AB	AB	AB	AB	AB	AB	AB	AB	AB	AB	AB	AA	AB	AB	AB	AB	AB	AB	AB	AB	AB	AB	AB	AB	AA	AB	AB	AB	AB	AB	AB	AB	AB	AB	AB	AB	AB	AB	AB	AB	BB	AB	AB	AB	AB
5284	AB	AB	AB	AB	AB	AB	AB	AB	AB	AB	AB	AB	AB	AB	AB	AB	AB	AB	AB	AB	AB	AB	AB	AB	AB	AB	AB	AB	AA	AB	AB	AB	AB	AB	AB	AB	AB	AB	AB	AB	AB	AB	AB	AB	BB	AB	AB	AB	AA
5285	BB	AA	AA	AA	AA	AA	AA	BB	AA	AA	BB	AA	BB	BB	AA	AA	BB	AA	AA	AA	AA	AA	AA	AA	BB	BB	AA	AA	AA	AA	AA	AA	BB	BB	AA	AA	AA	AA	BB	AA	AA	AA	AB	AA	AA	AA	AA	AA	AA
5286	AB	AB	AB	AB	AB	AB	AB	AB	AB	AB	AB	AB	AB	AB	AB	AB	AB	AB	AB	AB	AB	AB	AB	AB	AB	AB	AB	AB	AA	AB	AB	AB	AB	AB	AB	AB	AB	AB	AB	AB	AB	AB	AB	AB	BB	AB	AB	AB	AB
5287	AB	AB	AB	AB	AB	AB	AB	AB	AB	BB	AB	AB	AB	AB	AB	AB	AB	AB	AB	AB	AB	AB	AB	AB	AB	AB	BB	AB	AA	AB	AA	AB	AB	AA	AB	AB	AB	BB	AB	AB	BB	AB	AB	AB	BB	AB	AB	AB	AB
5288	AA	BB	BB	BB	BB	BB	BB	AA	BB	BB	AA	BB	AA	AA	BB	BB	AA	BB	BB	BB	BB	BB	BB	BB	AA	AA	BB	BB	AB	BB	AB	BB	AB	BB	BB	BB	AB	AB	AB	AB	BB	AB	AB	AB	BB	BB	BB	AB	AB
5289	AB	AB	AA	AA	AB	AB	AB	AB	AB	AB	AB	AB	AB	AB	AB	AB	AB	AB	AB	AB	AB	AB	AB	AB	AB	AB	AB	AB	AB	BB	AB	BB	AB	AB	BB	BB	AB	AB	BB	AB	AB	AB	AB	BB	BB	AB	AB	AB	AB
5290	BB	AA	AA	AA	AA	AA	AA	BB	AA	AA	BB	AA	BB	BB	AA	AA	BB	AA	AA	AA	AA	AA	AA	AA	AB	AB	AB	AA	AA	AB	AB	AB	AA	AB	AB	AB	AA	AB	AB	AB	AB	AA	AA	AA	AB	AA	AA	AA	AB
5291	AA	BB	BB	BB	BB	NA	NA	AA	BB	BB	AA	BB	NA	AA	BB	BB	NA	AA	BB	BB	BB	BB	BB	BB	AB	AB	BB	BB	AB	BB	AA	BB	NA	AB	BB	BB	AB	NA	NA	AB	AB	BB	BB	BB	BB	AB	AB	NA	AB
5292	AB	AB	AB	AB	AB	AB	BB	AB	AB	AB	AB	AB	AB	AB	AB	AB	AB	AB	AB	AB	AB	AA	AA	AA	AB	AB	AB	AB	AA	AB	AB	AB	AB	AB	AB	AB	AB	BB	AB	AB	AB	AB	AB	AB	BB	AB	AA	AB	AB
5293	AA	BB	BB	BB	BB	BB	BB	AA	BB	BB	AA	BB	AA	AA	BB	BB	AB	AB	BB	BB	BB	BB	BB	BB	AB	AB	BB	BB	AB	BB	AB	BB	AB	AB	BB	BB	AB	AA	AB	AB	AB	AB	BB	AA	BB	AB	AB	AA	AB
5294	AB	AB	AB	AB	AB	AB	AB	AB	AB	AB	AB	AB	AB	AB	AB	AB	AB	AB	BB	BB	BB	BB	BB	BB	AA	AA	BB	BB	AA	BB	BB	BB	AA	AA	BB	BB	AB	AB	AB	AB	AB	AB	AB	AB	BB	AB	AB	AB	AB
5295	AB	AB	AB	AB	AB	AB	AB	AB	AB	AB	AB	AB	AB	AB	AB	AB	AB	AB	AB	AB	AB	AB	AB	AB	AB	AB	AB	AB	AA	AB	AB	AB	AB	AB	AB	AB	AB	AB	AB	AB	AB	BB	AB	AB	BB	AB	AB	AB	AB
5296	AB	AB	AB	AB	AB	AB	AB	AB	AB	AB	AB	AB	AB	AA	AB	AB	AB	AB	AB	AB	AB	AB	AB	AB	AB	AB	AB	AB	AA	AB	AB	AB	AB	AB	AB	AB	AB	AB	AB	AB	AB	AB	AB	AB	BB	AB	AB	AB	AB
5297	AB	AA	AB	AB	AB	AA	AB	AB	AB	AB	AB	AB	AA	AA	AB	AB	AB	AA	AB	AB	AB	AB	AB	AB	BB	BB	AB	AB	AA	AB	AB	AB	AB	AB	AB	AB	AB	AB	AA	AB	AB	AB	AB	AB	BB	AB	AB	AA	AB
5298	BB	AA	AA	AA	AA	AA	AA	BB	AA	AA	BB	AA	BB	BB	AA	AA	BB	AA	AA	AA	AA	AA	AA	AA	AB	AB	AB	AB	AA	AB	AA	AB	AB	AB	AB	AB	AB	AB	AB	AB	AB	AB	AB	AB	AB	AB	AB	AB	AA
5299	BB	AA	AA	AA	AA	AA	AA	BB	AA	AA	BB	AA	BB	BB	AA	AA	BB	AB	AB	AB	AB	AB	AB	AB	AB	AB	AB	AB	AA	AB	AB	AB	AB	AB	AB	AB	AB	AB	AB	AB	AB	AB	AB	AB	BB	AB	AB	AB	AB
5300	AA	BB	BB	BB	BB	BB	BB	AA	BB	BB	AA	BB	AA	AA	BB	BB	AA	BB	BB	BB	BB	BB	BB	BB	AA	AA	BB	BB	AB	BB	AB	BB	AB	AB	BB	BB	AB	AA	AB	AB	AB	AB	AB	AB	BB	AB	AB	AA	AB
5301	AA	AB	BB	BB	BB	BB	BB	AA	BB	BB	AA	BB	AA	AA	BB	BB	AA	BB	BB	BB	BB	BB	BB	BB	AA	AA	BB	AB	AA	AA	AA	AA	AB	BB	AA	AA	AA	AA	BB	AA	AA	BB	BB	BB	BB	BB	BB	BB	AA
5302	AB	BB	BB	BB	BB	BB	BB	AB	AB	BB	AB	BB	AB	AB	BB	BB	AB	AB	BB	BB	BB	BB	BB	BB	AB	AB	AB	AB	AA	AB	AB	AB	AB	AB	AB	AB	AB	AB	AB	AB	AB	AB	AB	AB	BB	AB	AB	AB	AB
5303	AB	BB	BB	BB	BB	BB	BB	AB	BB	BB	BB	AB	BB	BB	AB	AB	BB	AA	AB	AB	AB	AB	AB	AB	BB	BB	AA	AA	AA	AA	AA	AA	BB	BB	AA	AA	AA	AA	BB	AA	AA	BB	NA	BB	BB	BB	AB	BB	AB
5304	AA	AA	AB	AB	AB	AB	AB	AB	AB	AB	AB	AB	AB	AB	AB	BB	AB	AB	AB	AB	BB	BB	BB	BB	AA	AA	BB	BB	AA	BB	BB	BB	AA	AA	BB	BB	BB	BB	AA	BB	BB	AA	AA	AA	BB	AA	AA	AA	BB
5305	AA	BB	BB	BB	BB	BB	BB	AA	BB	BB	AA	BB	AA	AA	BB	BB	AA	BB	BB	BB	BB	BB	BB	BB	AA	AB	AB	AB	AA	AB	AB	AB	AB	AB	AB	AB	AB	AB	AB	AB	AB	AB	AB	AB	BB	AB	AB	AB	AB
5306	AA	BB	AB	AB	BB	BB	BB	AA	BB	BB	AA	BB	AA	AA	BB	BB	AB	AB	BB	BB	BB	BB	BB	BB	AB	AB	BB	BB	AB	BB	AB	BB	AB	AB	BB	BB	AA	AB	AB	AB	AB	AB	AB	AB	BB	AA	AA	AB	AB
5307	AA	BB	BB	BB	BB	BB	BB	AA	BB	BB	AA	BB	AA	AA	BB	BB	AA	BB	BB	BB	BB	BB	BB	BB	AA	AA	BB	BB	AB	BB	AA	BB	AB	AB	BB	BB	AB	BB	AB	AB	BB	AB	AB	AB	BB	AB	AB	AB	AA
5308	NA	NA	NA	NA	NA	NA	NA	NA	NA	NA	NA	NA	NA	NA	NA	NA	NA	NA	NA	NA	NA	NA	NA	NA	NA	NA	NA	NA	NA	NA	NA	NA	NA	NA	NA	NA	NA	NA	NA	NA	NA	NA	NA	NA	NA	NA	NA	NA	NA
5309	NA	NA	NA	NA	NA	NA	NA	NA	NA	NA	NA	NA	NA	NA	NA	NA	NA	NA	NA	NA	NA	NA	NA	NA	NA	NA	NA	NA	NA	NA	NA	NA	NA	NA	NA	NA	NA	NA	NA	NA	NA	NA	NA	NA	NA	NA	NA	NA	NA
5310	BB	AB	AB	AB	AB	AB	AB	BB	BB	AB	AA	AB	BB	BB	AB	AB	BB	AA	AB	AB	AB	AB	AB	AB	AB	BB	AA	AA	AA	AA	AA	AA	BB	BB	AA	AA	AA	AA	BB	AA	AA	BB	BB	BB	BB	BB	BB	BB	AA
5311	AB	AB	AB	AB	AB	AB	AB	AB	AB	AB	AB	AB	AB	AB	AB	AB	AB	AB	AB	AB	AB	AB	AB	AB	AB	AB	AB	AB	AA	AB	AB	AB	AB	AB	AB	AB	AB	AB	AB	AA	AB	AB	AB	AB	BB	AB	AA	AB	AB
5312	AB	AB	AB	AB	AB	AA	AB	AB	BB	AB	BB	BB	AB	AB	AB	AB	AB	AB	AB	BB	AA	AB	AB	AB	AB	AB	NA	AB	AA	AB	AB	AB	AA	AB	AB	BB	AA	AB	AB	AB	AA	AB	BB	AB	BB	BB	AA	AB	NA
5313	BB	AA	AA	AA	AA	AA	AA	BB	AA	AA	BB	AA	BB	BB	AA	AA	BB	AA	AA	AA	AA	AA	AA	AA	BB	BB	AA	AA	AA	AA	AA	AA	BB	BB	AA	AA	AA	AA	BB	AA	AA	AB	AB	AB	AB	AB	AB	AB	AA
5314	AA	BB	BB	BB	BB	BB	BB	AA	BB	BB	AA	BB	AA	AA	BB	BB	AA	BB	BB	BB	BB	BB	BB	BB	AA	AB	AB	BB	AA	BB	AB	AB	AB	AB	AB	AB	AA	AB	AB	AB	AB	BB	AA	AB	BB	AB	AA	AA	AB
5315	AA	BB	BB	BB	AB	BB	BB	AA	BB	AB	AA	BB	AA	AA	BB	BB	AA	BB	BB	BB	BB	BB	BB	BB	AA	AB	AB	AB	AB	AB	AB	AA	AB	AB	AB	AB	AB	AB	AA	AB	AB	AB	AB	AB	BB	AB	BB	AB	BB
5316	BB	AB	AB	AB	AB	AB	AA	BB	AB	AB	BB	AB	BB	NA	AB	BB	AA	AB	BB	BB	BB	BB	BB	BB	AB	AB	BB	AB	AB	BB	AB	BB	AB	AA	BB	BB	AB	AB	BB	AB	AB	AB	AB	AB	BB	AB	AB	AB	BB
5317	BB	AA	AA	AA	AA	AA	AA	BB	AA	AA	BB	AA	BB	BB	AA	AA	BB	AA	AA	AA	AA	AA	AA	AA	BB	BB	AA	AB	AA	AA	AA	AA	BB	BB	AA	AA	AA	AA	BB	AA	AA	AA	AA	AA	AA	AA	NA	AA	AA
5318	AB	AB	AB	AB	AB	AB	AB	AB	AB	AB	AB	AB	AB	AB	AA	AA	AB	AB	AB	AB	AB	AB	AB	AB	AB	AB	AB	AB	AA	AB	BB	AB	AB	AB	AB	AB	AB	AB	AB	AB	AB	AB	AB	AB	BB	BB	AB	AB	AB
5319	BB	AA	AA	AA	AA	AA	AA	BB	AA	AA	BB	AA	BB	BB	AA	AA	AB	AA	AA	AA	AA	AA	AA	AA	BB	BB	AA	AB	AA	AA	AA	AA	BB	BB	AA	AB	AA	AA	BB	AA	AA	AA	AA	AA	AA	AA	AA	AA	AA
5320	BB	AA	AA	AA	AA	AA	AA	BB	AA	AB	BB	AA	BB	BB	AA	AA	BB	AA	AA	AA	AA	AA	AA	AA	BB	AB	AB	AB	AA	AB	AB	AB	AB	AB	AB	AB	BB	AB	AB	AB	AB	AB	AB	AB	BB	AB	AB	AB	AB
5321	AB	BB	BB	BB	AB	AB	AB	AB	AB	AB	AB	AB	BB	AB	AB	AB	AB	AB	AB	AB	AB	BB	AB	BB	AB	AB	BB	AB	AA	AB	AB	AB	BB	AB	AB	AB	AB	AB	AB	AB	AB	AB	AB	AB	BB	AB	AB	AB	AB
5322	AA	BB	BB	BB	BB	BB	BB	AA	BB	BB	AA	BB	AA	AA	BB	BB	AA	BB	AB	BB	BB	BB	BB	BB	BB	AB	BB	BB	AB	BB	AB	BB	AB	AB	BB	BB	AB	AA	AB	AB	AB	AB	AA	AA	BB	AB	AB	AB	AB
5323	AB	AB	AB	AB	AB	AB	AB	AB	AB	AB	AB	AB	BB	AB	AB	AA	AB	AA	AB	AB	BB	AA	AA	AA	AB	AB	BB	BB	AB	AB	AB	AB	BB	AB	AB	AB	AB	BB	AB	AA	AB	AB	AB	AB	BB	AB	AB	BB	AB
5324	AA	BB	BB	BB	BB	BB	BB	AA	BB	BB	AA	BB	AA	AA	BB	BB	AB	AB	BB	BB	BB	BB	BB	BB	AB	AB	AB	AB	AB	AB	AA	AB	BB	BB	AB	AB	AA	AA	BB	AA	AA	BB	BB	BB	BB	BB	BB	AB	AA
5325	AA	BB	BB	BB	BB	BB	BB	AA	BB	BB	AA	BB	AA	AA	BB	BB	AA	BB	BB	BB	BB	BB	BB	BB	AA	AA	BB	BB	AB	BB	BB	BB	AB	AB	BB	AB	AB	AB	AB	AB	AA	AA	AB	AB	BB	AA	AB	AB	AB
5326	AA	BB	BB	BB	BB	BB	BB	AA	BB	BB	AA	BB	AA	AA	BB	BB	BB	AB	BB	BB	BB	BB	BB	BB	AB	AB	AB	AB	AA	AA	AA	AA	BB	BB	AA	AA	AA	AA	BB	AA	AB	BB	BB	BB	BB	BB	BB	BB	AA
5327	AA	BB	BB	BB	BB	BB	BB	AA	BB	BB	AA	BB	AA	AA	BB	BB	AA	AA	AB	AB	AB	AB	AB	AB	BB	AB	AB	AB	AA	AB	AB	AB	BB	BB	AA	AB	AB	BB	AB	AB	AB	AB	AA	AB	BB	AB	AB	AB	AB
5328	AB	AB	AB	AB	AB	AB	AB	AB	AB	AB	AB	AB	AB	AB	AB	AB	AB	AA	AB	AB	AB	AB	AB	AB	AB	AB	AB	AB	AA	AB	AB	AB	AB	AB	AB	AB	AB	AB	AB	AB	AB	AB	AB	AB	BB	AB	AB	AB	AB
5329	BB	AA	AA	AA	AA	AA	AA	BB	AA	AA	BB	AA	BB	BB	AA	AA	BB	AB	AB	AB	AB	AB	AB	AB	AB	AB	AB	AB	AA	AA	AA	AA	BB	BB	AA	AA	AA	AA	BB	AA	AA	AA	AA	AA	AA	AA	AA	AA	AA
5330	AA	AB	AB	AB	AB	AB	AB	AB	AB	AB	AB	AB	AB	AB	AB	AB	BB	AA	AB	AB	AB	AB	AB	AB	AB	AB	AB	AB	AA	BB	AB	AB	AB	AA	BB	BB	BB	BB	AA	BB	BB	AA	AA	AA	BB	AA	AA	AA	AB
5331	AB	AB	AB	AB	AB	NA	AA	AB	AB	AA	AB	BB	AB	AB	AB	AB	AB	AB	AB	AB	AB	AB	AB	AB	AB	AB	AB	AB	AA	AA	AB	AB	BB	AB	AB	AB	AB	AB	AB	AB	AB	AB	BB	BB	BB	AB	AB	BB	AA
5332	AB	AB	AA	AA	AB	BB	AB	AB	AB	AA	BB	AB	AB	AB	BB	AB	AA	AA	AB	AB	AB	AB	AB	AB	AB	AB	AA	BB	AA	BB	AB	BB	AB	BB	AA	AB	BB	BB	AB	AB	AA	AB	AB	AB	BB	AA	AB	AA	AB
5333	AB	BB	BB	BB	BB	BB	BB	AB	BB	BB	AB	BB	BB	AB	BB	BB	BB	BB	BB	BB	NA	BB	BB	BB	AB	AB	AB	AB	AA	AA	AB	BB	AB	AB	AB	AB	AB	AB	AB	AB	AB	AB	AA	BB	BB	AB	AA	AB	AB
5334	AA	BB	BB	BB	BB	BB	BB	AA	NA	BB	AA	BB	AA	AA	BB	BB	AB	BB	BB	BB	BB	BB	BB	BB	AB	AB	BB	AB	BB	AB	BB	BB	AA	BB	BB	BB	BB	BB	BB	AB	AB	BB	AA	AB	BB	BB	AB	AB	AB
5335	AB	AB	AB	AB	BB	AB	AB	AB	AB	AB	AB	AB	NA	AB	AB	AA	BB	AB	BB	BB	BB	BB	BB	BB	AA	AA	BB	BB	AA	BB	BB	BB	NA	AA	BB	BB	NA	BB	AA	BB	BB	AA	AA	AA	BB	AA	AA	NA	BB
5336	BB	AA	AA	AA	AA	AA	AA	BB	AA	AA	BB	AA	BB	BB	AA	AA	BB	NA	AB	AB	AB	NA	NA	NA	BB	AB	AB	AB	AA	AB	BB	NA	AA	AA	BB	AB	AB	AB	BB	AB	AA	AA	AA	BB	BB	BB	AA	AA	AB
5338	AA	BB	BB	BB	BB	BB	BB	AA	BB	BB	AA	BB	AA	AA	BB	BB	AB	AA	BB	BB	BB	BB	BB	BB	BB	AB	AB	BB	AB	BB	BB	BB	AB	AB	BB	BB	AA	AB	BB	AB	AB	AB	AB	AB	BB	AB	AB	AB	AB
5339	AA	BB	BB	BB	BB	BB	BB	AB	BB	BB	AB	BB	BB	AB	BB	BB	AB	AB	BB	BB	BB	BB	BB	BB	AB	BB	BB	BB	AB	BB	AB	BB	BB	BB	BB	BB	AB	AB	AB	AB	AB	AB	AA	AA	AB	AA	AA	AA	AB
5340	AA	BB	BB	BB	BB	BB	BB	AA	BB	BB	AA	BB	AA	AA	BB	BB	AA	BB	BB	BB	BB	BB	BB	BB	AA	AA	BB	BB	AA	AB	AB	AB	AA	AB	AB	AB	AB	AB	AB	AB	AB	AB	AB	AB	AB	AB	AB	AB	AB
5341	BB	AB	AB	AB	AB	AB	BB	BB	AB	BB	BB	AB	BB	BB	AA	BB	BB	AA	AB	AB	AB	AB	AB	AB	BB	BB	AA	AB	AB	AB	AA	AB	BB	BB	AB	AB	AA	AA	BB	AA	AA	AB	AB	AB	AB	AB	AB	AB	AA
5342	AB	AB	AB	AB	AB	AA	AB	AB	AB	AB	AB	AB	AB	AB	AB	AB	AB	AB	AB	AB	AB	AB	AB	AB	AB	AB	AB	AB	AA	AA	AB	BB	AB	AB	AB	AB	AB	AB	AB	AB	BB	AB	AB	AB	BB	AA	AB	BB	AB
5343	AB	AB	AB	AB	AB	AB	AB	AB	AB	AB	AA	AB	AB	BB	AB	AB	AB	AB	AB	AB	AB	AB	AB	AB	AB	BB	AA	AB	AA	AA	AA	AA	BB	BB	AA	AA	AA	AA	BB	AA	AA	BB	BB	BB	BB	BB	BB	NA	AA
5344	AB	AB	AB	AB	AB	AB	AB	AB	AB	AB	AB	AB	AB	AB	AB	AB	AB	AB	AB	AB	AB	AB	AB	AB	AB	AB	BB	BB	AA	BB	BB	BB	AA	AA	BB	BB	BB	BB	AA	BB	BB	AA	AA	AA	BB	AA	AA	AA	BB
5345	AB	AB	AB	AB	AB	AB	AB	AB	AB	AB	AB	AB	AB	AB	AB	AB	BB	BB	AB	AB	BB	BB	BB	BB	AA	AA	AB	BB	AB	BB	BB	BB	AA	AA	BB	BB	BB	BB	AA	BB	BB	AA	AA	AA	BB	AA	AA	AA	BB
5346	AA	BB	BB	BB	BB	BB	BB	AA	BB	BB	AA	BB	AA	AA	BB	BB	AB	BB	AB	BB	BB	BB	BB	BB	AA	AB	BB	BB	AB	BB	AA	BB	AB	AA	BB	BB	AB	BB	AA	AB	BB	AB	AB	AB	BB	AB	BB	AB	AB
5347	AB	AB	AB	AB	AB	AB	AB	AB	AB	AB	AA	BB	AA	AA	BB	BB	AA	BB	BB	BB	BB	BB	BB	BB	AA	AB	BB	BB	AB	BB	AB	BB	AB	AB	BB	BB	AB	AB	AB	AB	AB	AA	AA	AA	AB	AA	AA	AA	AB
5348	BB	AA	AA	AA	AA	AA	AA	BB	AA	AA	NA	AA	BB	BB	AA	AA	NA	AA	AA	AA	AA	AA	AA	AA	AB	AB	AA	AB	AB	AB	AA	AB	AA	AB	AB	AB	AB	AB	AB	AB	AB	AB	AB	AB	BB	AB	AB	AB	AB
5349	AB	AB	AB	AB	AA	AB	AB	AB	AB	BB	AB	AB	AB	AA	AB	AA	AB	AB	BB	BB	BB	BB	BB	BB	AA	AA	BB	BB	AA	BB	BB	BB	AA	AA	BB	BB	BB	BB	AA	BB	BB	NA	AA	AA	BB	AA	AA	AA	NA
5350	AB	AB	AB	AB	AB	AB	AB	AB	AB	AB	AA	BB	AB	AB	AB	AB	AB	AB	BB	AB	AB	AB	AB	AB	AA	AA	BB	BB	AA	BB	AA	AB	AB	AB	AB	AB	AB	AB	AB	AB	AA	AA	AA	AA	AB	AA	AA	AA	AB
5351	AB	BB	BB	BB	BB	BB	BB	AB	BB	BB	AB	BB	AB	AB	BB	BB	BB	AB	BB	BB	AB	BB	BB	BB	AB	AB	BB	BB	AB	BB	AB	AB	AB	AA	BB	BB	AB	AB	AB	AB	AB	AB	AA	AB	BB	AB	AB	AB	AB
5352	AA	BB	BB	BB	BB	BB	BB	AA	BB	BB	AB	BB	AA	AA	BB	BB	AA	BB	BB	BB	BB	BB	BB	BB	AA	AB	AB	AB	AA	AB	AB	AB	AB	BB	AA	AB	AB	AB	AB	AB	AB	AB	AB	AB	BB	AB	AB	AB	AB
5353	AB	AB	AB	AB	AB	AB	AB	AB	AB	AB	AB	AB	AB	AB	AB	BB	BB	AA	AB	AB	AB	AB	AB	AB	BB	BB	AB	AB	AA	AB	AA	AB	BB	BB	AB	AB	AA	AA	BB	AA	AA	BB	BB	BB	BB	BB	BB	BB	AA
5354	AA	BB	BB	BB	BB	BB	BB	AA	BB	BB	AA	BB	AA	AA	BB	BB	AA	BB	BB	BB	BB	BB	BB	BB	AA	AA	BB	BB	AA	AA	AA	AA	BB	BB	AA	AA	AA	AA	BB	AA	AA	AA	AA	AA	AB	AA	AA	AA	AB
5355	AA	AB	BB	BB	NA	AB	NA	AB	AB	AB	AB	AA	BB	AB	AB	AA	AB	AB	AB	AA	NA	AA	AA	AA	BB	BB	AA	AA	AA	NA	NA	AA	BB	BB	AA	AA	AA	AA	BB	AA	NA	AB	AB	NA	NA	BB	BB	BB	AA
5356	AB	AB	AB	AB	AB	AB	AB	AB	AA	AB	AB	AB	AB	AB	AB	AB	AB	AB	AB	AB	AB	AB	AB	AB	AB	AB	AB	AB	AA	BB	AB	AB	AB	AB	AB	AB	AB	AB	AB	AB	AB	AB	AB	AB	BB	AB	AB	AB	AB
5357	AB	AB	AB	AB	AB	BB	AB	AB	AB	AB	AB	AB	AB	AB	AB	BB	AB	AB	BB	BB	BB	BB	BB	BB	AA	AB	AB	AB	AA	BB	AB	AB	BB	AB	AB	BB	AB	BB	AB	AB	AB	AB	AB	AB	BB	AB	AB	AA	NA
5358	BB	AA	AA	AA	AA	AA	AA	BB	AA	AB	BB	AA	BB	BB	AA	AA	BB	BB	AA	AA	AA	AA	AA	AA	BB	BB	AA	AA	AA	AA	AA	AA	BB	BB	AA	AA	AA	AA	BB	AA	AA	AB	AB	AB	AA	BB	AB	BB	AA
5359	AB	BB	BB	BB	BB	BB	BB	AB	BB	BB	AB	BB	AB	AB	BB	BB	AB	AB	BB	BB	BB	BB	BB	BB	AB	AB	AB	AB	AA	AB	AB	AB	AB	AB	AB	AB	AB	AB	AB	AB	AB	AB	AB	AB	BB	AB	AB	AB	AB
5360	AA	BB	BB	BB	BB	BB	BB	AA	BB	BB	AA	BB	AA	AA	BB	BB	AB	AA	BB	BB	BB	BB	BB	BB	AB	AB	BB	BB	AB	BB	AB	BB	AB	AA	BB	BB	AB	AB	AB	AB	AB	AB	BB	AB	BB	AB	AB	AB	BB
5361	BB	AB	AA	AA	AA	AA	AA	BB	AA	AA	BB	AA	BB	BB	AA	AA	BB	AA	AA	AB	AA	AA	AA	AA	BB	BB	AA	AA	AA	AA	AA	AA	AB	BB	AA	AA	AA	AA	BB	AA	AA	BB	BB	BB	BB	BB	BB	BB	AA
5362	AB	BB	AB	AB	AB	AB	AB	AB	AB	AB	AB	AB	AB	AB	AB	AB	AB	AB	AB	BB	AB	AB	AB	AB	AB	AB	AB	AB	AA	AB	AB	AA	AB	AB	AB	AB	AB	AB	AB	AB	AB	AB	AB	AB	BB	AB	AB	AB	AB
5363	AB	AB	AB	AB	AB	AA	BB	AB	AB	BB	AA	AB	AA	NA	AA	AB	AA	AB	AA	AB	AB	AB	AB	AB	AA	BB	AB	AB	AA	AA	BB	AA	AB	AA	BB	AB	AB	BB	BB	AB	AB	AB	BB	AB	BB	AA	NA	BB	AB
5364	NA	NA	AA	AA	NA	NA	NA	NA	NA	NA	BB	NA	NA	NA	NA	NA	NA	NA	NA	NA	NA	NA	NA	NA	NA	NA	NA	AB	NA	AA	NA	NA	NA	NA	NA	NA	NA	NA	NA	AA	NA	NA	NA	NA	BB	NA	NA	NA	NA
5365	AB	AA	AB	AB	AB	AB	AB	AB	AB	AB	AB	AB	BB	AB	AB	AB	AB	AB	AB	AB	AB	AB	AB	AB	AB	AB	AB	AB	AA	AB	AB	AB	AB	AB	AB	AB	AB	AB	AB	AB	AB	AB	AB	AB	BB	AB	AB	AA	AB
5366	AA	BB	BB	BB	BB	BB	BB	AA	BB	BB	AA	BB	AA	AA	BB	BB	AA	BB	BB	BB	BB	BB	BB	BB	AA	AB	BB	AB	AA	AB	AB	AB	AB	AB	AB	AB	AB	AB	AB	AB	AB	AB	AB	AB	BB	AB	AB	AB	AB
5367	AB	BB	BB	BB	BB	BB	BB	AB	BB	BB	AB	BB	AB	AB	BB	BB	AB	AB	BB	BB	BB	BB	BB	BB	AB	AB	AB	AB	AA	AA	AB	AB	AB	AB	AB	AB	AA	AA	AB	AB	AB	AB	AB	AB	BB	AB	AB	AB	AB
5368	NA	NA	AA	AA	AA	AA	AA	BB	AA	AA	AA	AA	BB	BB	NA	NA	NA	AA	AA	AA	NA	AA	AA	AA	AB	AA	AB	AB	AA	AA	NA	NA	NA	AA	BB	BB	BB	BB	AB	AB	AB	NA	NA	BB	BB	NA	AB	BB	AB
5369	AA	AA	AB	AB	AB	AB	AA	AB	AB	AB	BB	AB	AB	AB	AB	BB	AB	AB	AB	BB	AB	AB	AB	AB	AB	AB	AB	AB	AA	AA	BB	BB	AB	AA	BB	AB	AB	BB	BB	AB	AB	AA	AB	AB	BB	AB	AB	NA	BB
5370	AB	AB	AB	AB	AB	AB	BB	AB	AB	AB	AB	AB	AB	AB	AB	AB	AA	AB	BB	BB	BB	BB	BB	BB	AA	AA	BB	BB	AA	BB	BB	BB	AA	AB	AB	BB	BB	BB	AA	BB	BB	AA	AA	AA	BB	AA	AA	AA	BB
5371	NA	AA	AA	AA	NA	AA	AA	BB	AA	NA	BB	AA	NA	BB	AA	AA	BB	AA	AA	AA	NA	AA	AA	AA	AA	AB	BB	AB	AA	AB	AB	AB	BB	AB	AB	AB	AB	AA	BB	AB	AB	AB	BB	AA	NA	AB	AB	AB	AB
5372	AB	AB	AB	AB	BB	BB	BB	AA	BB	BB	AB	AB	AB	AB	AB	AB	BB	AA	AB	AB	AB	AB	AB	AB	BB	BB	AB	AB	AB	AB	AA	AB	BB	BB	AB	AB	AA	AA	BB	AA	AA	BB	BB	BB	BB	BB	AB	BB	AA
5373	AA	AB	AB	AB	AB	AA	AB	AB	AB	AB	BB	AB	AA	AB	AB	AB	AB	BB	BB	AB	BB	BB	BB	BB	AA	AB	AB	AB	AA	AB	AB	NA	AB	AB	AB	AB	AB	AB	AB	AB	AB	AB	BB	BB	BB	AA	BB	AA	BB
5374	BB	AA	AA	AA	AB	AA	NA	AB	AA	AA	BB	AA	BB	BB	AA	AB	BB	AA	AA	NA	AA	NA	NA	NA	AA	AA	NA	BB	AA	BB	BB	BB	AA	NA	NA	BB	BB	BB	AA	NA	NA	AA	AA	AA	BB	AA	AA	AA	BB
5375	AB	BB	BB	BB	BB	BB	BB	AB	BB	BB	BB	BB	AB	AB	BB	BB	AB	AB	AB	BB	BB	BB	BB	BB	AB	AB	AB	AB	AA	AB	AB	AB	AB	AB	AB	AB	AA	AB	AB	AA	AB	BB	AB	AA	BB	AA	AB	AB	AB
5376	AA	BB	BB	BB	BB	BB	BB	AA	BB	BB	AA	BB	AA	AA	BB	BB	AB	AB	BB	BB	BB	BB	BB	BB	AB	AB	BB	BB	AB	BB	AB	BB	AB	AB	BB	BB	AB	AB	AB	AB	AB	AB	AB	AB	BB	BB	AB	AB	AB
5377	BB	AA	AA	AA	AA	AA	AA	BB	AA	AA	BB	AA	BB	BB	AA	AA	BB	AA	AA	AA	AA	AA	AA	AA	AB	AB	AB	AB	AA	AB	AB	AB	AB	AB	AB	AB	AB	AB	BB	AA	AA	AA	AA	AA	AA	AA	AA	AB	AA
5378	AA	BB	BB	BB	BB	BB	BB	AA	BB	BB	AA	BB	AA	AA	BB	BB	AA	BB	BB	BB	BB	BB	BB	BB	AA	AA	BB	BB	AA	AB	AB	AB	AA	AB	AB	AB	AB	BB	AB	AB	AB	AB	AB	AB	AB	AB	AB	AB	AA
5379	BB	AA	AA	AA	AA	AB	AA	BB	AA	AA	BB	AA	BB	BB	AB	AB	BB	AA	AB	AB	AB	BB	BB	BB	AB	AB	AB	AB	AA	AA	AA	AA	AB	BB	AA	AA	AA	AA	BB	AA	AA	BB	BB	BB	BB	BB	BB	BB	AA
5380	AA	BB	BB	BB	BB	BB	BB	AA	BB	BB	AA	BB	AB	AA	BB	BB	AA	BB	BB	BB	BB	BB	BB	BB	AA	AA	BB	BB	AB	BB	AB	BB	AB	AB	BB	BB	AB	AB	AB	AB	AB	AB	AB	AB	BB	AB	AB	AB	AB
5381	AA	BB	BB	BB	BB	BB	BB	AA	BB	BB	AA	BB	AA	AA	BB	BB	AA	AB	AB	AB	AB	AB	AB	AB	AB	AB	AB	AB	AA	AA	AA	AA	AB	BB	AA	AA	AA	AA	BB	AA	AA	BB	BB	BB	BB	BB	BB	BB	AA
5382	AB	BB	BB	BB	BB	NA	BB	AB	BB	BB	AB	BB	AB	AB	BB	BB	AA	NA	BB	BB	BB	BB	BB	BB	AB	AB	AB	BB	AA	NA	AB	AB	BB	NA	NA	AB	AB	BB	BB	AB	AA	AB	BB	AA	BB	AB	AB	AB	AB
5383	AB	AB	AB	AB	AB	AB	AB	AB	AB	AB	AB	AB	AB	AB	AB	AB	AB	AB	BB	BB	BB	BB	BB	BB	AA	AA	BB	BB	AA	BB	AB	BB	AA	AA	BB	BB	BB	BB	AA	BB	BB	AA	AA	AA	BB	AA	AA	AA	BB
5384	AA	BB	BB	BB	BB	BB	BB	AA	BB	BB	AA	BB	AA	AA	BB	BB	AA	BB	AB	BB	AB	AB	AB	AB	AB	AB	AB	AB	AB	AB	AB	AA	AB	AB	AB	AB	AB	AB	AB	AB	AB	AB	AB	AB	BB	AB	AB	AB	AB
5385	AB	AB	AB	AB	AB	AB	AB	AB	AB	AB	AB	AB	AB	AB	AB	AB	AB	AB	AB	AB	AB	AB	AB	AB	AB	AB	AB	AB	AA	AB	AB	AB	AB	AB	AB	AB	AB	AB	AB	AB	AB	AB	AB	AB	BB	AB	AB	AB	AB
5386	BB	AA	AA	AA	AA	AA	AA	BB	AA	AA	BB	AA	AB	BB	AB	AB	BB	AA	AB	AB	AB	AB	AB	AB	BB	BB	AB	AB	AB	AA	AA	AB	BB	BB	AB	AB	AA	AA	BB	AA	AA	AB	AB	AB	AB	AB	AB	AB	AA
5387	BB	AA	AA	AA	AA	AA	AA	BB	AA	AA	BB	AA	BB	BB	AA	AA	BB	AA	AA	AA	AA	AA	AA	AA	BB	BB	AA	AA	AA	AA	AA	AA	BB	BB	AA	AB	AA	AA	BB	AA	AA	AB	AB	AB	AB	AB	AB	AB	AA
5388	BB	AB	AB	AB	AB	BB	AB	BB	BB	AB	BB	BB	BB	BB	AB	AB	BB	AA	AB	AB	BB	AB	AB	AB	BB	BB	AA	AA	AA	AB	NA	AA	BB	BB	AA	AA	AA	AA	BB	AA	AA	BB	BB	BB	BB	BB	BB	BB	AA
5389	AA	BB	BB	BB	BB	BB	BB	AA	BB	BB	AA	BB	AA	AA	BB	BB	AA	BB	BB	BB	BB	BB	BB	BB	AA	AB	AA	AB	AA	AB	AB	AB	AB	BB	AA	AB	AB	AB	BB	AA	BB	AB	AB	AB	BB	AA	AB	AB	AB
5390	AA	AB	AB	AB	AB	AB	AA	AB	AA	AB	AB	AB	AA	AB	AB	AB	AB	AB	AB	AB	AA	AB	AB	AB	AB	AB	AB	AB	AA	AB	AB	AB	AB	AA	BB	BB	BB	BB	NA	BB	BB	AA	AA	AA	BB	AA	AA	AA	BB
5391	BB	AA	AA	AA	NA	AA	AA	BB	AA	AA	BB	AA	BB	BB	AA	AA	BB	AA	AA	AA	AA	AA	AA	AA	AB	AB	AA	AB	AA	AA	AB	AB	BB	BB	AA	AB	AA	AB	BB	BB	AB	AB	NA	NA	BB	BB	AA	AB	BB
5392	NA	NA	NA	NA	NA	NA	NA	NA	NA	NA	NA	NA	NA	NA	NA	NA	NA	NA	NA	NA	NA	NA	NA	NA	NA	NA	NA	NA	NA	NA	NA	NA	NA	NA	NA	NA	NA	NA	NA	NA	NA	NA	NA	NA	NA	NA	NA	NA	NA
5393	AA	BB	BB	BB	BB	BB	BB	AA	BB	BB	AA	BB	AB	AA	BB	BB	AA	BB	BB	BB	BB	BB	BB	BB	AA	AA	BB	BB	AB	BB	BB	BB	AB	AB	BB	BB	AB	AA	AB	AB	AB	BB	AB	AB	BB	AB	AB	AB	AB
5394	AB	AB	AB	AB	AB	AB	AB	AB	AB	AA	AB	AB	AB	AB	AA	AB	AA	AB	AB	AA	NA	AB	AB	AB	AB	AB	AB	AB	AA	AB	AB	AB	AB	AB	AB	AB	AB	AB	AB	AB	AB	BB	AA	AB	BB	AB	AB	AA	AB
5395	AB	AA	AB	AB	AB	AB	AB	AB	AB	AB	AB	AB	AB	AB	AB	AB	BB	AA	AB	AB	AB	AB	AB	AB	AB	AB	BB	BB	AB	BB	AB	BB	AB	AB	BB	BB	AB	AB	AB	AB	AB	AB	AB	AB	BB	AB	AB	AB	AB
5396	AB	AB	AB	AB	AB	AB	AB	AB	AB	AB	AB	AB	AB	AB	AB	AB	BB	AA	AB	AB	AB	AB	AB	AB	BB	BB	AB	AB	AB	AB	AA	AB	BB	BB	AB	AB	AA	AA	AB	AA	AA	BB	BB	BB	BB	BB	BB	BB	AA
5397	AA	BB	BB	BB	NA	BB	BB	AB	BB	AB	AB	BB	AA	AA	AB	AB	AA	AA	AB	AB	BB	BB	BB	BB	AB	AB	BB	AB	AB	BB	NA	BB	AB	AB	AB	BB	BB	AA	NA	AA	NA	BB	AB	BB	BB	AB	AB	AB	AA
5398	AB	AB	AB	AB	AB	AB	AA	AB	AB	AB	AB	AA	AB	AB	AB	AB	AB	AB	AB	AB	AB	AB	AB	AB	AB	AB	AB	AB	AA	BB	AA	AB	AB	BB	AA	AB	AB	BB	AB	BB	AB	AB	AB	AB	BB	AB	AB	AB	AB
5399	AA	BB	BB	BB	BB	BB	BB	AA	BB	BB	AA	BB	AA	AA	BB	BB	AA	BB	BB	BB	BB	BB	BB	BB	AA	AA	BB	BB	AB	BB	AB	BB	AB	AB	BB	BB	AB	AB	AB	AB	AB	AB	AB	AB	BB	AB	AB	AB	AA
5400	AB	BB	BB	BB	NA	BB	BB	AB	BB	BB	AB	BB	AB	AB	BB	BB	AB	AB	BB	BB	BB	BB	BB	BB	AB	AB	BB	BB	AB	BB	AB	AB	AB	BB	BB	BB	AB	AB	AB	AB	AB	AB	AB	AB	BB	AB	BB	NA	AB
5401	AA	BB	BB	BB	BB	BB	BB	AA	BB	BB	AA	BB	AA	AA	BB	BB	AA	BB	BB	AB	AB	AB	AB	AB	AB	AB	AB	AB	AA	AB	AB	AB	AB	AB	AB	AB	AB	AB	AB	AB	AB	AB	AB	AB	BB	AB	AB	AB	AB
5402	AA	BB	BB	BB	BB	BB	BB	AA	BB	BB	AA	BB	AA	AA	BB	BB	AB	AA	AB	AB	AB	AB	AB	AB	BB	BB	AB	AB	AB	AB	AA	AB	BB	BB	AB	AB	AA	AA	BB	AA	AA	BB	BB	BB	BB	BB	BB	BB	AB
5403	AB	AB	AB	AB	AB	AB	AB	AB	AB	AB	AB	AB	AB	AB	AB	AB	AB	BB	AB	AB	AB	AB	AB	AB	AB	AB	AB	AB	AA	AB	AB	AB	AB	AB	AB	AB	AB	AB	AB	AB	AB	AB	AB	AB	BB	AB	AB	AB	AB
5404	AB	AB	AB	AB	AB	AB	AB	AB	AB	AB	AB	BB	AB	AB	AB	AB	AB	AB	AB	AB	AB	AB	AB	AB	AB	AB	AB	BB	AA	AB	AB	AA	AB	AB	AB	AB	AB	AB	AB	AB	AB	AB	AB	AA	BB	AB	AB	BB	BB
5405	AB	BB	BB	BB	BB	BB	BB	AB	BB	BB	AB	BB	AB	AB	BB	BB	AB	AA	BB	BB	BB	BB	BB	BB	AB	AB	BB	BB	AB	BB	AB	BB	AB	AB	BB	BB	AB	AB	AA	AB	AB	AB	AB	AB	BB	AB	AB	AA	AB
5406	BB	AA	AB	AB	AB	AB	AB	BB	AB	AB	BB	NA	BB	BB	AB	NA	BB	AA	AB	AA	BB	AB	AB	AB	BB	BB	AB	AA	AA	AB	AA	AA	AA	BB	AA	AA	AA	AA	BB	AA	AA	BB	BB	BB	BB	BB	BB	BB	AA
5407	AB	BB	BB	BB	BB	BB	BB	AB	BB	BB	AB	BB	AA	AA	BB	BB	AB	AB	BB	BB	BB	BB	BB	BB	AB	AA	NA	NA	AA	AA	NA	NA	BB	BB	AA	AA	AA	AA	BB	AA	AA	BB	BB	BB	NA	BB	BB	B2	AA
5408	AB	NA	BB	BB	AB	NA	AB	AB	AB	AB	AA	AB	NA	BB	AB	AB	AA	AA	AB	AB	AB	AA	AA	AA	AB	AB	AB	AB	AA	AB	AB	AB	AA	AA	BB	NA	AB	AB	AB	AB	AB	BB	BB	BB	BB	AB	AB	BB	AB
5409	AA	BB	BB	BB	BB	BB	BB	AA	BB	BB	AA	BB	AA	AA	BB	BB	AA	BB	BB	BB	BB	BB	BB	BB	AA	AA	BB	BB	AA	AB	AA	AB	AB	AB	AB	AB	AB	AB	AA	AB	AA	AA	AA	AB	BB	AB	AA	AB	AA
5410	AB	NA	AB	AB	AB	AB	BB	AB	AB	AA	NA	AB	AB	AB	BB	NA	BB	AA	BB	BB	BB	AA	AA	AA	AB	AB	BB	AB	NA	AA	AB	AB	BB	AB	AB	AB	AB	NA	BB	BB	BB	NA	AA	AB	BB	BB	BB	AA	AA
5411	AB	AB	BB	BB	BB	AB	BB	AB	BB	BB	BB	BB	AB	AB	BB	BB	AA	AB	AB	BB	BB	BB	BB	BB	AB	AB	AB	AB	AA	BB	AB	AB	AB	AB	AB	AB	AB	AB	BB	BB	AB	AB	BB	BB	BB	BB	BB	NA	AA
5412	AB	AB	AB	AB	AB	AB	AA	AB	AB	AB	AB	BB	BB	AB	AB	AB	BB	AA	AB	AB	AB	AB	AB	AB	AB	AB	AB	AB	AA	AB	AB	AB	AB	AB	AB	AB	AB	NA	AA	AB	AA	AB	AB	AB	BB	AB	AB	AB	AA
5413	BB	AA	AA	AA	AA	AA	NA	BB	AA	AA	BB	AA	BB	BB	AA	AA	BB	AA	AA	AA	AB	AB	AB	AB	BB	BB	AA	AB	AB	AB	AA	AB	BB	BB	AB	AB	AA	AA	BB	AA	AA	BB	BB	BB	BB	BB	BB	BB	AA
5414	BB	AA	AA	AA	AA	AA	AA	BB	AA	AA	BB	AA	BB	BB	AA	AA	BB	AA	AA	AA	AA	AA	AA	AA	BB	BB	AA	AA	AA	AA	AA	AA	BB	BB	AA	AA	AA	AA	BB	AA	AA	BB	BB	BB	BB	BB	BB	BB	AA
5416	AB	AB	AB	AB	AB	AB	AB	AA	AB	AB	AB	AB	AA	AB	BB	AB	AB	BB	AB	BB	AB	AB	AB	AB	AB	AB	AB	BB	AA	AB	AB	AB	AB	AB	AB	AB	AB	AB	AB	AB	AB	AB	AB	BB	BB	AB	AB	AB	AB
5417	AB	BB	BB	BB	BB	BB	BB	AB	BB	BB	AB	BB	AA	AB	BB	BB	AB	AB	BB	BB	BB	BB	BB	BB	AB	AB	BB	BB	AB	BB	AB	BB	AB	AB	BB	BB	AB	AB	AB	AB	AB	AB	AB	AB	BB	AB	AB	AB	AB
5418	BB	NA	AA	AA	AB	AA	AA	AB	AB	AB	AB	AB	AA	AB	NA	BB	BB	AB	BB	BB	BB	BB	BB	BB	AA	AB	BB	NA	AA	BB	AA	BB	NA	BB	BB	BB	AA	BB	NA	AB	BB	AA	AB	AA	AB	AA	AA	AA	AB
5419	AB	BB	AA	AA	AB	AA	AB	AB	AA	AB	AB	AB	AB	AB	BB	AA	BB	AA	AB	BB	AB	AA	AA	AA	AB	AB	AB	AB	AA	AB	AA	AB	AB	AB	AB	AB	BB	AB	NA	BB	AB	AB	BB	AB	BB	AB	AA	BB	AB
5420	AB	BB	BB	BB	BB	BB	BB	BB	BB	BB	AB	BB	AB	BB	BB	BB	AB	AB	AB	BB	BB	BB	BB	BB	AB	AB	AA	AB	AA	AB	BB	AB	AA	AB	AB	AB	AB	AB	AB	AB	AB	AB	AB	AB	BB	BB	AB	AB	BB
5421	AB	AB	AB	AB	AB	AB	AB	AB	AB	AB	AB	AA	AA	AB	AB	AB	AB	AB	AB	AB	AB	AB	AB	AB	AA	AB	AB	AB	AA	AA	AA	AA	AB	BB	AA	AA	AA	AB	AB	AB	AB	AB	AB	AB	BB	AB	AB	BB	AB
5422	AA	NA	BB	BB	BB	BB	BB	AA	BB	BB	AA	BB	AA	AA	NA	BB	AA	BB	BB	NA	NA	BB	BB	BB	AA	AA	AB	AB	AA	NA	NA	BB	AB	NA	NA	AB	AB	AB	AB	BB	BB	AB	AB	BB	BB	AB	AB	AB	AA
5423	AB	AB	AB	AB	AB	AB	BB	AB	AB	AB	BB	AB	AB	AB	AB	AB	AB	AB	BB	BB	BB	BB	BB	BB	AB	AB	BB	BB	AB	BB	AB	BB	AB	AB	BB	BB	BB	BB	AB	AB	BB	AB	AB	AB	BB	BB	AB	AA	AB
5424	NA	NA	NA	NA	NA	NA	NA	NA	NA	NA	NA	NA	NA	NA	NA	NA	NA	NA	NA	NA	NA	NA	NA	NA	NA	NA	NA	AA	NA	NA	NA	AA	NA	NA	NA	NA	NA	NA	NA	NA	NA	NA	AA	NA	AA	NA	NA	NA	NA
5425	AB	AB	AB	AB	AB	AB	AB	AB	AB	AB	AB	AB	AB	AB	AB	AB	AB	AB	BB	BB	BB	BB	BB	BB	AB	AB	BB	BB	AB	BB	AB	BB	AB	AB	BB	BB	AA	AA	BB	AA	AA	BB	BB	BB	BB	BB	BB	BB	AA
5426	AA	BB	BB	BB	BB	BB	BB	AA	BB	BB	NA	BB	AA	AA	BB	BB	NA	BB	BB	BB	BB	BB	BB	BB	BB	AB	AB	BB	AB	BB	BB	BB	AB	NA	NA	BB	AB	AB	AB	AB	BB	AA	NA	AA	AB	AA	AA	AA	BB
5427	AB	AB	AB	AB	AB	AA	AB	AB	AB	AB	AB	AB	AB	AB	AB	AB	AB	AA	AB	AB	AB	AB	AB	AB	AB	AB	AB	AB	AA	AB	AA	AB	AB	AB	AB	AB	AB	AB	BB	AB	AB	AB	AB	AB	BB	AB	AB	AB	AA
5428	BB	AA	AA	AA	AA	AA	AA	BB	AA	AA	BB	AA	BB	BB	AB	AB	BB	AA	AB	AB	AB	AB	AB	AB	BB	BB	BB	AB	AB	AB	AA	AB	BB	BB	AB	AB	AA	AA	BB	AA	AA	AB	AB	AB	AB	AB	AB	AB	AA
5429	AA	BB	NA	NA	BB	BB	BB	AA	BB	BB	AA	BB	AA	AA	BB	NA	BB	AB	AA	AB	BB	AA	AA	AA	AA	BB	BB	AB	AB	NA	AA	AB	BB	BB	AB	AB	AA	AA	BB	AA	AA	AB	AB	AB	BB	AB	AB	AA	AA
5430	AB	AB	AB	AB	AB	AB	AB	AB	AB	AB	AA	AB	AB	AB	AB	AB	AB	AA	BB	BB	BB	BB	BB	BB	BB	AB	BB	BB	AB	BB	AB	BB	AB	AB	BB	BB	AB	AB	AB	AB	AB	AB	AB	AB	BB	AB	AB	AB	AB
5431	BB	NA	AA	AA	AB	AA	AA	BB	AA	AA	BB	AA	BB	BB	AA	AA	BB	AB	AA	AA	AA	AA	AA	AA	AA	AB	NA	BB	AA	AB	AB	AB	BB	AB	AB	BB	AA	AB	AB	AB	NA	AB	AB	AB	BB	NA	BB	NA	AA
5432	NA	NA	NA	NA	NA	NA	NA	NA	NA	NA	NA	NA	NA	NA	NA	NA	NA	NA	NA	NA	NA	NA	NA	NA	NA	NA	NA	NA	NA	NA	NA	NA	NA	NA	NA	NA	NA	NA	NA	NA	NA	NA	NA	NA	NA	NA	NA	NA	NA
5433	BB	AA	AA	AA	AA	AA	AA	BB	AA	AA	BB	AA	BB	BB	AA	AA	BB	AA	AA	AA	AA	AA	AA	AA	AB	BB	AA	AA	AA	AA	AA	AA	BB	BB	AA	AA	AA	AA	BB	AA	AA	AB	AB	AB	AB	AB	AB	AB	AA
5434	AA	NA	BB	BB	BB	BB	NA	AA	NA	BB	NA	NA	AA	AA	BB	BB	AA	BB	BB	NA	BB	NA	NA	NA	NA	AA	NA	BB	AA	AA	NA	AB	NA	AB	AB	BB	BB	AA	NA	AB	NA	NA	AB	AB	BB	NA	AA	AA	AB
5435	AB	AB	AB	AB	AB	AB	AA	AB	AB	AB	AB	AB	BB	AA	AB	AB	BB	AA	AB	AB	AB	AB	AB	AB	BB	BB	AA	AB	AB	AB	AA	BB	BB	BB	AB	AB	AA	AA	BB	AA	AA	BB	BB	BB	BB	BB	AB	BB	AA
5436	BB	AB	AB	AB	AB	AB	AB	BB	AB	AB	BB	AB	BB	BB	AB	AB	BB	AA	BB	BB	BB	BB	BB	BB	AB	AB	AB	AB	AA	AB	AB	AB	AB	BB	AA	AB	AB	AB	AB	AB	AB	AB	AB	AB	BB	AB	AB	AB	AB
5437	AA	BB	BB	BB	BB	BB	BB	AA	BB	BB	AA	BB	AA	AA	BB	BB	AA	AB	BB	BB	BB	BB	BB	BB	AA	AB	AB	AB	AA	AA	AB	AB	BB	AB	AB	AB	AB	AB	AB	AB	BB	AB	AB	AB	BB	AB	AB	AA	AB
5438	AA	BB	BB	BB	BB	BB	BB	AA	BB	BB	AA	BB	AA	AA	BB	BB	AA	BB	BB	BB	BB	BB	BB	BB	AB	AA	BB	BB	AB	BB	AB	BB	AB	AB	BB	BB	AB	AB	AB	AB	AB	AB	AB	AB	BB	AB	AA	AB	AB
5439	AB	AB	AB	AB	AB	AB	AB	AB	AB	AB	AB	AB	AB	AB	AB	AB	AB	AB	AB	AB	AB	AB	AB	AB	AB	AB	AB	AB	AA	AA	AB	AB	AB	AB	AB	AB	AA	AB	AB	AB	AB	AB	AB	AB	BB	AB	AB	AB	AA
5440	AB	BB	BB	BB	BB	BB	BB	AB	BB	BB	AB	BB	AB	AB	BB	BB	AB	AB	BB	BB	BB	BB	BB	BB	AB	AB	AA	AA	AA	AA	AA	AA	BB	BB	AA	AA	AA	AA	BB	AA	AA	BB	BB	BB	BB	BB	BB	BB	AA
5441	BB	AA	AA	AA	AA	AA	AA	BB	AA	AA	BB	AA	BB	BB	AA	AA	BB	AA	AA	AA	AA	AA	AA	AA	BB	BB	AA	AA	AA	AA	AA	AA	BB	BB	AA	AA	AA	AA	BB	AA	AA	BB	BB	BB	BB	BB	BB	BB	AA
5442	AB	BB	BB	BB	BB	BB	BB	AB	BB	BB	AB	BB	AB	AB	BB	BB	AB	AB	BB	BB	BB	AB	AB	AB	BB	BB	AB	AB	AA	AB	AA	AB	BB	BB	AB	AB	AA	AA	BB	AA	AA	BB	BB	BB	BB	BB	BB	BB	AA
5443	BB	BB	BB	BB	BB	BB	BB	AB	BB	BB	AB	BB	AB	AB	BB	BB	BB	NA	AB	BB	NA	AB	AB	AB	NA	AB	BB	AB	AA	NA	AA	BB	BB	BB	AA	AB	AB	AA	AB	BB	AA	AA	AA	AB	BB	AA	AA	AB	AB
5444	BB	AB	AB	AB	AB	BB	AB	BB	AA	AB	BB	AB	BB	BB	AB	AB	BB	AA	AB	BB	AB	BB	BB	BB	BB	BB	AB	AB	AB	AB	AA	AB	BB	BB	AB	AB	AA	AA	BB	AA	AA	BB	BB	BB	BB	BB	BB	BB	AA
5445	BB	AB	AB	AB	AB	AB	AB	BB	AB	AB	BB	AB	BB	BB	AB	AB	BB	AA	AB	AB	AB	AB	AB	AB	BB	BB	AA	AA	AB	AA	AA	AA	BB	BB	AA	AA	AA	AA	BB	AA	AA	BB	BB	BB	BB	BB	BB	BB	AA
5446	NA	NA	NA	NA	NA	NA	NA	NA	NA	NA	NA	NA	NA	NA	NA	NA	NA	NA	NA	NA	NA	NA	NA	NA	NA	NA	NA	NA	NA	NA	NA	NA	NA	NA	NA	NA	NA	NA	NA	NA	NA	NA	NA	NA	NA	NA	NA	NA	NA
5447	AB	AB	AB	AB	AB	AB	AB	AB	AB	AB	AB	AB	AA	AB	AA	AB	AB	AA	AB	AB	AB	BB	BB	BB	BB	BB	AB	AB	AB	AB	AA	AB	BB	BB	AB	AB	AA	AA	BB	AA	AA	AB	AB	AB	AB	AB	AB	AB	AA
5448	AB	NA	AB	AB	AB	BB	AB	AB	BB	AB	AB	AB	AB	AA	AB	AB	BB	AA	BB	BB	AB	AB	AB	AB	BB	BB	AB	AB	AB	AB	AB	BB	BB	BB	AB	AB	AA	AA	BB	AA	AA	BB	BB	BB	BB	BB	BB	BB	AA
5449	AB	AB	AA	AA	BB	AB	NA	AB	BB	AB	AB	AB	AB	AB	AB	AB	AB	AA	AB	AA	AA	AB	AB	AB	AB	AB	NA	AB	AA	BB	BB	AB	AA	AB	AB	AB	AB	AB	AA	AB	AB	AA	AB	AA	BB	AB	AB	AA	AB
5450	AB	AB	AB	AB	AB	AB	AB	AB	AB	AB	AB	AB	AB	AB	BB	BB	BB	AB	BB	BB	BB	BB	BB	BB	AB	AB	BB	BB	AA	BB	AB	BB	AB	AB	BB	BB	AB	AB	AB	AB	AB	AA	AA	AA	AB	AB	AA	AA	AB
5451	NA	AB	AB	AB	AB	AA	AB	BB	BB	AB	BB	BB	BB	BB	BB	BB	BB	AA	BB	BB	AB	AB	AB	AB	AB	BB	AB	AB	BB	BB	AA	AB	BB	BB	BB	AB	AA	NA	BB	AA	AA	AB	NA	BB	NA	BB	BB	BB	AB
5452	AB	AA	AB	AB	AB	AB	AB	AB	AB	AB	AB	AB	AB	AB	BB	BB	AB	AB	BB	BB	BB	BB	BB	BB	AB	AB	BB	BB	AB	BB	AB	BB	AB	AB	BB	BB	AA	AB	AA	AB	AB	AB	AB	AB	AB	AB	AB	AB	AA
5453	AA	BB	BB	BB	BB	BB	BB	AA	AB	BB	AA	BB	NA	AA	NA	BB	AB	NA	BB	BB	BB	BB	BB	BB	AB	AB	BB	BB	AB	BB	AA	BB	AB	AB	BB	BB	AB	AA	AA	BB	AB	AB	AA	BB	NA	AA	BB	AB	AB
5454	AB	BB	BB	BB	BB	BB	AB	AB	BB	BB	AB	BB	AB	AB	AB	BB	AB	AB	BB	BB	BB	BB	BB	BB	AB	AB	AB	AB	AA	AB	AB	AB	AB	AB	AB	AB	AB	AB	AB	AB	AB	AB	BB	BB	BB	BB	BB	BB	AA
5455	BB	AB	AB	AB	AB	AA	AB	BB	AB	AA	BB	BB	NA	AB	BB	BB	AB	AA	AB	AB	AB	AB	AB	AB	AB	AB	AB	AB	AA	BB	AB	AB	AB	AB	AB	AB	AB	AB	AB	AB	AB	AB	AB	AB	BB	AB	AB	AB	AB
5456	AB	AB	AB	AB	AB	AB	AB	AB	AB	AB	AB	AB	AB	AB	AB	AB	AB	AB	BB	BB	AB	BB	BB	BB	AA	AB	BB	BB	AA	BB	BB	BB	AA	AA	BB	BB	BB	BB	AA	BB	BB	AB	AA	AA	BB	AA	AA	AA	BB
5457	AB	AB	AB	AB	AB	AB	BB	AB	AB	BB	AB	AB	BB	AB	AB	AB	AB	AB	BB	BB	AB	BB	BB	BB	AB	AB	BB	BB	AB	BB	AB	BB	AB	AB	BB	BB	AA	AB	AA	AB	AB	AB	AB	AB	BB	AB	AB	AB	AB
5458	AB	BB	BB	BB	BB	BB	BB	BB	BB	BB	NA	BB	NA	BB	NA	BB	AB	AA	BB	BB	BB	BB	BB	BB	BB	BB	BB	BB	AB	BB	AB	NA	BB	AB	BB	BB	AA	AB	AA	AB	AB	AA	AA	AB	BB	AA	AB	AB	BB
5459	AA	BB	BB	BB	BB	BB	BB	AA	BB	BB	AA	BB	AA	AA	BB	BB	AA	BB	AA	AB	AB	AB	AB	AB	BB	AB	AB	BB	AB	AB	NA	AB	BB	BB	AB	AB	AA	BB	BB	AA	AA	AB	AB	AB	AB	AB	NA	AB	AA
5460	AB	AA	AA	AA	AA	NA	NA	AA	AA	NA	AA	AB	AA	AB	BB	BB	BB	AB	BB	BB	NA	BB	BB	BB	NA	AA	NA	BB	AA	NA	NA	NA	NA	NA	NA	BB	BB	AA	AB	BB	AA	BB	AB	AA	BB	NA	AB	AA	BB
5461	AA	NA	BB	BB	BB	BB	BB	BB	BB	BB	AB	BB	AB	BB	BB	BB	AB	AA	BB	BB	NA	NA	NA	NA	AB	AA	BB	AB	AA	AA	BB	AA	BB	NA	NA	AB	AA	AB	NA	AB	NA	AA	NA	NA	BB	BB	AB	NA	NA
5462	AB	AB	AB	AB	AB	AB	AA	AA	AA	AB	AA	AB	AB	NA	AB	BB	AB	AB	BB	BB	NA	BB	BB	BB	AA	AB	AB	AB	AA	AB	AB	BB	AB	AB	AB	AB	AB	BB	AB	AB	AB	AB	AA	BB	BB	AB	AB	AB	AB
5463	AA	AB	AB	AB	AB	BB	AB	AB	AB	AA	AA	NA	AB	AB	AB	AB	BB	AA	AB	AA	BB	AB	AB	AB	AA	AB	AA	AB	AA	AA	AB	NA	AB	NA	NA	AB	BB	NA	AA	AB	AB	AB	AA	AB	BB	BB	AA	BB	BB
5464	AB	BB	BB	BB	BB	BB	BB	AA	BB	BB	AB	BB	NA	AB	BB	BB	AB	AA	BB	BB	BB	BB	BB	BB	AB	AA	BB	BB	AB	BB	AA	BB	BB	AB	BB	BB	AB	NA	AB	AB	AA	AB	AA	AB	BB	AB	AB	AB	BB
5465	AB	NA	AA	AA	AA	AA	BB	AB	BB	BB	NA	AB	AB	AB	AB	BB	AB	AB	AB	BB	NA	BB	BB	BB	AB	BB	AA	AB	AA	AB	AA	BB	BB	BB	AA	AA	AB	AB	AB	AB	AB	AB	AB	AB	BB	AB	AB	AB	AA
5466	AB	AA	AA	AA	AA	AA	NA	BB	AA	AA	BB	AA	BB	BB	AB	AA	NA	AA	NA	AA	NA	AB	AB	AB	BB	AB	AB	AB	AA	AB	NA	BB	BB	AA	BB	AB	BB	AB	AB	AB	AB	AB	AB	AB	BB	BB	NA	AA	AB
5467	AA	BB	BB	BB	BB	BB	NA	NA	BB	BB	NA	BB	NA	AA	BB	BB	AA	BB	BB	BB	NA	BB	BB	BB	NA	AA	NA	BB	BB	NA	AA	BB	AA	BB	BB	BB	NA	BB	AB	AB	AA	AB	BB	AB	BB	AB	NA	AB	AB
5468	AB	BB	BB	BB	BB	BB	BB	AB	BB	BB	AA	BB	AA	AB	BB	BB	AB	AB	BB	BB	BB	BB	BB	BB	AA	AB	BB	BB	AA	BB	BB	NA	AA	BB	BB	BB	AB	AB	AB	BB	AB	AB	AB	AB	BB	BB	AB	AB	AB
5469	AB	AB	AB	AB	AB	AB	AB	AB	AB	AB	AB	AB	AA	AB	BB	BB	BB	AB	BB	BB	BB	BB	BB	BB	AB	AB	BB	BB	AB	BB	AB	BB	AB	AB	BB	BB	AB	BB	AB	AB	AB	AA	AA	AA	AB	AB	AA	AA	AB
5470	AA	BB	BB	BB	NA	BB	BB	AA	BB	NA	NA	BB	AA	NA	BB	BB	AA	BB	BB	NA	AA	NA	NA	NA	AB	BB	AB	AA	AA	AA	AA	AA	NA	BB	AA	AB	AA	NA	NA	AA	AA	BB	NA	AB	AB	AB	AA	NA	NA
5471	AA	AB	BB	BB	AA	NA	NA	BB	AB	BB	AB	AB	BB	AB	AB	AA	AB	AB	BB	AB	AA	AB	AB	AB	BB	BB	AA	AA	AA	AA	AA	AA	BB	BB	AA	AA	AA	AA	BB	AA	NA	AB	NA	BB	BB	BB	BB	BB	AA
5472	BB	AA	AA	AA	AA	AA	AA	BB	AA	AA	AB	AA	BB	NA	AB	BB	BB	AA	AB	AA	AA	AB	AB	AB	BB	BB	BB	AB	AB	AB	AA	BB	BB	BB	AB	AA	AA	AA	BB	AA	AA	BB	BB	BB	BB	AB	BB	BB	AA
5473	AB	AB	AB	AB	AB	AB	AB	AB	AB	AB	AB	BB	AB	AB	AB	AB	AA	BB	BB	BB	AB	AB	AB	AB	AB	AB	AB	AB	AA	AA	AA	AA	BB	BB	AA	AA	AA	AA	BB	AA	AA	AA	AA	AA	AA	AA	AA	AA	AA
5474	NA	NA	NA	NA	NA	NA	NA	NA	NA	NA	NA	NA	NA	AA	NA	NA	NA	NA	NA	NA	NA	NA	NA	NA	NA	NA	NA	NA	NA	NA	NA	AA	NA	NA	NA	NA	BB	NA	NA	NA	NA	NA	NA	NA	NA	AA	NA	NA	NA
5475	BB	AB	AB	AB	AB	AB	AA	BB	AB	AA	BB	AB	BB	BB	AA	AA	BB	AA	AB	AB	AB	AB	AB	AB	BB	BB	BB	AB	AB	BB	AA	AB	BB	BB	BB	AA	AA	AA	BB	AA	AA	AB	AB	AB	AB	AA	AB	AB	AA
5476	BB	BB	AB	AB	AB	AB	AB	BB	BB	AB	BB	AA	BB	BB	AB	AB	AB	AB	BB	BB	BB	BB	BB	BB	AB	AB	BB	BB	AB	BB	AB	BB	AB	AB	BB	BB	AB	AB	AA	AB	BB	AB	BB	BB	BB	BB	BB	BB	AA
5477	AB	BB	BB	BB	BB	BB	BB	AB	BB	BB	BB	BB	AB	AB	BB	BB	BB	AB	BB	BB	BB	BB	BB	BB	AB	AA	AB	AB	AA	AB	AA	AB	AA	NA	NA	AA	AB	NA	AB	AB	NA	AB	AB	AB	BB	AB	AB	AA	BB
5478	BB	AA	AA	AA	AA	AA	AA	BB	AB	AA	BB	AA	BB	BB	AB	AB	BB	AA	AB	AB	AB	AB	AB	AB	BB	BB	AB	AB	AB	AB	AA	AB	BB	BB	AB	AB	AB	AA	BB	AA	AA	AB	AB	AB	AB	AB	AB	AA	AA
5479	AB	BB	BB	BB	BB	BB	BB	AB	BB	BB	AB	BB	AB	AB	BB	BB	AB	AB	BB	BB	BB	BB	BB	BB	AB	AB	BB	BB	AB	BB	AB	BB	AB	AB	BB	BB	AB	AB	AB	AB	AB	AB	AB	AB	BB	AB	AB	AB	AB
5480	BB	AB	AB	AB	AB	AB	AA	BB	AB	AB	BB	AB	BB	BB	AB	AB	BB	AA	AB	AB	AB	AB	AB	AB	BB	BB	AB	AB	AB	AB	AA	AB	BB	BB	AB	AA	AB	AB	AB	AB	AB	AA	AA	AB	BB	AB	AB	AB	AB
5481	BB	AB	AB	AB	AB	AB	AB	BB	AB	AB	BB	AB	BB	BB	AB	AB	BB	AA	AA	AB	AB	AB	AB	AB	BB	BB	AA	AB	AB	AB	AA	AB	BB	BB	AB	AB	AA	AA	BB	AA	AA	AA	AB	AB	AB	AB	AB	AB	AA
5482	AA	NA	BB	BB	BB	BB	BB	AA	BB	BB	AA	BB	AA	AA	BB	BB	AA	NA	BB	BB	BB	BB	BB	BB	NA	AB	BB	AB	AA	NA	AA	AB	NA	AB	AB	AB	BB	AA	AB	BB	AB	BB	BB	AB	BB	BB	AA	BB	BB
5483	AA	BB	BB	BB	BB	BB	BB	AA	BB	BB	AA	BB	AA	AA	BB	BB	AA	BB	AB	AA	AB	AB	AB	AB	AB	AB	AB	AB	AA	BB	AB	AB	AB	AA	BB	AB	AB	NA	AB	AB	AB	AB	AB	AB	BB	AB	AB	AB	AB
5484	AA	BB	BB	BB	BB	BB	BB	AA	BB	BB	AB	BB	AA	AA	BB	BB	AB	AA	AB	AB	AB	AB	AB	AB	AB	AB	AB	AB	AA	AA	AA	AA	AB	BB	AA	AA	AA	AA	BB	AB	AA	BB	BB	BB	BB	BB	BB	BB	AA
5485	BB	AA	AA	AA	AA	AA	AA	BB	AA	AA	BB	AA	BB	BB	AB	AA	BB	AA	AA	AA	AA	AA	AA	AA	BB	BB	AA	AA	AA	AA	AA	AA	BB	BB	AA	AA	AA	AA	BB	AA	AA	BB	BB	BB	BB	BB	BB	BB	AA
5486	AB	AB	AB	AB	AB	AB	AB	AA	AA	AB	AB	AB	AA	AB	BB	AA	AB	AB	AB	AB	AB	AB	AB	AB	AB	AB	AA	AB	AA	AB	AA	AB	AB	AB	AB	AB	AB	AB	AB	AB	AB	AA	AB	AB	BB	AB	AB	AB	AB
5487	BB	AB	AB	AB	AB	AB	AB	AB	AB	AB	BB	AB	BB	BB	AB	AB	BB	AA	AB	AB	AB	AB	AB	AB	BB	BB	AB	AB	AB	AB	AA	AB	BB	BB	AB	BB	AA	AA	BB	AA	AA	BB	BB	BB	BB	BB	BB	BB	AA
5488	BB	AB	AB	AB	AB	AB	AB	BB	BB	BB	AB	BB	AB	AB	BB	BB	AB	AB	BB	BB	BB	BB	BB	BB	AB	AB	BB	BB	AB	BB	AB	BB	AB	AB	BB	BB	AB	AB	AB	AB	AB	AB	AB	BB	BB	BB	BB	BB	AA
5489	NA	AB	AB	AB	AB	AA	BB	AA	AA	NA	AB	BB	NA	AB	BB	NA	AB	AA	BB	BB	BB	BB	BB	BB	AB	AB	NA	BB	AB	NA	AB	BB	NA	AB	BB	BB	NA	AB	NA	AA	NA	AA	AA	NA	AB	AA	AA	NA	NA
5490	AB	AB	AB	AB	AB	AB	AB	BB	AA	AB	AA	AB	BB	AB	AB	AB	BB	AA	AB	AB	BB	AB	AB	AB	BB	BB	AB	AB	AB	AB	AA	BB	BB	BB	AA	AB	AA	AA	BB	AA	AA	AB	AB	AB	AB	AA	AB	AB	AA
5492	BB	AA	AB	AB	AB	AA	BB	AA	AA	NA	NA	AB	AB	AA	BB	NA	NA	NA	BB	BB	BB	NA	NA	NA	AA	AA	BB	BB	BB	BB	NA	BB	NA	NA	NA	BB	BB	BB	AB	BB	AA	BB	AB	AB	BB	AB	AB	AA	AA
5493	AB	AB	AB	AB	AA	AB	AB	AB	AB	AB	BB	AB	AA	AB	AB	AB	AB	AB	AB	AB	AB	AA	AA	AA	AB	AB	AB	AB	AA	AB	AB	AB	AB	AB	AB	AB	AB	AA	AB	AB	AB	AB	NA	AB	BB	AB	AB	AA	AB
5494	AB	BB	BB	BB	BB	BB	BB	AB	BB	BB	AB	BB	AA	AB	BB	BB	AA	AB	BB	BB	BB	BB	BB	BB	AB	AA	AB	AB	AA	AB	AB	AB	AB	AB	BB	BB	AB	AB	AB	AA	AB	AB	AB	AB	BB	AB	AB	AB	AB
5495	AB	AB	AB	AB	AB	AB	AB	AB	BB	AB	NA	AB	AB	AB	AA	BB	BB	AA	AA	AB	AB	AB	AB	AB	BB	BB	AB	BB	BB	AA	AB	AB	BB	BB	BB	AB	AA	AA	NA	AA	AA	BB	BB	BB	BB	NA	BB	BB	AA
5496	BB	AB	AB	AB	AB	AB	AB	BB	AB	AB	BB	AB	BB	BB	AB	AB	BB	AA	AB	AB	AB	AB	AB	AB	BB	BB	AB	AB	AB	AB	AA	AB	BB	BB	BB	AB	AA	AA	BB	AA	AA	BB	BB	BB	BB	BB	BB	BB	AA
5497	AB	BB	AB	AB	BB	BB	BB	AA	BB	BB	BB	BB	AB	AB	BB	BB	AB	AB	BB	NA	AA	BB	BB	BB	AB	AB	BB	BB	AB	NA	AB	BB	AA	AB	BB	BB	AB	AA	AA	AB	BB	AB	AB	AB	BB	AB	AB	NA	BB
5499	NA	BB	AB	AB	AB	AB	AB	AB	AB	AB	AB	AB	AB	AB	AB	AB	AA	AB	AB	AB	AB	AA	AA	AA	AB	AA	AB	BB	AA	BB	AB	AB	NA	BB	AA	AB	AB	NA	AB	AB	BB	AB	BB	AB	BB	AB	AA	AB	AA
5500	AB	BB	BB	BB	BB	BB	BB	AB	BB	BB	AA	BB	AB	AB	BB	BB	AB	AB	BB	BB	BB	BB	BB	BB	AB	AB	BB	BB	AB	BB	AB	BB	AB	BB	BB	BB	AB	AB	AB	AB	AB	AB	AB	AB	BB	AB	AB	AB	AA
5501	AB	AA	NA	NA	AB	AB	BB	BB	BB	AB	AA	AB	AB	AB	AB	AB	NA	AB	AB	BB	AA	AB	AB	AB	BB	AB	AB	AB	AA	AB	AA	AB	AA	AB	AB	AB	BB	AB	BB	AB	BB	AB	AB	AB	BB	AB	BB	BB	AB
5502	AA	BB	BB	BB	BB	BB	BB	AA	BB	BB	AA	BB	AA	AA	BB	BB	AB	AB	BB	BB	BB	BB	BB	BB	AB	AB	AB	AB	AA	AB	AB	AB	AB	AB	AB	AB	AB	AB	AB	AB	AB	AB	AB	AB	BB	AB	AB	AA	AB
5503	AB	AA	BB	BB	BB	BB	AA	AB	AB	NA	AB	AB	AB	AB	AB	AA	AB	NA	AA	AA	NA	NA	NA	NA	BB	BB	AA	AA	AA	AA	AA	AA	BB	BB	AA	AA	AA	AA	BB	AA	NA	BB	BB	BB	BB	BB	BB	BB	AA
5507	BB	BB	BB	BB	BB	BB	NA	AA	BB	AB	AB	BB	BB	AB	BB	BB	BB	AA	BB	BB	BB	BB	BB	BB	AA	AB	BB	AA	NA	AA	AA	AA	BB	BB	AA	AA	AA	NA	BB	AA	AA	BB	NA	BB	NA	BB	BB	NA	AA
5508	NA	AB	NA	NA	NA	BB	BB	AB	BB	BB	NA	NA	AA	NA	NA	NA	NA	BB	AB	AA	NA	NA	NA	NA	NA	AB	NA	AB	AA	NA	NA	AA	NA	AB	AB	AA	NA	BB	AA	NA	NA	NA	AA	AB	BB	AA	AB	NA	NA
5509	BB	AA	AA	AA	AA	AA	AA	BB	NA	AA	NA	AA	NA	NA	AA	AA	BB	AA	AA	NA	AA	NA	NA	NA	BB	BB	AA	AA	AA	NA	NA	NA	BB	BB	AA	AA	BB	NA	NA	AA	AA	BB	BB	BB	BB	NA	BB	BB	AA
5510	AB	BB	BB	BB	BB	BB	BB	AA	NA	BB	AA	NA	NA	AA	BB	BB	AA	BB	BB	NA	BB	BB	BB	BB	AA	AA	BB	BB	AA	AB	BB	BB	NA	AA	AB	BB	AB	AB	BB	AB	AB	AA	AB	BB	NA	AB	AB	BB	AB
5511	BB	AB	AA	AA	AA	AA	AA	BB	AA	AA	BB	AA	BB	BB	AA	AA	BB	AA	AA	AA	AA	AA	AA	AA	BB	BB	AA	AA	AA	AA	AA	AA	BB	BB	AA	AA	AA	AA	BB	AA	AA	BB	BB	BB	BB	BB	BB	BB	AA
5512	AB	AB	AB	AB	AB	AB	AA	AB	BB	AB	AB	AA	AB	AA	AB	AB	AB	AB	AB	AB	AB	AA	AA	AA	AB	AB	BB	AB	AA	AA	AA	NA	AB	BB	AA	AA	AA	AA	BB	AA	AA	BB	BB	AB	AB	AB	BB	NA	AA
5513	BB	AA	AA	AA	AA	AA	AB	BB	AA	AB	BB	AB	BB	AB	AA	AA	BB	AA	AB	AA	AA	AA	AA	AA	BB	BB	AA	AA	AA	AA	AA	AA	BB	BB	AA	AA	AA	AA	BB	AA	AA	BB	BB	BB	BB	BB	BB	BB	AA
5514	AB	AA	AB	AB	AB	NA	NA	BB	AB	AB	NA	AB	BB	AB	BB	BB	AA	NA	NA	AB	BB	AB	AB	AB	BB	BB	NA	AB	AB	BB	NA	AB	NA	BB	AA	BB	AA	AA	NA	AA	NA	AB	BB	AA	AA	AB	AA	AA	AA
5515	AA	BB	BB	BB	BB	BB	AB	AA	BB	BB	AA	AB	NA	AA	AB	BB	AB	AB	BB	BB	BB	BB	BB	BB	AB	AB	BB	BB	BB	BB	AB	BB	AB	BB	BB	BB	AB	AA	AA	AB	AB	AA	AA	AA	AA	AA	AA	AA	AA
5516	AB	AB	AB	AB	AB	AA	AA	AB	AB	NA	AB	AB	BB	AB	BB	BB	AB	AA	BB	BB	BB	BB	BB	BB	AA	AA	BB	AB	AA	BB	BB	BB	NA	AA	BB	BB	BB	BB	AA	BB	NA	BB	AA	AA	BB	NA	AB	AA	AB
5517	AA	BB	BB	BB	BB	BB	BB	AA	BB	BB	AA	NA	AA	AB	BB	BB	AA	BB	BB	BB	BB	BB	BB	BB	AB	AB	BB	BB	BB	BB	AA	BB	AB	NA	NA	BB	AB	AB	BB	AB	AB	AA	AA	AA	AB	AB	AA	AA	AB
5518	AB	AB	AB	AB	AB	AB	AA	AB	AB	AB	AB	AB	AB	AB	AB	AB	AB	AB	BB	BB	BB	BB	BB	BB	AA	AA	BB	BB	AA	BB	BB	BB	AA	AB	AB	BB	BB	BB	AA	BB	BB	AA	AA	AA	BB	AA	AA	AA	BB
5519	BB	AA	AA	AA	AA	AA	AA	BB	AA	AA	BB	AA	BB	AB	AB	AB	BB	AA	AB	AB	AB	BB	BB	BB	BB	BB	AB	BB	AB	BB	AA	AB	BB	BB	BB	AB	AA	AB	BB	AA	AB	AB	AB	AB	AB	AB	AB	AB	AA
5520	AA	AB	BB	BB	BB	BB	BB	AA	BB	BB	AA	AB	AA	AA	BB	BB	AA	BB	BB	AB	BB	BB	BB	BB	AA	AB	AB	AB	AA	AA	AB	AB	AB	AB	AB	BB	AA	BB	AB	BB	BB	NA	BB	AB	BB	AA	BB	AB	AB
5521	BB	AA	NA	NA	AA	NA	AA	BB	AA	AA	BB	AA	NA	BB	AA	AA	BB	NA	AB	AA	AA	AA	AA	AA	BB	BB	AA	AB	NA	AA	AA	AA	NA	NA	NA	AA	AA	NA	BB	AA	AA	NA	BB	BB	BB	NA	BB	NA	AA
5522	AB	NA	BB	BB	BB	NA	BB	AB	BB	AB	AB	NA	NA	AB	NA	BB	BB	AB	NA	BB	BB	BB	BB	BB	BB	AB	BB	AB	AA	BB	AB	NA	AA	AA	BB	AA	AA	AA	BB	AA	AA	BB	BB	BB	NA	BB	AB	BB	NA
5523	BB	AA	AA	AA	AA	AA	AA	BB	AB	AB	AB	AB	AB	AB	BB	BB	AB	BB	BB	BB	BB	BB	BB	BB	AB	AB	BB	BB	AB	BB	AB	BB	AB	AB	BB	BB	AB	AB	AB	AB	AB	AA	AA	AA	AB	AA	AA	AA	AB
5525	AB	AB	AB	AB	AB	AB	AB	AB	AB	AB	AB	AB	AB	AB	AB	AB	AB	AA	AB	BB	AB	BB	BB	BB	AB	AB	BB	BB	BB	BB	AA	BB	AB	AB	BB	BB	BB	AA	AB	AB	AB	BB	AB	BB	BB	AB	AB	AB	AA
5526	AA	NA	BB	BB	BB	NA	BB	AA	BB	BB	AA	BB	AA	AA	BB	BB	AB	BB	BB	BB	BB	NA	NA	NA	AA	AA	BB	BB	AA	BB	BB	BB	AA	AA	BB	BB	BB	BB	AA	BB	BB	AA	BB	AB	BB	AB	AB	BB	AA
5527	BB	AA	AA	AA	AA	AA	AA	BB	AA	AA	BB	AA	BB	BB	AA	AA	BB	AA	AA	AA	AA	AA	AA	AA	BB	BB	AA	AA	AA	AA	AA	AA	BB	BB	AA	AA	AA	AA	BB	AA	AA	BB	BB	AB	BB	BB	AB	AB	AB
5528	AB	AB	BB	BB	AB	BB	AA	AA	NA	BB	AA	BB	NA	AA	BB	BB	AA	BB	BB	BB	BB	BB	BB	BB	AA	AA	BB	AB	NA	AB	NA	AB	AA	AB	AB	AB	AB	AB	AB	AB	AA	AB	AB	BB	BB	AA	AB	AB	NA
5529	BB	NA	AA	AA	NA	AB	AA	BB	AA	AA	BB	AA	BB	BB	AA	AA	BB	AA	AA	AB	AB	AB	AB	AB	BB	BB	AB	AB	AA	BB	AA	AB	BB	BB	AB	AB	AA	AA	BB	NA	AA	BB	BB	BB	BB	BB	AB	BB	NA
5530	BB	AA	AA	AA	AA	AA	AA	BB	AA	AB	BB	AA	BB	BB	AB	AB	BB	AA	AB	AB	AB	AB	AB	AB	BB	BB	AB	AA	AB	AA	AA	AB	BB	BB	AB	AB	AA	AA	BB	AA	AA	AB	BB	AB	BB	AB	AB	AA	AA
5531	AB	BB	BB	BB	BB	BB	BB	AB	BB	BB	BB	BB	AA	AB	BB	BB	AB	AA	BB	BB	BB	BB	BB	BB	AB	AB	BB	BB	AB	AB	AA	AB	BB	BB	AB	AB	AA	AA	BB	AA	AA	AB	BB	BB	AB	BB	BB	BB	AA
5532	BB	AA	AA	AA	AA	AA	AA	BB	AA	AA	BB	AA	BB	BB	AA	AA	BB	AA	AA	AA	AA	AA	AA	AA	AA	AA	BB	BB	AA	AB	AB	AB	AB	AB	AB	AB	AB	AA	AB	AB	AB	AA	AA	AA	AB	AA	AA	AA	AB
5533	AA	BB	BB	BB	BB	BB	BB	AA	BB	BB	AA	BB	AA	AA	BB	BB	AA	AB	BB	BB	BB	BB	BB	BB	AB	AB	BB	BB	AB	BB	AB	BB	AB	AB	BB	BB	AB	BB	AB	AB	AB	AA	AA	AA	AB	AA	AA	AA	AA
5534	AB	AA	AA	AA	AB	AA	AB	BB	AA	AA	BB	AA	AB	AB	BB	BB	AB	AB	BB	BB	BB	BB	BB	BB	AB	AB	BB	BB	AB	BB	AB	BB	AB	AB	BB	BB	AB	BB	AB	AB	AB	AA	AA	AA	AB	AA	AA	AA	NA
5535	AA	BB	BB	BB	BB	BB	BB	AA	BB	BB	AA	BB	AA	AA	BB	BB	AA	BB	BB	BB	BB	BB	BB	BB	AA	AA	BB	BB	AA	AB	AB	AB	AA	BB	AA	AB	AA	AA	AB	AB	NA	AB	AB	BB	BB	AB	AA	AB	AB
5536	BB	NA	AA	AA	AA	AA	AA	AB	AA	AA	BB	NA	NA	BB	AB	BB	BB	AA	AB	BB	AB	AB	AB	AB	AB	AB	BB	BB	BB	BB	BB	BB	AB	AB	BB	BB	AB	AB	AB	AB	BB	AA	AA	AA	AB	AA	AA	AA	AB
5537	AA	BB	BB	BB	BB	BB	BB	AA	BB	BB	AA	BB	AA	AA	BB	BB	AA	BB	BB	BB	BB	AB	BB	BB	AA	AA	BB	BB	AB	BB	BB	BB	AB	AB	BB	BB	AB	AB	AB	AB	AB	AA	AA	AA	AA	AA	AA	AA	AB
5538	AA	BB	BB	BB	BB	AA	AA	AA	BB	AA	BB	AA	BB	BB	BB	BB	AA	AA	BB	BB	BB	AA	AB	AA	BB	BB	BB	BB	BB	AB	BB	AA	BB	BB	AA	AB	AA	AA	BB	AA	AA	AA	AA	BB	AA	AA	AA	AA	AA
5539	BB	AA	AA	AA	AA	AA	AA	BB	AA	AA	BB	AA	BB	BB	AA	AA	BB	AA	AA	AA	AA	AA	AA	AA	BB	BB	AA	AA	AA	AA	AA	AB	AB	BB	AA	AA	AA	AA	BB	AA	AA	AA	AA	AA	AA	AA	AA	AA	AA
5540	AB	AB	AB	AB	AB	AA	AB	AB	AB	AA	AA	AB	BB	AA	AA	BB	AB	AA	BB	BB	BB	BB	BB	BB	AA	AA	BB	BB	AA	BB	BB	BB	AA	AA	BB	BB	BB	BB	AA	BB	BB	AA	AA	AA	BB	AA	AA	AA	BB
5541	AB	AB	AB	AB	AB	AB	AB	AB	AB	AB	AB	AB	AB	AB	AB	BB	AB	AB	AB	AB	AA	BB	BB	BB	AB	AB	AB	AB	AA	AA	AB	AB	AA	AA	BB	AB	AB	AB	AB	AB	AB	AB	AB	AA	BB	AB	AA	AB	AB
5542	AB	AB	AB	AB	AB	AB	AB	AB	AB	AB	AB	AA	AB	AB	BB	BB	AB	AB	BB	BB	BB	BB	BB	BB	BB	AB	BB	BB	AB	BB	AB	BB	AA	AB	BB	BB	AB	AB	AB	AB	AB	AA	AA	AA	AB	AA	AA	AA	AB
5543	AB	BB	BB	BB	BB	BB	BB	AB	BB	AB	AB	BB	NA	AB	BB	BB	AB	AB	BB	BB	BB	BB	BB	BB	AB	AB	BB	BB	BB	BB	AB	BB	AB	AB	BB	BB	AA	AB	AB	AB	AB	AA	AA	AA	AB	AA	AA	AA	AB
5544	BB	AB	AB	AB	AB	AB	AB	BB	AA	AB	BB	BB	BB	BB	AB	AB	BB	AA	AB	AB	NA	AB	AB	AB	BB	BB	AB	AB	AB	AB	AA	BB	BB	BB	BB	AB	AA	AA	NA	AA	AA	BB	NA	BB	BB	BB	BB	BB	AA
5545	BB	AB	AB	AB	AB	BB	BB	AB	BB	BB	AB	BB	AB	AB	BB	BB	AB	AB	BB	BB	BB	BB	BB	BB	AB	AB	BB	BB	AB	BB	AB	BB	AB	AB	BB	BB	AB	AB	AB	AB	AB	AB	AB	AB	BB	AB	AA	AB	AB
5546	AA	BB	BB	BB	BB	BB	BB	AB	BB	NA	BB	BB	AB	AB	BB	BB	BB	NA	AA	AB	AB	AA	AA	AA	BB	BB	NA	NA	AA	AA	AB	NA	AB	NA	NA	NA	BB	AB	AA	AB	BB	AA	BB	AB	BB	AA	AB	AB	NA
5547	NA	AA	AB	AB	AB	AA	BB	BB	BB	AB	BB	BB	BB	BB	AB	AB	BB	AA	BB	AB	BB	AA	AA	AA	BB	BB	AA	AA	AA	AA	NA	NA	BB	BB	AA	AA	AA	AA	BB	AA	AA	BB	BB	BB	BB	BB	BB	BB	AA
5548	AB	BB	BB	BB	BB	BB	BB	AB	BB	BB	AA	BB	AB	AB	BB	BB	BB	BB	BB	NA	AA	BB	BB	BB	AB	AB	AB	AB	AA	AA	AA	AA	AB	BB	AA	AA	AA	AA	BB	AA	AA	BB	BB	BB	BB	BB	BB	BB	AA
5549	AB	AB	AB	AB	AB	AB	AA	AB	AB	AB	AB	AB	AB	AA	BB	BB	AB	BB	BB	BB	BB	BB	BB	BB	AB	AB	AB	BB	AB	BB	BB	BB	AB	AB	BB	BB	AB	AB	AB	AB	AB	AA	AA	AA	AA	AA	AA	AA	AB
5550	AA	BB	AB	AB	AB	AB	BB	AB	AB	AB	AB	AA	AB	BB	AB	AB	AB	AA	BB	BB	BB	AB	AB	AB	AA	AA	BB	BB	AA	BB	BB	BB	AA	AA	BB	BB	BB	NA	AB	BB	BB	AA	AA	AA	BB	AA	AA	AA	BB
5551	AB	AB	AB	AB	AB	AB	AB	AB	AB	AB	AB	AB	AB	AB	AB	AB	BB	AA	AB	AB	AB	AB	AB	AB	BB	BB	AB	AB	AB	AB	AA	AB	BB	BB	AB	AB	AA	AA	BB	AA	AA	BB	BB	BB	BB	BB	BB	BB	AA
5552	AB	AB	AB	AB	AB	AB	AB	AB	AA	AA	BB	AB	AB	AB	AB	AB	AB	AA	AB	AA	AB	AA	AA	AA	AB	AB	AB	AB	AA	AB	AB	BB	AB	AB	AB	AB	AB	AB	NA	AB	AB	AB	BB	AB	BB	NA	AB	AB	AB
5553	AB	AB	BB	BB	BB	AB	NA	AB	AB	AB	AB	BB	AA	AB	NA	AB	AB	BB	AB	AB	AB	AB	AB	AB	AB	AB	BB	AB	AA	BB	AB	AB	AB	AB	AB	AB	BB	AB	AB	AB	AA	BB	AB	AB	BB	AB	BB	NA	AB
5554	AB	NA	AB	AB	AB	AB	AB	AB	AB	BB	AA	BB	AB	AB	AB	AB	AB	AA	AB	AB	AB	AB	AB	AB	AB	AB	BB	AB	AA	AA	AA	AA	BB	BB	AA	AA	AA	AA	BB	AA	AA	BB	BB	BB	BB	BB	BB	BB	AA
5555	BB	NA	AA	AA	AA	AA	AA	BB	AA	AA	BB	AA	BB	BB	AA	BB	BB	AA	AA	AB	AB	AB	AB	AB	BB	BB	AA	AB	AB	AB	NA	AB	BB	BB	BB	AB	AA	NA	BB	AA	AA	AA	AA	AA	AA	AA	AA	AA	AB
5556	AB	AB	AB	AB	AB	AB	AB	AB	AB	AB	AB	AB	AB	AB	BB	AB	AB	AB	AB	AB	AB	BB	BB	BB	AB	AB	AB	AA	AA	AB	AB	AB	AB	BB	AA	AB	AA	AB	AB	AB	AB	AB	AA	AB	BB	AA	AB	AB	AB
5557	BB	AA	AA	AA	AA	AA	AA	BB	AA	AA	BB	AA	BB	BB	AA	AA	BB	AA	AA	AA	AA	AA	AA	AA	BB	BB	AA	AA	AA	AA	AA	AA	BB	BB	AA	AA	AA	AA	BB	AA	AA	BB	BB	BB	BB	BB	BB	BB	AA
5558	BB	AB	AB	AB	AB	AB	AB	AB	AB	AB	AB	AA	AA	AB	BB	BB	AB	BB	BB	BB	BB	BB	BB	BB	AB	AB	BB	BB	AB	BB	BB	BB	AA	AB	AB	BB	AB	AB	AB	AB	AB	AA	AA	AA	AB	AA	AA	AA	AB
5559	AA	BB	BB	BB	BB	BB	BB	AA	BB	BB	AA	BB	AA	AA	BB	BB	AA	BB	BB	BB	BB	BB	BB	BB	AB	AB	AB	AB	AA	AA	AA	AA	AB	BB	AA	AA	AA	AA	BB	AA	AA	AB	AA	AB	AB	AB	AB	AB	AA
5560	BB	AB	AB	AB	AB	AB	AB	BB	AB	AB	BB	AB	BB	BB	AB	AB	BB	AA	AB	AB	AB	AB	AB	AB	AB	AB	AB	AB	AA	AA	AA	AA	AB	BB	AA	AA	AA	AA	BB	AA	AA	BB	BB	BB	BB	BB	BB	BB	AA
5561	AB	AB	AB	AB	AB	AB	BB	AB	AB	AB	AB	AB	AB	AB	AB	AB	AB	AA	AA	AB	AB	AB	AB	AB	AB	AB	AB	BB	AA	AA	AA	AA	AB	BB	AA	AA	AA	AA	BB	AA	AA	BB	BB	BB	BB	BB	BB	BB	AA
5562	AA	BB	AA	AA	AA	BB	NA	AA	BB	AA	AB	AB	AB	NA	NA	NA	AB	AB	AB	BB	BB	AA	AA	AA	AA	AB	NA	BB	AA	NA	AA	AA	AB	BB	AA	AA	AA	AA	NA	AA	AA	BB	BB	BB	BB	BB	NA	NA	AA
5563	BB	AB	AB	AB	AB	AB	AB	BB	BB	BB	AB	BB	AB	BB	BB	BB	AB	AB	BB	BB	BB	BB	BB	BB	AB	AB	AB	AB	AA	AB	AB	BB	AB	AB	AB	AB	AB	AB	AB	AB	AB	AB	AB	AB	BB	AB	AB	AB	AB
5564	AB	AB	AB	AB	AA	AB	AB	AB	BB	AB	AB	AB	AB	AB	BB	BB	AB	AA	BB	BB	BB	BB	BB	BB	AB	AB	AB	AB	AA	AA	AA	AA	BB	BB	AA	AA	AA	AA	BB	AA	AA	BB	BB	BB	BB	BB	BB	BB	AA
5565	AB	AB	AB	AB	AB	AB	AB	AB	AB	AB	AB	AB	AB	AB	AB	AB	BB	AA	AB	AB	AB	AB	AB	AB	BB	BB	AB	AB	AB	AB	AA	AB	BB	BB	AB	AB	AA	AA	BB	AA	AA	BB	BB	BB	BB	BB	BB	BB	AA
5566	BB	AA	AA	AA	AA	AA	AA	BB	AA	AA	BB	AA	BB	BB	AB	AB	BB	AA	AB	AB	AB	AB	AB	AB	BB	BB	AB	BB	AB	AA	AA	AB	BB	BB	AB	AB	AA	AA	BB	AA	AA	AB	AB	AB	AB	AB	AB	AB	AA
5567	BB	AA	AA	AA	AA	AA	AA	BB	AA	AA	BB	AA	BB	BB	AB	AB	BB	AB	BB	BB	BB	BB	BB	BB	AA	AA	BB	BB	AA	AB	AB	AB	AA	AB	AB	AB	AB	AB	AB	AB	AB	AB	AB	AB	BB	AB	AB	BB	BB
5568	AB	BB	BB	BB	BB	BB	BB	AB	BB	BB	AB	BB	BB	AB	BB	BB	AB	AB	BB	BB	BB	BB	BB	BB	AB	AB	BB	BB	AB	BB	AB	BB	AB	AB	BB	BB	AB	AB	AB	AB	AB	AB	BB	BB	BB	BB	BB	BB	AA
5569	AB	AB	AB	AB	AB	AB	AB	BB	AB	AB	AB	AB	AB	AB	AB	AB	AB	AB	AB	AB	BB	BB	BB	BB	AA	AA	BB	BB	AA	BB	BB	BB	AA	AA	BB	BB	BB	BB	AA	BB	BB	AA	AA	AA	BB	AA	AA	AA	BB
5570	BB	AA	AA	AA	AA	AA	AA	BB	AA	AA	BB	AA	BB	BB	AA	AA	BB	AA	AA	AA	AA	AA	AA	AA	BB	AB	AA	AA	AA	AA	AA	AA	BB	BB	AA	AA	AA	AA	BB	AA	AA	BB	AB	BB	BB	BB	BB	BB	AA
5571	AB	AB	AB	AB	AB	AB	AB	AB	AB	AB	AB	AB	AB	AB	AB	AB	BB	AA	AB	AB	AB	AB	AB	AB	BB	BB	AB	AB	AB	AB	AA	AB	BB	BB	AB	AB	AA	AA	AB	AA	AA	BB	AB	AB	BB	AB	AB	AB	AB
5572	AB	AA	AB	AB	AB	AB	AB	AB	AB	AB	AB	AB	AB	AB	AB	AB	AB	BB	AB	AB	AB	AB	AB	AB	AB	AB	AB	AB	AA	AB	AB	AB	AB	AB	AB	AB	AB	AB	AB	AB	AB	AB	AB	AB	BB	AB	AB	AB	AB
5573	BB	AB	AB	AB	AB	AB	AB	BB	AB	AB	BB	AB	BB	BB	AB	AB	BB	AA	AB	AB	AB	AB	AB	AB	BB	BB	AA	AA	AA	AA	AA	AA	BB	BB	AA	AA	AA	AA	BB	AA	AA	BB	BB	BB	BB	BB	BB	BB	AA
5574	AB	BB	BB	BB	BB	BB	BB	AA	BB	BB	AA	BB	AA	AA	BB	BB	AA	BB	BB	BB	BB	BB	BB	BB	AA	AA	BB	BB	AA	AB	AB	AB	AA	AA	BB	AB	AB	AB	AB	AB	AB	AB	BB	BB	BB	BB	BB	BB	AA
5575	AB	AB	AA	AA	AB	AB	AB	AB	AB	BB	AB	AB	NA	AB	AB	BB	AB	AA	AB	AA	AB	AB	AB	AB	AB	AB	AB	BB	BB	BB	AA	AB	BB	BB	BB	AB	AA	AA	BB	AA	NA	AB	AB	AB	AB	BB	AB	BB	AA
5576	AB	AB	AB	AB	AA	AB	BB	AA	AB	AB	AB	AB	AB	AB	AB	AB	AB	AB	AB	AB	AB	AB	AB	AB	AB	AB	AB	AB	AA	AB	AB	AA	BB	AB	AB	AB	AB	AB	AA	AB	AB	AA	AB	AB	BB	AB	AB	AB	AB
5577	BB	AA	AB	AB	AA	AA	AA	BB	AA	AA	BB	AA	BB	BB	AB	AB	BB	AA	AB	AB	AB	AB	AB	AB	BB	BB	AB	AB	AB	AB	AA	AB	BB	BB	AB	AB	AA	AA	BB	AA	AA	BB	BB	BB	BB	BB	BB	BB	AA
5578	AB	AB	BB	BB	BB	BB	AB	AB	AB	BB	AB	AB	AB	AA	AB	AB	AB	AB	BB	BB	BB	BB	BB	BB	AA	AA	BB	BB	AA	BB	BB	BB	AA	AA	BB	BB	BB	BB	AA	BB	BB	AA	AA	AA	BB	AA	AA	AA	BB
5579	AB	AB	AB	AB	BB	AB	AB	AB	AB	AB	AB	AA	AB	AB	AB	AB	AA	BB	BB	BB	BB	BB	BB	BB	AA	AA	BB	BB	AA	AB	AB	AA	AA	AB	AB	AB	AB	AB	AA	BB	AB	AB	AA	AA	AB	AA	AA	AA	AB
5580	BB	AA	AA	AA	AA	AA	AA	BB	AA	AA	BB	AA	BB	BB	AB	AB	AB	BB	BB	BB	BB	BB	BB	BB	AB	AB	BB	BB	AB	BB	AB	BB	AB	AB	BB	BB	AB	BB	AB	AB	AB	AA	AB	AA	AB	AA	AA	AA	AB
5581	BB	BB	AB	AB	BB	AB	BB	AA	AB	AB	AB	AB	AB	AB	AB	AB	AB	AA	AB	AB	AB	AB	AB	AB	AB	AB	AB	AB	AA	AA	AA	AA	BB	BB	AA	AA	AA	AA	BB	AA	AA	BB	BB	BB	BB	BB	BB	BB	AA
5582	AB	AB	AB	AB	AB	AB	AB	BB	AB	AB	AA	AB	BB	AA	AB	AB	BB	AB	AB	NA	BB	BB	BB	BB	AB	AB	BB	BB	BB	BB	AB	BB	AB	AA	BB	BB	AB	AB	AB	AB	AA	BB	AB	AB	BB	NA	AB	AB	AB
5583	AA	BB	BB	BB	BB	BB	BB	AA	BB	BB	AA	BB	AA	AA	BB	BB	AA	BB	BB	BB	BB	BB	BB	BB	AA	AA	BB	BB	AA	AB	AB	AB	AA	AB	AB	AB	AB	AA	AB	AB	AB	AB	BB	AB	BB	AB	AB	AB	AB
5584	AB	BB	BB	BB	BB	BB	AB	AB	AB	BB	AB	BB	AB	AB	BB	AB	AB	AA	BB	BB	BB	BB	BB	BB	AB	AB	AB	AB	AA	AB	AB	AB	AB	AB	AB	AB	BB	AB	AB	AB	AA	AB	AB	AB	BB	AB	AB	AB	AB
5585	BB	AB	AB	AB	AB	AB	AB	BB	AB	AB	BB	AB	BB	BB	AB	AB	BB	AA	AB	AB	AB	AB	AB	AB	BB	BB	BB	BB	AB	BB	AB	AB	AB	AB	BB	BB	AB	AB	AB	AB	AB	AB	AB	AB	BB	AB	AB	AB	AB
5586	AB	AB	AB	AB	AB	AB	AB	AB	AB	AB	AB	AB	BB	BB	BB	BB	AB	AB	BB	BB	BB	BB	BB	BB	AB	AA	BB	BB	AA	AB	AB	AB	AA	AB	AB	AB	AB	AA	BB	AA	AA	BB	BB	BB	BB	BB	BB	BB	AA
5587	BB	AA	AA	AA	AA	AA	AA	BB	AA	AA	BB	AA	BB	BB	AA	AB	BB	AA	AB	AA	AB	BB	BB	BB	BB	BB	AB	AB	BB	BB	AA	AB	BB	BB	AB	AB	AA	AA	BB	AA	AA	AB	AB	AB	AB	AB	AB	AB	AA
5588	AB	BB	BB	BB	BB	BB	BB	AB	BB	BB	AB	BB	AB	AB	BB	BB	AB	AB	BB	BB	BB	BB	BB	BB	AB	AB	AB	BB	AB	BB	AB	BB	AB	AB	BB	BB	AB	AB	AB	AB	AB	AB	BB	AB	BB	AA	AB	AA	AB
5589	BB	AA	AA	AA	AA	AA	AA	BB	AA	AA	BB	AA	BB	BB	AB	AB	BB	AA	AB	AB	AB	AB	AB	AB	BB	BB	AB	AB	AB	BB	AB	BB	AB	AB	BB	BB	AB	AB	AB	AB	AB	AA	AA	AA	AB	AA	AA	AA	AB
5590	AB	AB	AB	AB	AB	AB	AB	AB	AB	AB	BB	AB	AB	AB	AB	AB	AB	AB	AB	AB	AA	AB	AB	AB	AB	AB	AB	AB	AA	AB	AB	AB	BB	AB	AB	AB	AB	NA	AB	AB	AB	AB	BB	AB	BB	AB	AB	AB	AB
5591	AB	BB	BB	BB	BB	BB	BB	AB	BB	BB	AB	BB	AB	AB	BB	BB	AB	AB	BB	BB	BB	BB	BB	BB	AB	AB	BB	BB	AB	BB	BB	BB	AB	AB	BB	BB	AB	AB	AB	AB	AB	BB	AB	AB	BB	AA	AB	AB	AB
5592	AB	BB	BB	BB	BB	BB	BB	AA	BB	BB	AB	BB	AA	BB	BB	BB	AB	AB	AB	BB	BB	BB	BB	BB	BB	AB	BB	BB	BB	BB	NA	BB	BB	AA	BB	BB	AA	AA	NA	AB	AA	AB	AB	AA	BB	BB	NA	BB	AB
5593	BB	AA	AB	AB	AB	AB	AB	BB	AB	AB	BB	BB	BB	BB	AB	AB	BB	AA	AA	AA	AA	AA	AA	AA	BB	BB	AA	AA	AA	AA	AB	AA	BB	BB	AA	AA	AA	AA	BB	AA	AA	BB	BB	BB	BB	BB	BB	BB	AA
5594	BB	AA	AA	AA	AA	AA	AA	BB	AA	AA	BB	AA	BB	BB	AB	AB	BB	AA	AB	AB	AB	AB	AB	AB	BB	BB	AB	AB	AB	AB	AA	AB	BB	BB	AB	AB	AA	AA	BB	AA	AA	BB	AB	AB	AB	AB	AB	AA	AA
5595	BB	AA	AA	AA	AA	AA	AA	BB	AA	AA	AB	AB	BB	AB	BB	BB	AB	AB	BB	BB	BB	BB	BB	BB	AB	AB	BB	BB	BB	BB	AB	BB	AB	AB	BB	BB	AB	AA	AB	AB	AB	AA	AA	AA	AB	AA	AA	AB	AB
5596	AA	BB	BB	BB	BB	NA	BB	AA	BB	BB	AA	BB	AA	AA	BB	BB	AB	AB	AB	AA	AB	AB	AB	AB	BB	BB	AB	AB	AA	BB	AA	AB	BB	BB	BB	AB	AA	AB	BB	AA	AA	AB	AB	AB	AB	AB	AB	AB	AA
5597	AA	BB	BB	BB	BB	BB	BB	AA	BB	BB	AA	BB	AA	AA	BB	BB	AA	BB	BB	BB	BB	BB	BB	BB	AA	AB	AB	AB	AA	AB	AB	AB	AB	AB	AB	AB	AB	AB	AB	AB	AB	AB	AB	AB	BB	AB	AB	AB	AB
5598	AB	AB	AB	AB	AB	AB	AB	AB	AB	AB	AB	AB	AB	AB	BB	BB	AB	AB	BB	BB	BB	BB	BB	BB	AB	AB	BB	BB	AB	BB	AB	BB	AB	BB	BB	BB	AB	AB	AB	AB	AB	AA	AA	AA	AB	AA	AA	AA	AB
5599	AB	AB	AA	AA	AB	AB	AB	AB	AB	BB	AB	AB	AA	AB	BB	AA	AA	AB	BB	BB	BB	BB	BB	BB	AA	AA	BB	BB	AA	BB	BB	BB	AA	AA	BB	BB	BB	BB	AA	BB	BB	AA	AA	AA	BB	AA	AA	AA	BB
5600	AB	AB	AB	AB	AB	NA	AB	BB	AB	AB	AB	AB	AB	AB	AB	AB	AB	AB	AB	AB	AB	AB	AB	AB	BB	AB	AB	AB	AA	AB	AB	AB	AB	AB	AB	AB	AB	AB	AB	AB	AB	AB	AB	AB	BB	AB	AB	AB	AB
5601	AB	BB	BB	BB	BB	BB	BB	AB	BB	BB	AB	BB	AA	AB	BB	BB	AB	AB	BB	BB	BB	BB	BB	BB	AB	AB	BB	BB	AB	BB	AB	BB	AB	AB	BB	BB	AB	AB	AA	AB	AB	AA	AB	AB	BB	AB	AB	AB	AB
5602	AB	AB	AB	AB	AB	AB	AB	AB	AB	AB	AB	AB	AB	AB	AB	AB	AB	AB	AB	AB	AB	AA	AA	AA	AB	AB	AB	AB	AA	AB	AB	AB	AB	AB	AB	AB	AB	AB	AB	AB	AB	AB	AB	AB	BB	AB	AB	AB	AB
5603	AA	BB	BB	BB	BB	BB	BB	AA	BB	BB	AA	BB	AA	AA	BB	BB	NA	BB	BB	BB	BB	BB	BB	BB	AA	AA	BB	BB	AA	AB	NA	AB	AA	BB	AA	AB	AB	AB	AB	AB	AA	AB	BB	BB	BB	AB	AB	BB	AB
5604	AA	BB	BB	BB	BB	BB	BB	AA	BB	BB	AA	BB	AA	AA	BB	AB	AA	BB	BB	BB	BB	BB	BB	BB	AA	AB	AB	AB	AA	AB	AB	AB	AA	AB	AB	AB	AB	BB	AB	AB	AB	BB	BB	BB	BB	BB	BB	BB	AA
5605	AB	BB	BB	BB	BB	BB	BB	BB	BB	BB	AB	BB	AB	AA	BB	BB	AB	AB	BB	BB	BB	BB	BB	BB	NA	AB	BB	BB	AB	BB	AB	BB	AA	AB	BB	BB	BB	AB	AB	AA	AB	AA	AA	AA	AA	AA	AB	AA	AA
5606	AA	BB	BB	BB	BB	BB	BB	AA	BB	BB	AA	BB	AA	AA	BB	BB	AB	AB	BB	BB	BB	BB	BB	BB	AB	AB	BB	BB	AB	BB	AB	BB	AB	AB	BB	BB	AB	AB	AB	AB	AB	AB	AB	AB	BB	AB	AB	AB	AB
5607	AA	BB	BB	BB	BB	BB	BB	AA	BB	BB	AA	BB	AA	AA	BB	BB	AA	AB	BB	BB	BB	BB	BB	BB	AA	AA	BB	BB	AB	BB	AB	BB	AB	AB	BB	BB	AB	AB	AB	AB	AB	AB	AB	AB	BB	AB	AB	AB	AB
5608	AB	BB	BB	BB	BB	BB	BB	AB	BB	BB	AB	BB	AB	AB	BB	BB	AB	AB	BB	BB	BB	BB	BB	BB	AB	AB	BB	BB	AB	BB	AB	BB	BB	AB	BB	BB	AB	BB	BB	BB	AB	BB	AB	NA	BB	AB	AB	BB	BB
5609	BB	AB	AB	AB	AB	AB	AB	BB	AB	AB	BB	AB	BB	BB	AB	AB	BB	AA	AB	AB	AB	AB	AB	AB	BB	BB	AB	AB	AB	AA	AB	AB	BB	BB	AA	AB	AA	AA	BB	AA	AA	AB	AB	AB	AB	AB	AB	AB	AA
5610	AB	AB	AB	AB	AB	AB	AB	AB	AB	AB	AB	AB	AB	AB	AA	AB	AB	AB	AB	AB	AB	AB	AB	AB	AB	AB	AB	BB	AA	AB	BB	AB	AB	AB	AB	AB	AB	AB	BB	AB	AB	AB	AA	AA	AB	BB	AB	BB	BB
5611	AB	AB	AB	AB	AB	AB	AB	AB	AB	AB	AB	AB	AB	AB	AB	AB	BB	AB	AB	AB	AB	AB	AB	AB	AA	AA	BB	BB	AA	AB	AB	AB	AA	AB	AB	AB	AB	AB	AB	AB	AB	AB	AB	AA	AB	AB	AA	AA	AB
5612	NA	NA	NA	NA	NA	NA	NA	NA	NA	NA	NA	NA	NA	NA	NA	NA	NA	NA	NA	NA	NA	NA	NA	NA	NA	NA	NA	NA	NA	NA	NA	NA	NA	NA	NA	NA	NA	NA	NA	NA	NA	NA	NA	NA	NA	NA	NA	NA	NA
5613	BB	AA	AA	AA	AA	AA	AA	BB	AA	AA	BB	AA	BB	BB	AB	AB	BB	AA	AB	AB	AB	AB	AB	AB	BB	AB	AB	AB	AA	AA	AA	AA	AB	BB	AA	AA	AA	AA	BB	AA	AA	BB	BB	BB	BB	BB	BB	BB	AA
5614	AB	AB	AB	AB	BB	AA	AB	AB	AB	AB	AB	AB	AB	AB	AB	AB	AB	AB	BB	BB	BB	BB	BB	BB	AA	AA	BB	BB	AA	BB	BB	BB	AA	AA	BB	BB	BB	BB	AA	BB	BB	AB	AB	AA	BB	AA	AA	AA	BB
5615	BB	AB	AB	AB	AB	AB	AB	BB	AB	AB	BB	AB	BB	BB	AB	AB	BB	AA	AB	AB	AB	BB	BB	BB	BB	BB	AB	AB	AB	AB	AA	AB	BB	BB	AB	AB	AA	AA	BB	AA	AA	AB	AB	BB	BB	BB	BB	BB	AA
5616	AB	BB	BB	BB	BB	BB	AB	AB	BB	BB	AB	BB	AB	AB	BB	BB	AB	AB	AB	AB	AB	AB	AB	AB	AB	AB	AB	AB	AA	AB	AB	AB	AB	AB	AB	AB	AB	AB	AB	AB	AB	AB	AB	AB	BB	AB	AB	AB	AB
5617	AA	AB	AB	AB	AA	AB	AB	AB	AB	AB	AB	AB	AB	AB	AB	BB	AA	AA	AB	AB	BB	BB	BB	BB	AA	AB	AB	AB	AA	AB	BB	AB	AB	AB	AB	AB	AB	AB	AA	AB	BB	AB	AB	BB	BB	AB	AA	NA	AB
5620	AB	AB	AB	AB	AB	AB	AB	AB	AB	AB	AB	AB	AB	AB	AB	AB	AB	AB	AB	AB	AB	AB	AB	AB	AB	AB	AB	AB	AA	AB	AB	AB	AB	AB	AB	AB	AB	AB	AB	AB	AB	AA	AB	AB	BB	AB	AB	AB	AB
5621	AA	BB	BB	BB	BB	AB	BB	AA	BB	BB	AA	BB	AA	AA	BB	BB	AB	BB	BB	BB	BB	BB	BB	BB	AA	AA	BB	BB	AA	AB	AB	AB	AA	AA	BB	AB	AA	AA	BB	AA	AA	BB	BB	BB	BB	BB	BB	BB	AA
5622	AA	BB	BB	BB	BB	BB	BB	AA	BB	BB	AA	BB	AA	AB	BB	BB	AA	BB	NA	BB	BB	BB	BB	BB	AB	AB	AB	AB	AA	AB	AB	AB	AB	AA	BB	AA	BB	BB	AB	AB	AA	BB	AB	AA	BB	AB	AB	AB	AB
5623	AB	AB	AA	AA	AB	AB	AB	AB	AB	AB	AB	AB	BB	BB	AB	AB	AB	BB	AB	AA	AB	AB	AB	AB	AB	AB	BB	AB	AA	AA	AA	BB	AA	AA	BB	AB	AB	AB	AB	AB	BB	AB	AB	AB	BB	AB	AB	AB	AA
5624	AB	AB	AB	AB	AB	AB	AB	AB	AB	AB	AB	AB	AB	BB	AB	AB	AB	AB	AB	AB	BB	BB	BB	BB	AB	AB	AB	AB	AA	AA	AA	AA	AB	BB	AA	AA	AA	AA	BB	AA	AA	BB	BB	BB	BB	BB	BB	BB	AA
5625	BB	AA	AB	AB	AB	AB	AB	BB	AB	AB	BB	AB	BB	BB	AB	AB	BB	AA	AB	AB	AB	AB	AB	AB	BB	BB	AB	AB	AB	AB	AA	AB	BB	BB	AB	AB	AA	AA	BB	AA	AA	AB	BB	BB	BB	AB	BB	BB	AA
5626	AA	BB	BB	BB	BB	BB	BB	AA	BB	BB	AA	BB	AA	AA	BB	BB	NA	BB	BB	BB	BB	BB	BB	BB	AA	AA	BB	AA	AA	AB	AB	AB	AA	AB	AB	AB	AB	AB	AB	AB	AB	AB	AB	BB	BB	BB	AB	AB	AB
5627	AB	AB	AB	AB	AB	AB	AB	BB	AB	AB	AB	AB	AB	AB	AB	AB	AB	AB	AB	AB	AB	AB	AB	AB	AB	AB	AB	AB	AA	AA	AA	AA	AB	BB	AA	AA	AA	AA	BB	AA	AA	BB	BB	BB	BB	BB	BB	BB	AA
5628	AB	AB	AB	AB	AB	AB	AB	AB	AB	AB	AB	AB	AB	AB	AB	AB	AA	BB	BB	BB	BB	BB	BB	BB	AA	AA	BB	BB	AA	AB	BB	AB	AB	AB	AB	AB	AB	AB	AB	AB	AB	AB	AB	AB	BB	AB	AB	AB	AB
5629	AA	BB	BB	BB	BB	BB	BB	AA	BB	BB	AA	BB	AA	AA	BB	BB	AA	AA	BB	AB	AB	AB	AB	AB	BB	BB	AB	AB	AB	AB	AA	AB	BB	BB	AB	AB	AA	AA	BB	AA	AA	AB	AB	AB	AB	AB	BB	AB	AB
5630	AB	AB	AB	AB	AB	AB	AB	AB	AB	AB	AB	AB	AB	AB	AB	AB	BB	AA	AB	AB	AB	AB	AB	AB	BB	BB	AB	AB	AA	AB	AA	AB	BB	BB	AB	AB	AA	AA	BB	AA	AA	BB	BB	BB	BB	BB	BB	BB	AA
5631	BB	AA	AA	AA	AA	AA	AA	BB	AA	AA	BB	AA	BB	BB	AB	AA	BB	AA	AA	AA	AA	AA	AA	AA	BB	BB	AB	AB	AA	AB	AB	AA	AB	AB	AB	AA	AB	AB	AB	AB	AB	AB	AB	BB	BB	AB	AA	AB	AB
5632	BB	AA	AA	AA	AA	AA	AA	BB	AA	AA	BB	AA	BB	BB	AB	AB	AB	AB	AB	AB	AB	AB	AB	AB	AB	AB	BB	AB	AA	AA	AA	AA	AB	BB	AA	AA	AA	AA	BB	AA	AA	BB	BB	BB	BB	BB	BB	BB	AA
5633	AB	AB	AB	AB	AB	AB	BB	AB	AB	AB	AB	AB	AB	AB	AB	AB	AB	AB	AB	AB	AB	AB	AB	AB	AB	AB	AB	AB	AA	AB	AB	AB	AB	AB	AB	AB	AB	AB	AB	AB	AB	AB	AB	AB	BB	AB	AB	AB	AB
5634	BB	AA	AA	AA	AA	AA	AA	BB	AA	AA	BB	AA	BB	BB	AB	AB	BB	AA	BB	BB	BB	AB	AB	AB	AB	AB	BB	BB	AB	BB	NA	BB	AB	AB	BB	BB	AB	AB	AB	AB	BB	AA	AA	AA	AB	AA	AA	AA	AB
5636	AB	AB	AB	AB	AB	AB	AB	AB	AB	AB	AB	AB	AB	AB	AB	AB	AB	AB	AB	AB	AB	AB	AB	AB	AB	AB	AB	AB	AA	AB	AB	AB	AA	AB	AB	BB	AB	AB	BB	AB	AB	AB	AB	AB	BB	AB	AB	BB	AB
5637	AA	BB	BB	BB	BB	BB	BB	AA	BB	BB	AA	BB	AA	AA	BB	BB	AA	BB	AB	AB	AB	AB	AB	AB	AB	AB	AB	AB	AA	AB	AB	AB	AB	BB	AA	AB	AB	AB	AB	AB	AA	AB	AB	AB	BB	AB	AB	AB	AB
5638	BB	AB	AB	AB	AB	AB	AB	BB	BB	AB	BB	AB	AB	BB	AB	AB	BB	AA	AB	AB	AB	AB	AB	AB	BB	AB	BB	AB	AA	AA	AA	AA	AB	BB	AA	AA	AA	AA	BB	AA	AA	BB	BB	AB	BB	BB	BB	BB	AA
5639	BB	BB	BB	BB	BB	BB	BB	AB	BB	BB	AA	BB	AB	AB	BB	BB	AB	AB	BB	BB	BB	BB	BB	BB	AB	AB	BB	BB	AB	BB	AB	BB	AB	AB	AB	BB	AB	AA	AB	AA	AA	AB	AB	AB	AB	AB	AB	BB	AA
5640	BB	AA	AA	AA	AA	AA	AA	BB	AA	AA	AB	AA	BB	AB	AB	AB	BB	AA	AB	AB	BB	AB	AB	AB	BB	BB	BB	AB	AB	BB	AA	AA	BB	BB	AB	AB	AA	AA	NA	AA	AA	BB	AB	AB	BB	AB	AB	AA	AA
5641	AB	AB	AB	AB	AB	AB	BB	AB	AB	AB	AB	AB	AB	AB	AB	BB	BB	AB	AB	AB	AB	AB	AB	AB	AB	AB	AB	AB	AA	AB	AB	AA	AB	AB	AB	AB	AB	AB	AB	AB	BB	AB	AB	AB	BB	AB	AB	AA	AB
5642	AB	AB	AB	AB	AB	AB	AA	AB	BB	AB	AB	AB	AA	AB	BB	BB	AA	BB	BB	AB	AA	AB	AB	AB	AB	AB	AB	BB	AA	AA	AA	AA	AB	BB	AA	AA	AA	AA	BB	AA	AA	BB	BB	BB	BB	BB	BB	BB	AA
5643	AA	BB	AB	AB	AB	AB	AB	AA	AB	AB	AB	AB	AA	AB	AA	AB	AA	AB	AB	AB	AB	AB	AB	AB	AB	AB	AB	AB	AA	AB	AB	AB	AB	AB	AB	AB	AB	BB	BB	AB	AB	AB	AB	AB	BB	AB	AA	AA	AB
5645	AA	BB	BB	BB	BB	BB	BB	AA	BB	BB	AA	BB	AA	AB	BB	BB	AA	BB	BB	BB	BB	BB	BB	BB	AB	AB	AB	AB	AA	AB	BB	AB	AA	AB	AB	AB	AB	AB	AB	AB	AB	AB	AB	BB	BB	AB	AB	BB	AB
5646	AB	AB	BB	BB	AB	AB	AB	AB	AB	AB	AB	AB	AB	AB	AB	AB	AB	AB	AB	AB	AB	AB	AB	AB	AB	AB	AB	AB	AB	AB	AB	AB	AB	BB	AA	AB	AB	BB	AB	AB	AB	AB	AB	BB	BB	AB	AB	AB	AB
5647	AA	BB	BB	BB	BB	BB	BB	AA	BB	BB	AA	BB	AA	AA	BB	BB	AA	BB	BB	BB	BB	BB	BB	BB	BB	AB	AB	AB	AA	AB	BB	AB	BB	AA	BB	AB	AB	AB	AA	AB	AB	AB	AB	AB	BB	AB	AB	AB	AB
5648	AA	BB	BB	BB	BB	BB	BB	AA	BB	BB	AA	BB	AA	AA	BB	BB	AA	BB	BB	BB	BB	BB	BB	BB	AA	AB	AB	AB	AA	AB	AB	AB	BB	AB	AB	AB	AB	AB	AB	AB	AB	AB	AB	AB	BB	AA	AB	AB	AB
5649	AB	AB	AB	AB	AB	BB	AB	AB	AB	AB	AB	AB	AB	AB	AB	AB	BB	AA	AB	BB	AB	AA	AA	AA	AB	AB	AB	AB	AA	BB	AB	BB	AB	AB	AB	AB	AA	AB	AB	AB	AB	AB	AB	AB	BB	AB	AB	AB	AA
5650	AB	BB	BB	BB	BB	BB	BB	AB	BB	BB	AB	BB	AB	AB	BB	BB	AB	AB	BB	BB	BB	NA	NA	NA	BB	AA	BB	BB	AB	AB	AA	AA	BB	BB	AB	BB	AA	AA	BB	AA	AA	AB	AB	AB	AB	AB	AB	AB	AA
5651	BB	AB	AB	AB	AB	AA	AB	AB	BB	AA	AB	BB	BB	AB	AB	AB	BB	AB	AB	AB	AA	AA	AA	AA	BB	BB	AA	AB	AA	AA	AA	AA	BB	BB	AA	AA	AA	NA	BB	AA	AA	BB	AB	BB	BB	BB	BB	AB	AA
5653	AA	BB	BB	BB	BB	BB	BB	AA	BB	BB	AA	BB	AA	AA	BB	BB	AA	BB	AB	BB	AB	BB	BB	BB	AB	AB	AB	AB	AA	AB	AB	AB	AB	BB	AA	AB	AB	AB	AB	BB	AA	AB	BB	AB	BB	AB	AB	AB	AB
5654	AB	AB	AB	AB	AB	AB	AB	AB	AB	AB	AB	AB	AB	AB	AB	AB	AB	AB	AB	AB	AB	AB	AB	AB	AB	AB	AB	AB	AA	AA	AA	AA	AA	BB	AA	AA	AA	AA	AB	AA	AA	BB	BB	BB	BB	BB	BB	BB	AA
5655	AB	BB	AB	AB	AB	AB	AB	AB	AB	AB	BB	AB	AB	AB	AA	AB	AB	AB	AB	AB	AB	AB	AB	AB	AB	BB	AB	AB	AA	BB	AB	AB	AA	AB	AB	AB	AA	AB	AB	AA	AB	AB	AB	AB	BB	AA	AB	AB	AB
5656	BB	AB	AB	AB	AB	AB	AB	BB	AB	AB	BB	AB	BB	BB	AB	AB	BB	AA	AB	AA	AB	AB	AB	AB	BB	AB	AA	AA	AA	AA	AA	AA	BB	BB	AA	AA	AA	AA	BB	AA	AA	BB	BB	BB	BB	BB	BB	BB	AA
5657	AB	AB	AB	AB	AB	NA	AB	AB	AB	AB	BB	AA	BB	BB	AB	AB	BB	AA	AB	AB	AB	AB	AB	AB	BB	BB	AB	AB	AB	AB	AA	AB	BB	BB	AB	AB	AA	AA	BB	AA	AA	AB	AB	AB	AB	AB	AB	AB	AA
5658	AB	AB	AA	AA	AB	AA	AB	AB	AB	AB	AB	AB	AB	AB	AB	AB	AB	AB	NA	AB	AB	AB	AB	AB	AB	AB	AB	AB	AA	AA	AA	NA	AB	BB	AA	AA	AA	AA	BB	AA	AA	BB	BB	BB	BB	BB	BB	BB	AA
5659	AB	AB	AB	AB	AB	AB	AB	AB	AB	AB	AB	AB	AB	AB	AB	AB	AB	AA	AB	AB	AB	AB	AB	AB	BB	BB	BB	AB	AB	AB	AA	AB	BB	BB	AB	AA	AA	AA	BB	AA	AA	BB	AB	AB	AB	AB	AB	BB	AA
5660	AB	BB	BB	BB	BB	AB	BB	AB	BB	BB	AB	AA	BB	BB	AB	AB	BB	AA	AB	BB	AB	AB	AB	AB	BB	BB	AB	AB	AA	AB	AA	AA	BB	BB	AA	AA	AA	AA	BB	AA	AA	BB	BB	BB	BB	BB	BB	BB	AA
5661	BB	AB	AB	AB	AB	AB	AB	BB	AB	AB	BB	AB	BB	BB	AB	AB	BB	AA	AB	AB	AA	AB	AB	AB	BB	BB	BB	AB	AB	AB	AA	AB	BB	BB	AB	AB	AA	AA	BB	AA	AA	BB	BB	BB	BB	BB	BB	BB	AA
5662	AB	BB	BB	BB	BB	BB	BB	AB	BB	BB	AB	BB	AB	AB	BB	BB	AB	AB	BB	BB	BB	BB	BB	BB	AB	AB	BB	BB	AB	AB	AB	BB	BB	BB	AB	AB	AA	AA	BB	AA	AA	AB	AB	AB	AB	AB	AB	AB	AA
5663	AB	AB	AA	AA	AB	AB	AB	AB	BB	AA	AB	AB	AA	BB	AB	AB	NA	AB	AB	BB	BB	BB	BB	BB	AA	AA	BB	BB	AA	BB	BB	BB	AA	AA	BB	BB	BB	BB	AA	BB	BB	AA	AA	AA	BB	AA	AA	AA	BB
5664	AA	BB	BB	BB	BB	BB	BB	AA	BB	BB	AA	BB	AA	AA	BB	BB	AA	BB	AB	BB	BB	BB	BB	BB	AB	AB	BB	BB	AB	BB	AB	BB	AB	AB	BB	BB	AA	AB	BB	AB	AB	AA	AA	AA	AB	AA	AA	AA	AB
5665	BB	AA	AA	AA	AA	AA	AA	BB	AA	AA	BB	AA	BB	BB	AA	AA	BB	AA	AA	AA	AA	AA	AA	AA	BB	BB	AA	AA	AA	AA	AA	AA	BB	BB	AA	AA	AA	AA	BB	AA	AA	BB	BB	BB	BB	BB	BB	BB	AA
[truncated: 83 more columns]

## Sheet: Supp. Data 10
HybridID	scaffold_0_7061265	scaffold_0_6926288	scaffold_0_6844226	scaffold_0_6817045	scaffold_0_6590710	scaffold_0_6532107	scaffold_0_6387589	scaffold_0_6374044	scaffold_0_6000501	scaffold_0_5652794	scaffold_0_5570099	scaffold_0_5472362	scaffold_0_5472346	scaffold_0_5419399	scaffold_0_5071706	scaffold_0_4645015	scaffold_0_4548444	scaffold_0_4389029	scaffold_0_4389015	scaffold_0_4363923	scaffold_0_4096946	scaffold_0_3785116	scaffold_21_110353	scaffold_21_424744	scaffold_21_603637	scaffold_21_954362	scaffold_21_1081954	scaffold_21_1168407	scaffold_21_1556666	scaffold_21_1973122	scaffold_21_2181463	scaffold_21_2191023	scaffold_21_2195347	scaffold_21_2243800	scaffold_21_2366646	scaffold_21_2522956	scaffold_21_2552192	scaffold_21_2765502	scaffold_21_2859885	scaffold_21_3094096	scaffold_21_3109889	scaffold_21_3153573	scaffold_21_3626900	scaffold_21_3626930	scaffold_21_3626955	scaffold_21_3655083	scaffold_21_3699926	scaffold_21_3980924	scaffold_21_4300278
	7	7	7	7	7	7	7	7	7	7	7	7	7	7	7	7	7	7	7	7	7	7	7	7	7	7	7	7	7	7	7	7	7	7	7	7	7	7	7	7	7	7	7	7	7	7	7	7	7
	0	0.0134977	0.0217039	0.024422	0.0470555	0.0529158	0.0673676	0.0687221	0.106076	0.140847	0.149117	0.15889	0.158892	0.164187	0.198956	0.241625	0.251282	0.267224	0.267225	0.269734	0.296432	0.327615	0.33865	0.370089	0.387979	0.423051	0.43581	0.444456	0.483281	0.524927	0.545761	0.546717	0.54715	0.551995	0.56428	0.57991	0.582834	0.604165	0.613603	0.637024	0.638604	0.642972	0.690305	0.690308	0.69031	0.693123	0.697608	0.725707	0.757643
5001	BB	BB	BB	BB	BB	AA	BB	AA	AA	BB	BB	AA	AA	BB	BB	BB	BB	BB	AA	AA	AA	BB	BB	BB	BB	BB	AA	AB	AA	BB	AB	BB	AB	AA	BB	AA	AB	AB	AA	AB	AB	AA	AA	AA	AA	AA	AA	AA	BB
5002	BB	BB	BB	BB	BB	AB	BB	AB	AB	AB	BB	AB	AB	AB	BB	BB	BB	BB	AA	AA	AB	BB	BB	BB	BB	BB	AB	AB	AB	BB	AB	BB	AB	AA	BB	AA	AB	AB	AA	AB	AB	AA	AA	AA	AA	AA	AB	AA	BB
5003	BB	BB	BB	BB	BB	AA	BB	AA	AA	BB	BB	AA	AA	AB	BB	BB	BB	BB	AA	AA	AB	BB	BB	BB	BB	BB	AA	AB	AA	BB	AB	BB	BB	AA	BB	AA	AB	AB	AA	BB	AB	AA	AA	AA	AA	AA	AA	AA	BB
5004	BB	BB	BB	BB	BB	AA	BB	AA	AA	BB	BB	AA	AA	BB	BB	BB	BB	BB	AA	AA	AA	BB	BB	BB	AB	AB	AA	AB	AA	BB	AB	BB	AB	AA	BB	AA	AB	AB	AA	AB	AB	AA	AA	AA	AA	AA	AB	AA	BB
5005	BB	BB	BB	BB	BB	AA	BB	AA	AA	BB	BB	AA	AA	BB	BB	BB	NA	BB	AA	AA	AA	BB	NA	BB	BB	BB	AA	BB	AA	BB	AB	AB	BB	AA	BB	AA	BB	AB	AA	AB	AB	AA	AA	AA	AA	AA	AB	AB	BB
5006	BB	BB	BB	BB	BB	AB	BB	BB	AB	NA	BB	NA	NA	AA	AB	BB	BB	BB	AA	BB	AB	NA	NA	BB	BB	BB	BB	AB	AB	BB	NA	BB	BB	AA	BB	NA	AA	AB	AA	AA	NA	AA	AA	AA	AA	AA	BB	AA	NA
5007	BB	BB	BB	BB	BB	AA	BB	AA	AA	BB	BB	AA	AA	BB	BB	BB	BB	BB	AA	NA	AA	BB	BB	BB	BB	BB	AA	BB	AA	BB	BB	BB	BB	AA	BB	AA	BB	BB	AA	AB	AB	AA	AA	AA	AA	AA	BB	AA	BB
5008	BB	BB	BB	BB	BB	AB	BB	NA	AB	AB	BB	BB	BB	AB	BB	BB	BB	BB	AA	BB	AA	BB	BB	BB	BB	BB	AB	BB	AB	BB	BB	BB	BB	AA	BB	AA	AB	AB	AA	AB	BB	AA	AA	AA	AA	AA	NA	AA	BB
5009	BB	BB	BB	BB	BB	AA	BB	AA	AA	BB	BB	AA	AB	BB	BB	BB	BB	BB	AA	AA	AA	BB	BB	BB	BB	BB	AA	AB	AA	BB	AB	BB	AB	AA	BB	AA	AB	AB	AA	AB	AB	AA	AA	AA	AA	AA	AB	AA	BB
5010	AB	BB	AB	AB	BB	AA	AB	AA	AA	AB	BB	AA	AA	AB	BB	BB	AB	AB	AA	AA	AA	AB	BB	BB	AB	AB	AA	AA	AA	BB	AB	BB	AB	AA	BB	AA	AB	AA	AA	AA	BB	AA	AA	AA	AA	AA	AA	AB	BB
5011	BB	BB	BB	BB	BB	AA	BB	AA	AA	BB	BB	AA	AA	BB	BB	BB	BB	BB	AA	AA	AA	BB	BB	BB	BB	BB	AA	BB	AA	BB	BB	BB	BB	AA	BB	AA	BB	BB	AA	BB	AA	AA	AA	AA	AA	AA	BB	AA	BB
5012	BB	BB	BB	BB	BB	AA	BB	AA	AA	BB	BB	AA	AA	BB	BB	BB	BB	BB	AA	AA	AA	AB	BB	BB	AB	AB	AA	AB	AA	BB	AB	BB	AB	AA	BB	AA	AB	AB	AA	AB	AB	AA	AA	AA	AA	AA	AB	AA	BB
5013	AB	BB	AB	AB	BB	AA	AB	AA	AA	AB	BB	AA	AA	AB	AB	BB	AB	AB	AA	AA	AA	AB	BB	BB	AB	AB	AA	BB	AA	BB	BB	BB	BB	AA	BB	AA	BB	BB	AA	BB	AA	AA	AA	AA	AA	AA	BB	AA	BB
5014	BB	BB	BB	BB	BB	AA	BB	AA	AA	BB	BB	AA	AA	BB	BB	BB	BB	BB	AA	AA	AA	BB	BB	BB	BB	BB	AA	BB	NA	BB	NA	BB	BB	AA	BB	AA	BB	BB	AA	BB	AA	AA	AA	AA	AA	AA	BB	AA	BB
5015	AB	BB	AB	AB	BB	AA	AB	AA	AA	AB	BB	AA	AA	AA	AB	BB	AB	AB	AA	AA	AA	AB	BB	BB	AB	AB	AA	AB	AA	BB	AB	BB	AB	AA	BB	AA	AB	AB	AA	AB	AB	AA	AA	AA	AA	AA	AB	AA	BB
5016	BB	BB	BB	BB	BB	AB	BB	AB	AB	AB	BB	AB	AB	AB	BB	BB	BB	BB	AA	NA	AA	BB	BB	BB	BB	BB	AA	AB	AA	BB	BB	BB	AB	AA	BB	AA	BB	BB	AA	AB	AB	AA	AA	AA	AA	AA	AB	AA	BB
5017	BB	BB	BB	BB	BB	AA	BB	AA	AA	BB	BB	AA	AA	BB	BB	BB	BB	BB	AA	AA	AA	BB	BB	BB	BB	BB	AA	AB	AA	BB	AB	BB	AB	AA	BB	AA	AB	AA	AA	AB	AB	AA	AA	AA	AA	AA	AB	AA	BB
5018	BB	BB	BB	BB	BB	AA	BB	AA	AA	BB	BB	AA	AA	BB	BB	NA	BB	BB	AA	AA	AA	BB	BB	BB	BB	BB	AA	AB	AA	BB	NA	BB	AA	AA	NA	AA	AB	NA	NA	NA	AB	AA	NA	NA	NA	AA	AB	AA	BB
5019	BB	BB	BB	BB	BB	AB	BB	AB	AB	AB	BB	AB	AB	AB	BB	BB	BB	BB	AA	AB	AB	BB	BB	BB	BB	BB	AA	AB	AA	BB	AB	BB	AB	AA	BB	AA	AB	AB	AA	AB	AB	AA	AA	AA	AA	AA	AB	AA	BB
5020	BB	BB	BB	BB	BB	AA	BB	AA	AA	BB	BB	AA	AA	BB	BB	BB	BB	BB	AA	AA	AA	BB	BB	BB	BB	BB	AA	AB	AA	BB	BB	BB	AB	AA	BB	AA	AB	AB	AA	AB	AB	AA	AA	AA	AA	AA	AB	AA	BB
5021	BB	BB	NA	BB	BB	AA	BB	AA	AA	BB	BB	AA	AA	BB	BB	BB	BB	BB	AA	AA	AA	BB	BB	BB	BB	BB	AA	AB	AA	BB	AB	BB	AB	AA	BB	AA	AB	AB	AA	AB	AB	AA	AA	AA	AA	AA	BB	AA	BB
5022	AB	BB	AA	AB	BB	AA	AB	AA	AA	AB	BB	AA	AA	AB	BB	BB	AB	AB	AA	AA	AA	AB	BB	BB	AB	AB	AA	AA	AA	BB	AA	BB	AA	AA	BB	AA	AA	AA	AA	AA	BB	AA	AA	AA	AA	AA	AA	AA	BB
5023	BB	BB	BB	BB	BB	AA	BB	AA	AA	BB	BB	AA	AA	BB	BB	BB	BB	BB	AA	AA	AA	BB	BB	BB	BB	BB	AA	AB	AA	BB	AB	BB	BB	AA	BB	AA	AB	AB	AA	AB	AB	AA	AA	AA	AA	AA	BB	AA	BB
5024	BB	BB	BB	BB	BB	AA	BB	AA	AA	BB	BB	AA	AA	BB	BB	BB	BB	BB	AA	AA	AA	BB	BB	BB	BB	BB	AA	BB	AA	BB	AB	BB	AB	AA	BB	AA	AB	AA	AA	AB	AA	AA	AA	AA	AA	AA	BB	AA	BB
5025	BB	BB	NA	BB	BB	AA	BB	AA	AA	BB	BB	NA	NA	BB	BB	BB	BB	BB	AA	AA	AA	BB	BB	NA	BB	BB	AA	AA	AA	BB	NA	BB	BB	AA	NA	NA	BB	AB	AA	AB	BB	AA	NA	NA	NA	AA	NA	AA	NA
5026	BB	BB	BB	BB	BB	AA	BB	AA	AA	BB	BB	AA	AA	BB	BB	BB	BB	BB	AA	AA	AA	BB	BB	BB	BB	BB	AA	AB	AA	BB	AB	BB	AB	AA	BB	AA	AB	AB	AA	AB	AB	AA	AA	AA	AA	AA	BB	AA	BB
5027	BB	BB	BB	BB	BB	AA	BB	AA	AA	BB	BB	AA	AA	BB	BB	BB	BB	BB	AA	AA	AA	BB	BB	BB	BB	BB	AA	AB	AA	BB	AB	BB	AB	AA	BB	NA	AB	AB	AA	BB	AB	AA	AA	AA	AA	AA	AB	AA	BB
5028	BB	BB	BB	AB	BB	AA	BB	AA	AA	BB	BB	AA	AA	BB	BB	BB	BB	BB	AA	AA	AA	BB	BB	BB	BB	BB	AA	AB	AA	BB	AB	BB	AB	AA	BB	AA	AB	AA	AA	AB	AB	AA	AA	AA	AA	AA	AB	AA	BB
5029	BB	BB	BB	BB	BB	AB	BB	AB	AB	AA	BB	AB	AB	AB	BB	BB	AB	BB	AA	AB	AB	AB	BB	BB	BB	BB	AA	AB	AA	BB	AB	BB	AB	AA	BB	AA	AB	AB	AA	AB	AB	AA	AA	AA	AA	AA	AB	AA	BB
5030	AB	BB	AB	AA	BB	AA	AB	AA	AA	AB	BB	AA	AA	AB	AB	BB	AB	AA	AA	AA	AA	AB	BB	BB	AB	BB	AA	AB	NA	BB	BB	BB	NA	AA	BB	AA	AB	AA	AA	AB	NA	AA	AA	AA	AA	AA	BB	NA	NA
5031	BB	BB	BB	BB	BB	AA	BB	AA	AA	BB	BB	AA	AA	BB	BB	BB	BB	BB	AA	AA	AA	BB	BB	BB	BB	BB	AA	AB	AA	BB	AB	BB	AB	AA	BB	AA	AB	AB	AA	AB	AB	AA	AA	AA	AA	AA	AB	AA	BB
5032	AB	BB	NA	AB	BB	AA	AB	AA	AA	AB	BB	AA	AA	AB	AB	BB	AB	AB	AA	AB	AA	AB	BB	BB	AB	AB	AA	AB	AA	BB	AA	BB	AA	AA	BB	AA	AB	AB	AA	AA	AB	AA	AA	AA	AA	AA	AB	AA	BB
5033	BB	BB	BB	BB	BB	AB	BB	AB	AB	AB	BB	AB	AB	AA	BB	BB	BB	BB	AA	AA	AB	BB	BB	BB	BB	BB	AB	AB	AB	BB	AB	BB	AB	AA	BB	AA	AB	AB	AA	AA	AB	AA	AA	AA	AA	AA	AB	AA	BB
5034	BB	BB	BB	BB	BB	AA	BB	AA	AA	BB	BB	AA	AA	BB	BB	BB	BB	BB	AA	AA	AA	BB	BB	BB	BB	BB	AA	AB	AA	BB	BB	BB	AB	AA	BB	AA	AB	AB	AA	AB	AB	AA	AA	AA	AA	AA	BB	AA	NA
5035	AB	BB	AB	AB	BB	AA	AB	AA	AA	AB	BB	AA	AA	AB	AB	BB	AB	AB	AA	AA	AA	AB	BB	BB	AB	AB	AA	AB	AA	BB	AB	BB	AB	AA	BB	AA	AB	AB	AA	AB	AB	AA	AA	AA	AA	AA	AB	AA	BB
5036	BB	BB	BB	BB	BB	AB	BB	AB	AB	AB	BB	AB	AB	AB	BB	BB	BB	BB	AA	AB	AB	BB	BB	BB	BB	BB	AB	AB	AB	BB	AB	BB	AB	AA	BB	AA	AB	AB	AA	AB	AB	AA	AA	AA	AA	AA	AB	AA	BB
5037	BB	BB	BB	BB	BB	AA	BB	AA	AB	AA	BB	AB	AB	AA	BB	BB	BB	BB	AA	AB	AA	BB	BB	BB	BB	BB	AA	AB	AB	BB	BB	BB	AA	AA	BB	AA	AA	AB	AA	NA	AB	AA	AA	AA	AA	AA	AB	AA	BB
5038	AA	BB	AA	AA	BB	AA	AA	AA	AA	AA	BB	AA	AA	AA	AA	BB	AA	AA	AA	AA	AA	AA	BB	BB	AA	AA	AA	AB	AA	BB	AA	AB	AA	AA	BB	AA	AB	AA	AA	AA	BB	AA	AA	AA	AA	AA	AB	AB	BB
5039	BB	BB	NA	BB	BB	AA	BB	AB	AA	AB	BB	NA	NA	AB	BB	BB	BB	BB	AA	AB	AB	BB	BB	BB	BB	BB	AB	AB	BB	BB	AB	BB	AB	AA	BB	AA	AB	AB	AA	AB	AB	AA	AA	AA	AA	AA	AB	AA	BB
5040	AB	BB	AA	AB	NA	AA	AB	AA	AA	AB	BB	AA	AA	BB	AB	BB	AB	AB	AA	AA	AA	AB	BB	BB	AB	AB	AA	AA	AA	BB	AA	BB	AA	AA	BB	AA	AA	AA	AA	AA	BB	AA	AA	AA	AA	AA	AA	AA	BB
5041	AB	BB	NA	NA	NA	AA	AB	AA	AA	AB	BB	AA	AA	AA	AA	BB	AB	AB	AA	AA	AA	BB	BB	BB	BB	BB	AA	AB	AA	BB	BB	BB	BB	AA	BB	NA	BB	BB	AA	BB	AA	AA	NA	NA	NA	AA	BB	AA	BB
5042	BB	BB	BB	BB	BB	AB	BB	AB	AB	BB	BB	AA	AA	AA	BB	BB	NA	BB	AA	BB	AA	BB	BB	BB	BB	BB	AB	AB	AA	BB	AB	BB	AB	AA	NA	BB	AB	AB	AA	AA	AB	NA	AA	AA	AA	AA	AA	AA	BB
5043	BB	BB	BB	BB	BB	AA	BB	AA	AA	BB	BB	AA	AA	BB	BB	BB	BB	BB	AA	AA	AA	BB	BB	BB	BB	BB	AA	BB	AA	BB	NA	AB	AB	AA	BB	AA	BB	AB	AA	BB	AA	AA	AA	AA	AA	AA	BB	AA	BB
5044	BB	BB	BB	BB	BB	AA	BB	AA	AA	BB	BB	AA	AA	BB	BB	BB	BB	BB	AA	AA	AA	BB	BB	BB	BB	BB	AA	AB	AA	BB	AB	BB	BB	AA	BB	AA	AB	AB	AA	AA	AB	AA	AA	AA	AA	AA	AB	AA	BB
5045	BB	BB	BB	BB	BB	AA	BB	AA	AA	BB	BB	AA	AA	BB	BB	BB	BB	BB	AA	AA	AA	BB	BB	BB	BB	BB	AA	BB	AA	BB	BB	BB	BB	AA	BB	AA	BB	BB	AA	BB	AA	AA	AA	AA	AA	AA	BB	AA	BB
5046	BB	BB	BB	BB	BB	AA	BB	AA	AA	BB	BB	AA	AA	BB	BB	BB	BB	BB	AA	AA	AA	BB	BB	BB	BB	BB	AA	AB	AA	BB	AB	BB	AB	AA	BB	AA	AB	AB	AA	AB	AB	AA	AA	AA	AA	AA	AB	AA	BB
5047	BB	BB	BB	BB	BB	AA	BB	AA	AA	BB	BB	AA	AA	BB	BB	BB	BB	BB	AA	AA	AA	BB	BB	BB	BB	BB	AA	BB	AA	BB	BB	BB	BB	AA	BB	AA	BB	BB	AA	BB	AA	AA	AA	AA	AA	AA	BB	AA	BB
5048	BB	BB	BB	BB	BB	NA	BB	AA	AA	BB	BB	AA	AA	BB	BB	BB	BB	BB	AA	AA	AA	BB	NA	BB	BB	BB	AA	BB	AA	BB	AA	AB	AB	AA	BB	AA	BB	AB	AA	AB	AB	AA	AA	AA	AA	AA	AA	AB	NA
5049	AA	BB	AA	AA	BB	AA	AA	AA	AA	AA	BB	AA	AA	AA	AA	BB	AA	AA	AA	AA	AA	AA	BB	BB	AA	AA	AA	AA	AA	BB	AA	BB	AA	AA	BB	AA	AA	AA	AA	AA	BB	AA	AA	AA	AA	AA	AA	AA	BB
5050	BB	BB	BB	BB	BB	AB	BB	AB	AB	AB	BB	AB	AB	AB	BB	BB	BB	BB	AA	AB	AB	BB	BB	BB	BB	BB	AB	AB	BB	BB	AB	BB	AB	AA	BB	AA	AB	AB	AA	AB	AB	AA	AA	AA	AA	AA	AB	AA	BB
5051	BB	BB	BB	BB	BB	AA	BB	AA	AA	BB	BB	AA	AA	BB	BB	BB	BB	BB	AA	AA	AA	BB	BB	BB	BB	BB	AA	AB	AA	BB	AA	BB	BB	AA	BB	NA	BB	AB	AA	BB	AB	AA	AA	AA	AA	AA	BB	AA	BB
5052	AA	BB	AA	AA	BB	AA	AA	AA	AA	AA	BB	AA	AA	AA	AA	BB	AA	AA	AA	AA	AA	AA	BB	BB	AA	AA	AA	AA	AA	BB	AA	BB	AA	AA	BB	AA	AA	AA	AA	AA	BB	AA	AA	AA	AB	AA	AA	AA	BB
5053	AB	BB	AB	AB	BB	AA	AB	AA	AA	AB	BB	AA	AA	AB	AB	BB	AB	AB	AA	AA	AA	AB	BB	BB	AB	AB	AA	AA	AA	BB	AB	BB	AB	AA	BB	AA	AB	AB	AA	BB	AB	AA	AA	AA	AA	AA	AB	AA	BB
5054	BB	BB	BB	BB	BB	AA	BB	AA	AA	BB	BB	AA	AA	BB	BB	BB	BB	BB	AA	AA	AA	BB	BB	BB	BB	BB	AA	AB	AA	BB	AA	BB	AB	AA	BB	AA	AA	AB	AA	AA	AB	AA	AA	AA	AA	AA	AB	AA	BB
5055	BB	BB	BB	BB	BB	AB	BB	AB	AB	AB	NA	BB	BB	AB	BB	BB	BB	BB	AA	AB	AB	BB	BB	BB	BB	BB	AA	AB	AA	BB	AB	BB	AB	AA	BB	AA	AB	AB	AA	AB	AB	AA	AA	AA	AA	AA	AB	AA	NA
5056	AA	BB	AB	AB	BB	AA	AB	AA	AA	AB	BB	AA	AA	AB	AB	BB	AB	AB	AA	AA	AA	AB	BB	BB	AB	AB	AA	AA	AA	BB	AA	BB	AA	AA	BB	AA	AA	AA	AA	AA	BB	AA	AA	AA	AA	AA	AA	AA	BB
5057	BB	BB	BB	BB	BB	AB	BB	AB	AB	AB	BB	AB	AB	AB	BB	BB	BB	BB	AA	AB	AB	BB	BB	BB	BB	BB	AA	AB	AA	BB	BB	BB	AB	AA	BB	AA	AB	AB	AA	AB	AB	AA	AA	AA	AA	AA	AA	AA	BB
5058	AB	BB	AB	AB	BB	AA	AB	AA	AA	AB	BB	AB	AB	AB	BB	BB	AB	AB	AA	AA	AA	AB	BB	BB	AB	AB	AA	AA	AA	BB	AB	BB	AB	AA	BB	AA	AB	AB	AA	AB	AA	AA	AA	AA	AA	AA	AB	AA	BB
5059	BB	BB	BB	BB	BB	AA	BB	AA	AA	BB	BB	AA	AA	BB	BB	BB	BB	BB	AA	AA	AA	BB	BB	BB	BB	BB	AA	AB	AA	BB	AB	BB	AB	AA	BB	AA	AB	AB	AA	AB	AB	AA	AA	AA	AA	AA	AB	AA	BB
5060	BB	BB	NA	BB	BB	AA	BB	AA	AA	BB	BB	AA	AA	BB	BB	NA	BB	BB	AA	AA	AA	BB	BB	BB	BB	BB	AA	AB	AA	BB	NA	BB	BB	AA	BB	AA	BB	BB	NA	NA	AA	AA	AA	AA	AA	AA	BB	NA	BB
5061	BB	BB	BB	BB	BB	AA	BB	AA	AA	BB	BB	AA	AA	BB	BB	BB	BB	BB	AA	AA	AA	BB	BB	BB	BB	BB	AA	AB	AA	BB	AB	BB	AB	AA	BB	AA	AB	AB	AA	AB	AB	AA	AA	AA	AA	AA	AB	AA	BB
5062	AB	BB	AB	BB	BB	AA	AB	AA	AA	AB	BB	AA	AA	AB	AB	BB	AB	AA	AA	AA	AA	AA	BB	BB	AA	AA	AA	AA	AA	NA	AB	BB	AA	AA	BB	AA	AB	NA	AA	AA	AA	AA	AA	AA	AA	AA	AB	AA	BB
5063	BB	BB	NA	BB	BB	AA	BB	AA	AA	BB	BB	AA	AA	BB	BB	BB	BB	BB	AA	AA	AB	BB	BB	BB	BB	BB	AA	BB	AA	BB	BB	BB	BB	AA	BB	AA	BB	BB	AA	BB	AA	AA	AA	AA	AA	AA	BB	AA	BB
5064	BB	BB	BB	BB	BB	AA	BB	AA	AA	BB	BB	AA	AA	BB	BB	BB	BB	BB	AA	AA	AA	BB	BB	BB	BB	AB	AA	AA	AA	BB	AA	BB	AA	AA	BB	AA	AA	AA	AA	AA	BB	AA	AA	AA	AA	AA	AA	AA	BB
5065	BB	BB	BB	BB	BB	NA	BB	AB	BB	AB	NA	BB	BB	AA	AA	BB	BB	BB	AA	AB	AB	BB	BB	BB	BB	BB	NA	BB	AA	NA	AB	BB	AB	AA	BB	AA	AB	NA	AA	BB	AB	AA	AA	AA	AA	AA	AB	AA	NA
5066	AB	BB	AB	AB	BB	AA	AB	AA	AA	AA	BB	AA	AA	AB	AB	BB	AB	AB	AA	AA	AA	AB	BB	BB	AB	AB	AB	AA	AA	BB	AA	BB	AA	AA	BB	AA	AA	AA	AA	AA	BB	AA	AA	AA	AA	AA	AA	AA	BB
5067	BB	BB	BB	BB	NA	NA	BB	AA	AA	BB	BB	NA	NA	NA	BB	BB	BB	BB	AA	AA	AA	BB	BB	BB	BB	BB	AA	BB	AA	BB	BB	BB	BB	AA	BB	AA	BB	BB	AA	NA	AA	AA	AA	AA	AA	AA	BB	AA	BB
5068	AB	BB	AB	AB	NA	AA	AB	AA	AA	AB	BB	AA	AA	BB	AB	BB	AB	AB	AA	AA	AA	AB	BB	BB	AB	AB	AA	AA	AA	BB	AA	BB	AB	AA	BB	AA	AA	AA	AA	AA	BB	AA	AA	AA	AA	AA	AA	AA	BB
5069	BB	BB	NA	BB	BB	AA	BB	AA	AA	BB	BB	AA	AA	BB	BB	BB	BB	BB	AA	AA	AA	BB	BB	BB	BB	BB	AA	AB	AA	BB	AB	BB	AB	AA	BB	AA	AB	AB	AA	AB	AB	AA	AA	AA	AA	AA	AB	AA	BB
5070	AB	BB	AB	AB	BB	AA	AB	AA	AA	AB	BB	AA	AA	AB	AB	BB	AB	AB	AA	AA	AA	AB	BB	BB	AB	AB	AA	AA	AA	BB	AA	BB	AA	AA	BB	AA	AA	AB	AA	AA	BB	AA	AA	AA	AA	AA	AA	AA	BB
5071	BB	BB	BB	BB	BB	AA	BB	AA	AA	BB	BB	AA	AA	BB	BB	BB	AB	BB	AA	AA	AA	BB	BB	BB	BB	BB	AA	BB	AA	BB	BB	BB	BB	AA	BB	AA	BB	BB	AA	BB	AA	AA	AA	AA	AA	AA	BB	AA	BB
5072	BB	BB	BB	BB	BB	AB	BB	AB	AB	AB	BB	AB	AB	AB	BB	BB	BB	BB	AA	AB	AB	BB	BB	BB	BB	BB	AB	AB	AA	BB	AB	BB	AB	AA	BB	AA	AB	AB	AA	AB	AB	AA	AA	AA	AA	AA	AB	AA	BB
5073	BB	BB	BB	BB	BB	AA	BB	AA	AA	BB	BB	AA	AA	BB	BB	BB	BB	BB	AA	AA	AA	BB	BB	BB	BB	BB	AA	AB	AA	BB	AB	BB	AB	AA	BB	AA	AB	AB	AA	AB	AB	AA	AA	AA	AA	AA	AB	AA	BB
5074	BB	BB	BB	NA	BB	AA	BB	NA	AA	BB	BB	AA	AA	BB	BB	BB	BB	NA	NA	NA	AA	BB	BB	BB	BB	BB	AA	NA	AA	BB	NA	BB	BB	AA	BB	AA	BB	BB	AA	BB	AA	AA	AA	AA	AA	AA	BB	AA	BB
5075	AB	BB	AB	AB	BB	AA	BB	AA	AA	AB	BB	AA	AA	NA	AB	BB	AA	AB	AA	AA	AA	AB	BB	BB	BB	AB	AA	AA	AA	BB	AB	BB	AB	AA	BB	AA	AB	AB	AA	AB	AB	AA	AA	AA	AA	AA	AB	AA	BB
5076	AA	BB	AA	AA	BB	AA	AA	AA	AA	AA	BB	AA	AA	AA	AA	BB	AA	AA	AA	AA	AA	AA	BB	BB	AA	AA	AA	AA	AA	NA	AA	BB	AA	AA	BB	AA	AA	AA	AA	AA	BB	AA	AA	AA	AA	NA	AB	AA	BB
5077	BB	BB	BB	BB	BB	AB	BB	AB	AB	AB	BB	AB	AB	AB	BB	BB	BB	BB	AA	AB	AB	BB	BB	BB	BB	BB	AA	AB	AA	BB	AB	BB	AB	AA	BB	AA	AB	AB	AA	AB	AB	AA	AA	AA	AA	AA	AB	AA	BB
5078	BB	BB	BB	BB	BB	AB	BB	AB	AB	AB	BB	BB	BB	AB	NA	BB	BB	BB	AA	AB	AB	BB	BB	BB	BB	BB	AB	BB	AB	BB	BB	BB	BB	AB	BB	AA	BB	BB	AA	AB	AB	AB	AA	AB	AB	AB	AB	AB	BB
5079	BB	BB	BB	BB	BB	AA	BB	AA	AA	BB	BB	AA	AA	BB	BB	BB	BB	BB	AA	AA	AA	BB	BB	BB	BB	BB	AA	AB	AA	BB	AB	BB	AB	AA	BB	AA	AB	AB	AA	AB	AB	AA	AA	AA	AA	AA	AB	AA	BB
5080	BB	BB	BB	BB	BB	AB	BB	AB	AB	AB	BB	AB	AB	AB	BB	BB	BB	BB	AA	AB	AB	BB	BB	BB	BB	AB	AA	AB	AA	BB	AB	BB	AB	AA	BB	AA	AB	AB	AA	AB	AB	AA	AA	AA	AA	AA	AB	AA	BB
5081	BB	BB	BB	BB	BB	AA	BB	AA	AA	BB	BB	AA	AA	BB	BB	BB	BB	BB	AA	AA	AA	BB	BB	BB	BB	BB	AA	AB	AA	BB	AB	BB	AB	AA	BB	AA	AB	AB	AA	AB	AB	AA	AA	AA	AA	AA	AB	AA	BB
5082	AA	BB	AB	AA	BB	AA	AA	AA	AA	AA	BB	AA	AA	AA	AA	BB	AA	AA	AA	AA	AA	AA	BB	BB	AA	AA	AA	AA	AA	BB	AA	BB	AA	AA	BB	AA	AA	AA	AA	AA	BB	AA	AA	AA	AA	AA	AA	AA	BB
5083	BB	BB	NA	BB	NA	AA	BB	AA	AA	BB	BB	AA	AA	BB	BB	BB	BB	BB	AA	AA	AA	BB	BB	BB	BB	BB	AA	AB	AA	BB	AB	BB	BB	AA	BB	AA	AB	AB	AA	AA	AB	NA	AA	AA	AA	AA	AB	AA	BB
5084	BB	BB	BB	BB	BB	AB	BB	AA	AA	BB	BB	AA	AA	BB	BB	BB	BB	NA	NA	AA	AA	AB	BB	BB	AA	AA	AA	AA	AA	BB	BB	BB	AB	AA	BB	AA	AB	AA	AA	AB	AB	AA	AA	AA	AA	AA	AA	AA	NA
5085	AB	BB	AB	AB	BB	AA	AB	AA	AA	BB	BB	AA	AA	AB	AB	BB	AB	AB	AA	AA	AA	AA	BB	BB	AB	AB	AA	AB	AA	BB	AB	BB	AA	AA	BB	AA	AA	AA	AA	AA	BB	AA	AA	AA	AA	AA	AA	AA	BB
5086	BB	BB	BB	BB	BB	AA	BB	AA	AA	BB	BB	AA	AA	BB	BB	BB	NA	BB	AA	AA	AA	BB	BB	BB	BB	BB	AA	BB	AA	NA	BB	BB	BB	AA	BB	AA	BB	BB	AA	BB	AA	AA	AA	AA	AA	AA	BB	AA	BB
5087	BB	BB	BB	BB	BB	AB	BB	AB	AB	AB	BB	BB	BB	AB	BB	BB	BB	BB	AA	AB	AB	BB	BB	BB	BB	BB	BB	AB	AB	BB	AA	BB	NA	AA	BB	AA	AB	AB	AA	AB	AB	AA	AA	AA	AA	AA	AB	AA	BB
5088	BB	BB	BB	BB	BB	AA	BB	AA	AA	NA	NA	AA	AA	NA	BB	BB	BB	BB	AA	AA	AA	BB	NA	BB	BB	BB	AA	AB	AA	BB	NA	BB	AB	AA	NA	AA	AB	BB	AA	BB	AB	NA	AA	AA	AA	AA	NA	AA	BB
5089	BB	BB	BB	BB	BB	AA	BB	AA	AA	BB	BB	AA	AA	BB	BB	BB	BB	BB	AA	AA	AA	BB	BB	BB	BB	BB	AA	BB	AA	BB	BB	BB	BB	AA	BB	AA	BB	BB	AA	BB	AA	AA	AA	AA	AA	AA	BB	AA	BB
5090	BB	NA	NA	BB	NA	NA	BB	NA	NA	NA	NA	NA	NA	BB	BB	NA	BB	NA	NA	AA	NA	BB	NA	BB	NA	NA	NA	BB	NA	NA	NA	NA	AA	AA	BB	AA	NA	AA	NA	BB	NA	NA	NA	NA	NA	AA	AA	NA	NA
5091	BB	BB	BB	BB	BB	AA	BB	AA	AA	BB	BB	AA	AA	BB	BB	BB	BB	BB	AA	AA	AA	BB	BB	BB	BB	BB	AA	AB	AA	BB	AB	BB	AB	AA	BB	AA	AB	AB	AA	AB	AB	AA	AA	AA	AA	AA	BB	AA	BB
5092	AA	BB	AA	AA	BB	AA	AA	AA	AA	AA	BB	AA	AA	AB	AB	BB	AB	AB	AA	AB	AA	AB	BB	BB	AB	AB	AA	BB	AA	BB	AB	AB	AB	AA	BB	AA	BB	AB	AA	AB	AB	AA	AA	AA	AA	AA	AB	AB	BB
5093	AB	BB	BB	BB	BB	AA	AB	AA	AA	AB	BB	AA	AA	AB	AB	BB	AB	AB	AA	AA	AA	AB	BB	BB	AB	AB	AA	AB	AA	BB	AA	BB	AB	AA	BB	AA	AB	AB	AA	AB	BB	AA	AA	AA	AA	AA	AB	AA	BB
5094	BB	BB	BB	BB	BB	AA	BB	AA	AA	BB	BB	AA	AA	BB	BB	BB	BB	BB	AA	AA	AA	BB	BB	BB	BB	BB	AA	AB	AA	BB	BB	BB	AB	AA	BB	AA	AB	AB	AA	AB	AB	AA	AA	AA	AA	AA	AB	AA	BB
5095	AB	BB	AB	AB	BB	AA	AB	AA	AA	AB	BB	AA	AA	AA	AA	BB	AB	AB	AA	AA	AA	AB	BB	BB	AB	AB	AA	AB	AA	BB	AB	BB	AB	AA	NA	AA	AB	AB	AA	BB	AA	AA	AA	AA	AA	AA	BB	AA	BB
5096	BB	BB	BB	BB	BB	AB	BB	AB	AB	AB	BB	AB	AB	AB	BB	BB	BB	BB	AA	AB	AB	BB	BB	BB	BB	BB	AB	AB	AB	BB	AB	BB	AB	AA	BB	AA	AB	AA	AA	AB	AB	AA	AA	AA	AA	AA	AA	AA	NA
5097	AA	NA	NA	NA	BB	NA	NA	NA	AA	AA	NA	AA	AA	AA	AA	BB	AA	NA	NA	AA	NA	NA	NA	BB	NA	NA	AA	AA	AA	NA	AA	NA	NA	AA	BB	AA	AA	AA	AA	BB	NA	AA	AA	AA	AA	AA	AA	AA	BB
5098	NA	NA	NA	BB	BB	NA	NA	AA	NA	NA	BB	NA	NA	NA	BB	BB	NA	BB	AA	NA	AA	NA	NA	NA	BB	NA	NA	NA	NA	NA	NA	BB	BB	NA	BB	NA	NA	NA	NA	NA	NA	AA	NA	NA	NA	AA	NA	NA	NA
5099	BB	BB	BB	BB	BB	AB	BB	AB	AB	AB	BB	AB	AB	AB	BB	BB	BB	BB	AA	AA	AB	BB	BB	BB	BB	BB	AA	AB	AA	BB	AB	BB	AB	AA	BB	AA	AB	AB	AA	AB	AB	AA	AA	AA	AA	AA	AB	AA	BB
5100	AB	BB	AB	AB	BB	AA	AB	AA	AA	AB	BB	AA	AA	AB	AB	BB	AB	AB	AA	AA	AA	AB	BB	BB	AB	AB	AA	AA	AA	BB	AA	BB	AA	AA	BB	AA	AA	AA	AA	AA	BB	AA	AA	AA	AA	AA	AA	AA	BB
5101	BB	BB	BB	BB	BB	AB	BB	AB	AB	AB	BB	AB	AB	AB	BB	BB	BB	BB	AA	AB	AB	AB	BB	BB	BB	BB	BB	BB	AB	BB	BB	BB	BB	AA	BB	AA	BB	BB	AA	BB	AA	AA	AA	AA	AA	AA	BB	AA	BB
5102	NA	NA	NA	NA	NA	NA	NA	NA	NA	NA	NA	NA	NA	NA	NA	NA	NA	NA	NA	NA	NA	NA	NA	NA	NA	NA	NA	NA	NA	NA	NA	NA	NA	NA	NA	NA	AA	NA	NA	NA	NA	NA	NA	NA	NA	NA	NA	NA	NA
5103	BB	BB	BB	BB	BB	AB	BB	AB	AB	AB	BB	AB	AB	AB	BB	BB	BB	BB	AA	AB	AB	BB	BB	BB	BB	BB	AA	BB	AA	BB	BB	BB	BB	AA	BB	AA	BB	BB	AA	NA	AA	AA	AA	AA	AA	AA	BB	AA	BB
5104	AA	BB	AA	AA	BB	AA	AA	AA	AA	AA	BB	AA	AA	AA	AB	BB	AB	AA	AA	AB	AA	AA	BB	BB	AA	AA	AA	AA	AA	BB	AA	BB	AA	AA	BB	AA	AB	AA	AA	AA	BB	AA	AA	AA	AA	AA	AA	AA	NA
5105	BB	BB	BB	BB	BB	AA	BB	AA	AA	BB	BB	AA	AA	BB	BB	BB	BB	BB	AA	AA	AA	BB	BB	BB	BB	BB	AA	AB	AA	BB	AB	BB	AB	AA	BB	AA	AB	AB	AA	AB	AB	AA	AA	AA	AA	AA	AB	AA	BB
5106	AB	BB	NA	BB	NA	NA	NA	NA	AB	NA	NA	NA	NA	BB	NA	NA	NA	NA	NA	AA	NA	NA	BB	NA	NA	NA	NA	NA	AA	BB	NA	BB	BB	NA	NA	NA	NA	AA	NA	NA	NA	NA	NA	NA	NA	NA	NA	AA	NA
5107	BB	BB	BB	BB	BB	AB	BB	AB	AB	AB	BB	NA	NA	AA	BB	BB	BB	BB	AA	AB	AA	BB	BB	BB	BB	BB	AB	AB	AB	BB	AB	BB	AB	AA	BB	AA	AB	AB	AA	AB	AB	AA	AA	AA	AA	AA	BB	AA	BB
5108	AB	BB	NA	AB	BB	AA	AB	AA	AA	AB	BB	AA	AA	NA	NA	BB	AB	AB	AA	NA	AA	AB	BB	BB	AB	AA	AA	AA	AA	BB	AA	BB	AA	AA	BB	AA	AA	AA	AA	AA	BB	AA	AA	AA	AA	AA	AA	AA	BB
5109	AB	BB	AB	AB	BB	AA	AB	AA	AA	AB	BB	AA	AA	AB	AB	BB	AB	AB	AA	AB	AA	AB	BB	BB	AB	AB	AA	AB	AA	BB	BB	BB	BB	AA	BB	AA	BB	BB	AA	BB	AA	AA	AA	AA	AA	AA	BB	AA	BB
5110	BB	BB	BB	BB	BB	AA	BB	AA	AA	BB	BB	AA	AA	BB	BB	BB	BB	BB	AA	AA	AA	BB	BB	BB	BB	BB	NA	AB	AA	BB	AA	BB	AB	AA	BB	AA	AB	AB	AA	AB	AB	AA	AA	AA	AA	AA	AB	AA	BB
5111	BB	BB	BB	BB	BB	AA	BB	AA	AA	BB	BB	AA	AA	BB	BB	BB	BB	BB	AA	AA	AA	BB	BB	BB	BB	BB	AA	AB	AA	BB	AB	BB	AB	AA	BB	AA	AB	AB	AA	AB	AB	AA	AA	AA	AA	AA	AB	AA	BB
5112	BB	BB	BB	BB	BB	AA	BB	AA	AA	BB	BB	AA	AA	BB	BB	BB	BB	BB	AA	AA	AA	BB	BB	BB	BB	BB	AA	AB	AA	BB	AB	BB	AB	AA	BB	AA	AB	AA	AA	AA	AB	AA	AA	AA	AA	AA	AB	AA	BB
5113	AA	BB	AA	AA	NA	AA	AA	AA	NA	AA	BB	AA	AA	AA	AA	NA	NA	AA	AA	NA	AA	NA	NA	BB	NA	NA	NA	NA	AA	BB	NA	BB	NA	AA	BB	NA	NA	NA	NA	AA	BB	AA	NA	NA	NA	AA	AA	NA	NA
5114	BB	BB	BB	BB	BB	AA	BB	AA	AA	BB	BB	AA	AA	BB	BB	BB	BB	BB	AA	AA	AA	BB	BB	BB	BB	BB	AA	AA	AA	BB	AB	BB	AB	AA	BB	AA	AB	AB	AA	AB	AB	AA	AA	AA	AA	AA	AB	AA	BB
5115	BB	BB	BB	BB	BB	AB	BB	AB	AB	AB	BB	AB	AB	AB	BB	BB	BB	BB	AA	AB	AB	BB	BB	BB	BB	BB	AA	AB	AA	BB	AB	BB	AB	AA	BB	AA	AB	AB	AA	AB	AB	AA	AA	AA	AA	AA	AB	AA	BB
5116	BB	NA	BB	BB	NA	AA	BB	AA	AA	BB	NA	AA	AA	BB	BB	BB	BB	BB	AA	AA	AA	BB	BB	BB	BB	BB	AA	BB	NA	BB	NA	BB	BB	AA	BB	AA	BB	BB	AA	BB	AA	AA	AA	AA	AA	AA	BB	NA	BB
5117	BB	BB	BB	BB	BB	AA	BB	AA	AA	BB	BB	AA	AA	BB	BB	BB	BB	BB	AA	AA	AA	BB	BB	BB	BB	BB	AA	AB	AA	BB	BB	BB	AA	AA	BB	AA	AB	AB	AA	BB	AB	AA	AA	AA	AA	AA	AB	AA	BB
5118	BB	BB	BB	BB	BB	AB	BB	AB	AA	BB	BB	AA	AA	BB	BB	BB	BB	BB	AA	AA	AA	BB	BB	BB	BB	BB	AA	BB	NA	BB	BB	BB	AB	AA	BB	AA	AB	AB	AA	AB	BB	AA	AA	AA	AA	AA	AB	AA	BB
5119	BB	BB	BB	BB	BB	AA	BB	AA	AA	BB	BB	AA	AA	BB	BB	BB	BB	BB	AA	AA	AA	BB	BB	BB	BB	BB	AA	BB	AA	BB	BB	BB	BB	AA	BB	AA	BB	BB	AA	BB	AA	AA	AA	AA	AA	AA	BB	AA	BB
5120	BB	BB	NA	BB	NA	AB	BB	BB	AB	AA	BB	BB	BB	BB	BB	BB	NA	BB	AA	NA	AA	BB	NA	NA	BB	BB	NA	AA	NA	BB	NA	BB	NA	AA	BB	AA	BB	AB	NA	AA	NA	AA	AA	AA	AA	AA	NA	NA	NA
5121	AB	BB	AB	AB	BB	AA	NA	AA	NA	AB	NA	AA	AA	AA	AB	NA	BB	NA	NA	AA	AA	BB	BB	BB	AB	BB	NA	AB	AA	NA	NA	BB	AA	AA	BB	AA	AB	BB	AA	BB	BB	AA	AA	AA	AA	AA	BB	NA	BB
5122	BB	BB	BB	BB	BB	AB	BB	AB	AB	AB	BB	AB	AB	AB	BB	BB	BB	BB	AA	AB	AB	BB	BB	BB	BB	BB	AA	BB	AA	BB	BB	BB	BB	AA	BB	AA	BB	BB	AA	BB	AA	AA	AA	AA	AA	AA	BB	AA	BB
5123	NA	BB	BB	BB	NA	AA	BB	AA	AA	BB	NA	AA	AA	BB	NA	BB	BB	BB	AA	NA	AA	BB	BB	BB	BB	BB	AA	BB	AA	BB	BB	BB	BB	AA	BB	AA	BB	BB	AA	BB	AA	AA	AA	AA	AA	AA	BB	AA	NA
5124	BB	BB	BB	BB	BB	AB	BB	AB	AB	AB	BB	AB	AB	AB	BB	BB	BB	BB	AA	BB	AB	BB	BB	BB	BB	BB	AB	BB	AB	BB	NA	BB	BB	AA	BB	AA	BB	BB	AA	AB	AA	AA	AA	AA	AA	AA	BB	AA	BB
5125	BB	BB	BB	BB	BB	AA	BB	AA	AA	BB	BB	AA	AA	BB	BB	BB	BB	BB	AA	AA	AA	BB	BB	BB	BB	BB	AA	BB	AA	BB	BB	BB	BB	AA	BB	AA	BB	BB	AA	BB	AA	AA	AA	AA	AA	AA	BB	AA	BB
5126	BB	BB	BB	BB	BB	AA	BB	AA	AA	BB	BB	AA	AA	BB	BB	BB	BB	BB	AA	AA	AA	BB	BB	BB	BB	BB	AA	AB	AA	BB	AB	BB	AA	AA	BB	AA	AB	AB	AA	AB	AB	AA	AA	AA	AA	AA	AB	AA	BB
5127	BB	BB	BB	BB	BB	AB	BB	AB	AB	AB	BB	BB	BB	AB	BB	BB	BB	BB	AA	AB	AB	BB	BB	BB	BB	BB	AA	AB	AA	BB	AB	BB	AB	AA	BB	AA	AB	AB	AA	AB	AA	AA	AA	AA	AA	AA	AB	AA	NA
5128	BB	BB	BB	BB	BB	AA	BB	AA	AA	BB	BB	AA	AA	BB	BB	BB	BB	BB	AA	AA	AA	BB	BB	BB	BB	BB	AA	AB	AA	BB	AB	BB	AB	AA	BB	AA	AB	AB	AA	AB	AB	AA	AA	AA	AA	AA	AB	AA	BB
5129	BB	BB	BB	BB	BB	AB	BB	AB	AB	AB	BB	AB	AB	AB	BB	BB	BB	BB	AA	AB	AB	BB	BB	BB	BB	BB	BB	AB	AB	BB	AA	BB	AB	AA	BB	AA	AB	AB	AA	AB	AB	AA	AA	AA	AA	AA	AB	AA	BB
5130	BB	NA	NA	NA	NA	NA	NA	NA	NA	NA	NA	NA	NA	NA	NA	NA	NA	BB	AA	NA	NA	NA	NA	NA	BB	NA	NA	BB	NA	NA	NA	NA	NA	NA	NA	NA	AA	NA	NA	NA	NA	NA	NA	NA	NA	NA	NA	NA	NA
5131	BB	BB	BB	BB	BB	AA	BB	AA	AA	BB	BB	AA	AA	BB	BB	BB	BB	BB	AA	AA	AA	BB	BB	BB	BB	BB	AA	AB	AA	BB	AB	BB	AB	NA	BB	AA	AB	AB	AA	AB	AB	AA	AA	AA	AA	AA	AB	AA	BB
5132	BB	BB	BB	BB	BB	AB	BB	AB	AB	AB	BB	AB	AB	AB	BB	BB	BB	BB	AA	AB	AB	BB	BB	BB	BB	BB	AA	AB	AA	BB	AB	BB	AB	AA	BB	AA	AB	AB	AA	AB	AB	AA	AA	AA	AA	AA	BB	AA	BB
5133	BB	BB	BB	BB	BB	AA	BB	AA	AA	BB	BB	AA	AA	BB	BB	BB	BB	BB	AA	AA	AA	BB	BB	BB	AB	BB	AA	AB	AA	BB	AA	BB	AB	AA	BB	AA	NA	AB	AA	BB	AB	AA	AA	AA	AA	AA	AB	AA	BB
5134	BB	BB	BB	BB	BB	AA	BB	AA	AA	BB	BB	AA	AA	AB	AB	BB	AB	AB	AA	AA	AA	AB	BB	BB	AB	AB	AA	AA	AA	BB	AA	BB	AA	AA	BB	AA	AA	AA	AA	AA	BB	AA	AA	AA	AA	AA	AA	AA	BB
5135	BB	BB	BB	BB	BB	AB	BB	AB	AB	AB	BB	AB	AB	AB	BB	BB	BB	BB	AA	AB	AB	BB	BB	BB	BB	BB	AA	AB	AA	BB	AB	BB	AB	AA	BB	AA	AB	AB	AA	AB	AB	AA	AA	AA	AA	AA	AB	AA	BB
5136	AB	BB	AB	NA	BB	AA	AB	AA	AA	AB	BB	AA	AA	BB	BB	BB	AA	AB	AA	AA	NA	AA	BB	BB	AB	AA	AA	AA	AA	NA	BB	NA	BB	AA	BB	AA	AB	BB	AA	AB	AB	AA	AA	AA	AA	AA	BB	AA	NA
5137	BB	BB	BB	BB	BB	AB	BB	AB	AB	AB	BB	AB	AB	AB	BB	BB	BB	BB	AA	AB	AB	BB	BB	BB	BB	BB	AA	BB	AA	BB	BB	BB	BB	AA	BB	AA	BB	BB	AA	BB	AA	AA	AA	AA	AA	AA	BB	AA	BB
5138	BB	NA	BB	NA	NA	AA	BB	NA	AA	BB	BB	NA	NA	BB	BB	BB	BB	NA	NA	AA	AA	BB	NA	NA	BB	BB	NA	NA	NA	NA	NA	NA	BB	AA	BB	AA	AB	BB	AA	NA	AA	AA	NA	NA	NA	NA	BB	NA	NA
5139	BB	BB	BB	BB	BB	AB	BB	AB	BB	AB	BB	AB	AB	AB	BB	BB	BB	BB	AA	AB	AB	BB	BB	BB	BB	BB	AA	AB	AA	BB	AB	BB	AB	AA	NA	AA	AA	AB	AA	AB	AB	AA	AA	AA	AA	AA	AB	AA	BB
5140	BB	BB	BB	BB	BB	AB	BB	AB	AB	AB	BB	AB	AB	AB	BB	BB	BB	BB	AA	AB	AB	BB	BB	BB	BB	BB	AA	AB	AA	BB	AB	BB	AB	AA	BB	AA	AB	AB	AA	AB	AB	AA	AA	AA	AA	AA	AB	AA	BB
5141	AB	BB	AB	AB	BB	AA	AB	AA	AA	AA	BB	AB	AB	AA	AB	BB	AB	AB	AA	AB	AB	AB	BB	BB	AB	AB	AA	BB	AA	BB	AB	BB	BB	AA	BB	AA	AB	BB	AA	AB	AB	AA	AA	AA	AA	AA	AA	AB	BB
5142	BB	BB	BB	BB	BB	AB	BB	AB	AB	AB	BB	AB	AB	AA	BB	BB	BB	BB	AA	AB	AB	BB	BB	BB	BB	BB	AB	AB	AB	BB	AB	BB	BB	AA	BB	AA	AB	AB	AA	AB	AB	AA	AA	AA	AA	AA	BB	AA	BB
5143	NA	NA	NA	NA	NA	NA	NA	NA	NA	NA	NA	NA	NA	NA	NA	NA	NA	NA	NA	NA	NA	NA	BB	NA	NA	NA	NA	NA	NA	BB	NA	NA	NA	NA	NA	NA	NA	NA	NA	NA	NA	NA	NA	NA	NA	NA	NA	NA	NA
5144	BB	BB	NA	BB	BB	BB	BB	AB	AB	AB	NA	AB	AB	AB	BB	NA	BB	BB	AA	AA	AB	BB	NA	BB	BB	BB	AA	AB	AA	BB	AB	BB	AB	AA	BB	AA	AB	AA	AA	BB	AB	AA	AA	AA	AA	AA	AA	AA	BB
5145	BB	BB	BB	BB	BB	AA	BB	AA	AA	BB	BB	AA	AA	BB	BB	BB	BB	BB	AA	AA	AA	BB	BB	BB	BB	BB	AA	AB	AA	BB	AB	BB	AB	AA	BB	AA	AB	AB	AA	AB	AB	AA	AA	AA	AA	AA	AB	AA	BB
5146	BB	BB	BB	BB	BB	AA	BB	AA	AA	BB	BB	AA	AA	BB	BB	BB	BB	BB	AA	AA	AA	BB	BB	BB	BB	BB	AA	AB	AA	BB	AB	BB	AB	AA	BB	AA	AB	AB	AA	AB	AB	AA	AA	AA	AA	AA	AB	AA	BB
5147	BB	BB	BB	BB	BB	AB	BB	AB	BB	AB	BB	BB	BB	AB	BB	BB	BB	BB	AA	AB	AB	BB	BB	BB	BB	BB	AB	AB	AB	BB	BB	BB	AB	AB	BB	AA	AB	AB	AA	AA	AB	AB	AA	AB	AB	AB	AA	AB	BB
5148	BB	NA	BB	BB	BB	AA	BB	AA	AA	BB	BB	AA	AA	BB	BB	BB	BB	BB	AA	AA	AA	BB	BB	BB	BB	BB	AA	BB	AA	BB	BB	BB	BB	AA	BB	AA	BB	BB	AA	NA	AA	NA	AA	AA	AA	AA	BB	NA	BB
5149	BB	BB	BB	BB	BB	AA	BB	AA	AA	BB	BB	AA	AA	BB	BB	BB	BB	BB	AA	AA	AA	BB	BB	BB	BB	BB	AA	BB	AA	BB	BB	BB	BB	AA	BB	AA	BB	BB	AA	BB	AA	AA	AA	AB	AA	AA	BB	AA	BB
5150	BB	BB	BB	BB	BB	AA	BB	AA	AA	BB	BB	AA	AA	BB	BB	BB	BB	BB	AA	AA	AA	BB	BB	BB	BB	BB	AA	BB	AA	BB	BB	BB	BB	AA	BB	AA	BB	BB	AA	BB	AA	AA	AA	AA	AA	AA	BB	AA	BB
5151	BB	BB	BB	BB	BB	AB	BB	AB	AB	AB	BB	AB	AB	AB	BB	BB	BB	BB	AA	AB	AB	BB	BB	BB	BB	BB	AA	AB	AA	BB	AB	BB	AB	AA	BB	AA	AB	AB	NA	AB	AB	AA	AA	AA	AA	AA	AB	AB	BB
5152	BB	BB	BB	BB	BB	AA	BB	AA	AA	BB	BB	AA	AA	BB	BB	BB	BB	NA	AA	AA	AA	BB	BB	BB	BB	BB	AA	AB	AA	BB	AB	BB	AB	AA	BB	AA	AB	AB	AA	AB	AB	AA	AA	AA	AA	AA	AB	AA	BB
5153	BB	BB	BB	BB	BB	AA	BB	AA	AA	BB	BB	AA	AA	BB	BB	BB	BB	BB	AA	AA	AA	BB	BB	BB	BB	BB	AA	BB	AA	BB	BB	BB	BB	AA	BB	AA	BB	BB	AA	AA	AB	AA	AA	AA	AA	AA	AB	AA	BB
5154	BB	BB	BB	BB	BB	AB	BB	AB	AB	AA	BB	AB	AB	AB	BB	BB	BB	BB	AA	AB	AB	BB	BB	BB	BB	BB	AA	AB	AA	BB	AB	BB	AB	AA	BB	AA	AB	AB	AA	AB	AB	AA	AA	AA	AA	AA	AB	AA	BB
5155	BB	BB	BB	BB	BB	AA	BB	AA	AA	BB	BB	AA	AA	BB	BB	BB	BB	BB	AA	AA	AA	BB	BB	BB	BB	BB	AA	AB	AA	BB	AA	BB	AB	AA	BB	AA	AB	BB	AA	AB	AB	AA	AA	AA	AA	AA	NA	AA	NA
5156	BB	BB	BB	BB	BB	AB	BB	AB	AB	AB	BB	AB	AB	AB	BB	BB	BB	BB	AA	AB	AB	BB	BB	BB	AB	BB	AA	AB	AA	BB	AB	BB	AB	AA	BB	AA	AB	AB	AA	AB	AB	AA	AA	AA	AA	AA	BB	AA	BB
5157	AB	BB	BB	AB	BB	AA	AB	AA	AA	AB	BB	AA	AA	AB	AB	BB	AB	AB	AA	AA	AA	AB	BB	BB	AB	AB	AA	BB	AA	BB	AB	AB	AB	AA	BB	AA	BB	AB	AA	AB	AB	AA	AA	AA	AA	AA	AB	AB	BB
5158	BB	BB	BB	BB	BB	AB	BB	AB	AB	AB	BB	AB	AB	BB	BB	BB	BB	BB	AA	BB	AB	BB	BB	BB	BB	BB	AA	BB	AA	BB	BB	BB	BB	AA	NA	AA	BB	BB	AA	BB	AA	AA	AA	AA	AA	AA	BB	AA	BB
5159	BB	BB	BB	BB	BB	AB	BB	AA	AB	AB	BB	AB	AB	AB	AB	BB	BB	BB	AA	AB	AB	BB	BB	BB	BB	BB	AB	BB	AB	BB	BB	BB	BB	AA	BB	AA	BB	BB	AA	BB	AA	AA	AA	AA	AA	AA	BB	AA	BB
5160	BB	BB	BB	BB	BB	AA	BB	AA	AA	BB	BB	AA	AA	BB	BB	BB	BB	BB	AA	AA	AA	BB	BB	BB	BB	BB	AA	AB	AA	BB	AB	BB	AB	AA	BB	AA	AB	AB	AA	AB	AB	AA	AA	AA	AA	AA	AB	AA	BB
5161	BB	BB	BB	BB	BB	AB	BB	AA	AB	AB	BB	AA	AA	AB	BB	BB	BB	BB	AA	AB	AA	BB	BB	BB	BB	BB	AA	BB	AA	BB	BB	BB	BB	AA	BB	AA	BB	BB	NA	NA	AA	AA	AA	AA	AA	AA	AB	AA	BB
5162	AB	BB	AA	AB	AB	AA	AB	AA	AA	AB	BB	AA	AA	AB	AA	BB	AB	AB	AA	AA	AA	AB	BB	BB	AA	AA	AA	AB	AB	BB	AA	AB	AA	AA	BB	AA	AB	AA	AA	AA	BB	AA	AA	AA	AA	AA	AA	AB	BB
5163	AB	BB	AB	AB	BB	AA	AB	AA	AA	AB	BB	AA	AA	AB	AB	BB	AB	AB	AA	AA	AA	AB	BB	BB	AA	AB	AA	AB	AA	BB	AB	BB	AB	AA	BB	AA	AB	AB	AA	AB	AB	AA	AA	AA	AA	AA	AB	AA	BB
5164	AB	BB	AB	AB	BB	AB	AB	AA	AA	AB	BB	AA	AA	AB	AB	BB	AB	AB	AA	AA	AA	AB	BB	BB	AB	AB	AA	AA	AA	BB	AB	BB	AA	AA	BB	AA	AA	AA	AA	AA	BB	AA	AA	AA	AA	AA	AA	AA	BB
5165	BB	BB	BB	BB	BB	AB	BB	AB	AB	AB	BB	BB	BB	AB	BB	BB	BB	BB	AA	AB	AB	BB	BB	BB	BB	BB	AA	AB	AA	BB	AB	BB	AB	AA	BB	AA	BB	AB	AA	AB	AB	AA	AA	AA	AA	AA	AB	AA	BB
5166	AA	BB	AA	AA	BB	AA	AA	AA	AA	AA	BB	AA	AA	AA	AA	BB	AA	AA	AA	AA	AA	AA	BB	BB	AA	AA	AA	AA	AA	BB	AA	BB	AA	AA	BB	AA	AA	AA	AA	AA	BB	AA	AA	AA	AA	AA	AA	AA	BB
5167	BB	BB	BB	BB	BB	AB	BB	AB	AB	AB	BB	AB	AB	AB	BB	BB	BB	BB	AA	BB	AB	BB	BB	BB	BB	BB	AB	AB	AB	BB	BB	BB	AB	AA	BB	AA	AB	AB	AA	BB	AB	AA	AA	AA	AA	AA	AB	AA	BB
5168	BB	BB	BB	BB	BB	AB	BB	AA	AA	BB	BB	AA	AA	BB	BB	BB	BB	BB	AA	AA	AA	BB	BB	BB	BB	BB	AA	AB	AA	BB	AB	BB	AB	AA	BB	AA	AB	AB	AA	AB	AB	AA	AA	AA	AA	AA	AB	AA	BB
5169	BB	BB	BB	BB	BB	AA	BB	AA	AA	BB	BB	AA	AA	BB	AB	BB	BB	BB	AA	NA	AA	BB	BB	BB	BB	BB	AA	AA	AA	BB	AB	BB	AB	AA	BB	AA	AB	AB	AA	AB	AB	AA	AA	AA	AA	AA	AB	AA	BB
5170	BB	BB	BB	BB	BB	AA	BB	AA	AA	BB	BB	AA	AA	BB	BB	BB	BB	BB	AA	AA	AA	BB	BB	BB	BB	BB	AA	BB	AA	BB	BB	BB	BB	NA	BB	AA	BB	BB	AA	BB	AA	AA	AA	AA	AA	AA	BB	AA	BB
5171	BB	BB	NA	BB	BB	AA	BB	AA	AA	BB	BB	AA	AA	BB	BB	BB	BB	BB	AA	AA	AA	BB	BB	BB	BB	BB	AA	BB	AA	BB	NA	BB	BB	AA	BB	AA	BB	NA	AA	BB	AA	AA	AA	AA	AA	AA	BB	AA	BB
5172	BB	BB	BB	BB	BB	BB	BB	AB	AB	AB	BB	AB	AB	BB	BB	BB	BB	BB	AA	AB	AB	BB	BB	BB	BB	BB	AA	AB	AA	BB	AA	BB	AB	AA	BB	AA	AB	AB	NA	AA	AB	AA	AA	AA	AA	AA	BB	AA	BB
5173	BB	BB	NA	BB	BB	AA	BB	AA	AA	BB	BB	AA	AA	BB	BB	BB	BB	BB	AA	AA	AA	BB	BB	BB	BB	BB	AA	BB	AA	BB	AB	BB	AA	AA	BB	AA	AB	AB	AA	NA	AB	AA	AA	AA	AA	AA	AB	AA	BB
5174	BB	BB	BB	BB	BB	AA	BB	AA	AA	BB	BB	AA	AA	BB	BB	BB	BB	BB	AA	AA	AA	BB	BB	BB	BB	BB	AA	AB	AA	BB	AB	BB	AA	AA	BB	AA	AB	AB	AA	AB	AB	AA	AA	AA	AA	AA	AB	AA	BB
5175	AB	BB	AB	AB	BB	AA	AB	AA	AA	AB	BB	AA	AA	AB	AB	BB	AA	AA	AA	AA	AA	AA	BB	BB	AA	AA	AA	AA	AA	BB	AA	BB	AA	AA	BB	AA	AA	AA	AA	AB	AB	AA	AA	AA	AA	AA	AB	AA	BB
5176	AB	BB	NA	AB	BB	AA	AB	AA	AA	AB	BB	AA	AA	AA	AB	BB	AB	AB	AA	AA	AA	AB	BB	BB	AB	AB	AA	AB	AA	BB	AA	BB	AA	AA	BB	AA	AA	AA	AA	AA	BB	AA	AA	AA	AA	AA	AA	AA	BB
5177	AB	BB	AB	BB	BB	AA	AB	AA	AA	AA	BB	NA	NA	AB	NA	BB	AB	AA	AA	AA	AA	AB	BB	BB	AB	AA	NA	AA	AA	BB	AA	BB	AA	AA	BB	AA	AB	AA	AA	AA	BB	AA	AA	AA	AA	AA	AA	AA	BB
5178	BB	BB	BB	BB	BB	AB	BB	AB	AB	AB	BB	AB	AB	AB	BB	BB	BB	BB	AA	BB	AB	BB	BB	BB	BB	BB	BB	BB	AB	BB	BB	BB	BB	AA	BB	AA	BB	BB	AA	BB	AA	AA	AA	AA	AA	AA	BB	AA	BB
5179	AB	BB	NA	AB	BB	AA	AB	AA	AA	AB	BB	AA	AA	AB	AB	BB	AB	AB	AA	AA	AA	AB	BB	BB	BB	BB	AA	AB	AA	BB	BB	BB	AB	AA	BB	AA	AB	AB	AA	NA	AB	NA	AA	AA	AA	AA	BB	AA	BB
5180	BB	BB	BB	BB	BB	AB	BB	AB	AB	AB	BB	AA	AA	AB	BB	BB	BB	BB	AA	AB	AB	BB	BB	BB	BB	BB	AA	BB	AA	BB	BB	BB	BB	AA	BB	AA	BB	BB	AA	BB	AA	AA	AA	AA	AA	AA	BB	AA	BB
5181	BB	BB	BB	BB	BB	AB	BB	AB	AB	AB	BB	AB	AB	AB	BB	BB	BB	BB	AA	AB	AB	BB	BB	BB	BB	BB	AB	BB	AB	BB	BB	NA	BB	AA	BB	AA	BB	BB	AA	BB	AA	AA	AA	AA	AA	AA	BB	AA	BB
5182	BB	BB	BB	BB	BB	AB	BB	AB	AB	BB	BB	AB	AB	AB	BB	BB	BB	BB	AA	AB	AB	BB	BB	BB	BB	BB	AB	BB	AB	BB	BB	BB	BB	AA	BB	AA	BB	BB	AA	BB	AA	AA	AA	AA	AA	AA	BB	AA	BB
5183	AB	BB	AB	AB	BB	AA	AA	AA	AA	AB	BB	AA	AA	AB	AB	BB	AB	AB	AA	AA	AA	AB	NA	BB	AB	AB	AA	BB	AA	BB	AA	AB	AA	AA	BB	AA	AB	AA	AA	NA	AB	AA	AA	AA	AA	AA	AA	AB	NA
5184	BB	BB	NA	BB	NA	AA	BB	AA	AA	BB	BB	AA	AA	BB	BB	NA	BB	BB	AA	AA	AA	BB	BB	BB	BB	BB	AA	BB	AA	BB	BB	BB	BB	AA	BB	AA	BB	BB	AA	BB	AA	AA	AA	AA	AA	AA	AB	AA	BB
5185	BB	BB	BB	BB	AB	AA	BB	AA	AA	BB	BB	AA	AA	BB	BB	BB	BB	BB	AA	AA	AA	BB	BB	BB	BB	BB	AA	AB	AA	BB	BB	BB	BB	AA	BB	AA	BB	BB	AA	BB	AA	AA	AA	AA	AA	AA	BB	AA	BB
5186	BB	BB	BB	BB	BB	AA	BB	AA	AA	BB	BB	AA	AA	BB	BB	BB	BB	BB	AA	AA	AA	BB	BB	BB	BB	BB	AA	AA	AA	BB	AA	BB	AA	AA	BB	AA	AA	AA	AA	AA	BB	AA	AA	AA	AA	AA	AA	AA	BB
5187	BB	BB	BB	BB	BB	AB	BB	AB	AB	AB	BB	AA	AA	AB	BB	BB	BB	BB	AA	AB	AB	BB	BB	BB	BB	BB	AB	AB	AB	BB	BB	BB	BB	AA	BB	AA	BB	BB	AA	BB	AA	AA	AA	AA	AA	AA	BB	AA	BB
5188	BB	BB	BB	BB	BB	AA	BB	AA	AA	BB	BB	AA	AA	BB	BB	BB	BB	BB	AA	AA	AA	BB	BB	BB	BB	BB	AA	AB	AA	BB	AB	BB	AB	AA	BB	AA	AB	AB	AA	AB	AB	AA	AA	AA	AA	AA	AB	AA	BB
5189	BB	BB	BB	BB	BB	AB	BB	AB	AB	AB	BB	AB	AB	AB	BB	BB	BB	BB	AA	AB	AB	BB	BB	BB	BB	BB	AA	AB	AA	BB	AB	BB	AB	AA	BB	AA	AB	AB	AA	AB	AB	AA	AA	AA	AA	AA	NA	AA	BB
5190	AB	BB	AA	AA	BB	AA	AB	AA	AA	AB	BB	AA	AA	AB	AB	BB	AB	AB	AA	AA	AA	AB	BB	BB	BB	AB	AA	AA	AA	BB	AA	BB	AA	AA	BB	AA	AA	AA	AA	AA	BB	AA	AA	AA	AA	AA	AA	AA	BB
5191	BB	BB	BB	BB	BB	AA	BB	AA	AA	BB	BB	AA	AA	BB	BB	BB	BB	BB	AA	AA	AA	BB	BB	BB	BB	BB	AA	AB	AA	BB	AB	BB	AB	AA	BB	AA	AB	AB	AA	AB	AB	AA	AA	AA	AA	AA	AB	AA	BB
5192	BB	BB	BB	BB	BB	BB	BB	AB	AB	AB	BB	AB	AB	AB	BB	BB	BB	BB	AA	BB	AB	BB	BB	BB	BB	BB	AB	AB	AB	BB	AB	BB	AB	AA	BB	AA	AB	AB	AA	AB	AB	AA	AA	AA	AA	AA	AB	AA	BB
5193	BB	BB	BB	BB	BB	BB	BB	AB	AB	AB	BB	BB	BB	AA	BB	BB	BB	BB	AA	BB	AB	BB	BB	BB	BB	BB	AA	AB	AA	BB	AB	BB	AB	AA	BB	AA	AB	AB	AA	BB	AB	AA	AA	AA	AA	AA	AA	AA	BB
5194	BB	BB	BB	BB	BB	AB	BB	AB	AB	AA	BB	AB	AB	AA	BB	BB	BB	BB	AA	AB	AB	BB	BB	BB	BB	BB	AA	BB	AA	BB	BB	BB	BB	AA	BB	AA	BB	BB	AA	BB	AA	AA	AA	AA	AA	AA	BB	AA	BB
5195	BB	BB	BB	BB	BB	AB	BB	AB	AB	AB	BB	BB	BB	AB	BB	BB	BB	BB	AA	AB	AB	BB	BB	BB	BB	BB	AB	AB	AB	BB	AB	BB	AB	AA	BB	AA	AB	AB	AA	AB	AB	AA	AA	AA	AA	AA	BB	AA	BB
5196	BB	BB	BB	BB	BB	AB	BB	AB	AB	BB	BB	BB	BB	AB	BB	BB	BB	BB	AA	BB	AB	BB	BB	BB	BB	BB	BB	BB	AB	BB	BB	BB	BB	AA	BB	AA	BB	BB	AA	BB	AA	AA	AA	AA	AA	AA	BB	AA	BB
5197	BB	BB	NA	BB	BB	AB	BB	AA	AB	BB	BB	AA	AA	AB	BB	BB	BB	BB	AA	AB	AB	BB	BB	BB	BB	BB	AA	AB	AA	BB	AB	BB	AA	AA	BB	AA	AB	AB	AA	NA	AA	AA	AA	AA	AA	AA	NA	AA	NA
5198	BB	BB	BB	BB	BB	AA	BB	AA	AA	BB	BB	AA	AA	BB	BB	BB	BB	BB	AA	AA	AA	BB	BB	BB	BB	BB	AA	BB	AA	BB	AA	BB	AA	AA	BB	AA	AB	AB	AA	AA	AB	AA	AA	AA	AA	AA	AB	AA	BB
5199	BB	BB	BB	BB	BB	AA	BB	AA	AA	BB	BB	AA	AA	BB	BB	BB	BB	BB	AA	AA	AA	BB	BB	BB	BB	BB	AA	AB	AA	BB	AB	BB	AB	AA	BB	AA	AB	AB	AA	BB	AB	AA	AA	AA	AA	AA	AB	AA	BB
5200	BB	BB	BB	BB	BB	AB	BB	AB	AB	AB	BB	AA	AA	AB	BB	BB	BB	BB	AA	AB	AB	BB	BB	BB	BB	BB	AA	AB	AB	BB	AB	BB	AB	AA	BB	AA	AB	AB	AA	AB	AB	AA	AA	AA	AA	AA	AB	AA	BB
5201	BB	BB	BB	BB	BB	AA	BB	AA	AA	BB	BB	AA	AA	AB	BB	BB	BB	BB	AA	AA	AA	BB	BB	BB	BB	BB	AA	AB	AA	BB	AB	BB	AB	AA	BB	AA	AB	AB	AA	AB	AB	AA	AA	AA	AA	AA	AB	AA	BB
5202	BB	BB	BB	BB	BB	AA	BB	AA	AA	BB	BB	AA	AA	BB	BB	BB	BB	BB	AA	AA	AA	BB	BB	BB	BB	BB	AA	AB	AA	BB	AB	BB	AB	AA	BB	AA	AB	AB	AA	AA	AB	AA	AA	AA	AA	AA	AB	AA	BB
5203	NA	NA	NA	NA	NA	NA	NA	NA	NA	NA	NA	NA	NA	NA	NA	NA	NA	NA	NA	NA	NA	NA	NA	NA	NA	NA	NA	NA	NA	NA	NA	NA	NA	NA	NA	NA	NA	NA	NA	NA	NA	NA	NA	NA	NA	NA	NA	NA	NA
5204	BB	BB	BB	BB	BB	AB	BB	AB	AB	AB	BB	AB	AB	AB	BB	NA	BB	BB	AA	AA	BB	BB	BB	NA	BB	BB	AA	AB	AA	BB	AB	BB	AB	AA	BB	AA	BB	AB	AA	AB	AB	AA	AA	AA	AA	AA	BB	AA	BB
5205	AA	BB	AA	AA	BB	AA	AA	AA	AA	AB	BB	AA	AA	AA	AA	BB	AA	AA	AA	AB	AB	AB	BB	BB	AB	AB	AA	AB	AA	BB	AB	BB	AB	AA	BB	AA	AB	AB	AA	AB	AB	AA	AA	AA	AA	AA	AB	AA	BB
5206	BB	BB	BB	BB	BB	AA	BB	AA	AA	BB	BB	AA	AA	BB	BB	BB	BB	BB	AA	AA	AA	BB	BB	BB	BB	BB	AA	AB	AA	BB	AB	BB	AB	AA	BB	AA	AB	AB	AA	BB	AA	AA	AA	AA	AA	AA	BB	AA	BB
5207	BB	BB	NA	BB	NA	AB	BB	BB	AB	AB	NA	AB	AB	BB	BB	BB	BB	NA	NA	AB	AB	BB	BB	BB	BB	BB	AA	AA	AA	BB	NA	BB	AB	NA	BB	AA	AB	AB	AA	AA	AB	AA	AA	AA	AA	AA	AB	AA	BB
5208	BB	BB	BB	BB	BB	AB	BB	AA	AB	AB	BB	BB	BB	AB	BB	BB	AB	BB	AA	AA	AB	BB	BB	BB	BB	BB	AA	BB	AA	NA	BB	BB	BB	AA	BB	NA	BB	BB	AA	BB	AA	AA	AA	AA	AA	AA	BB	NA	NA
5209	AA	BB	AA	AA	BB	AA	AA	AA	AA	AA	BB	AA	AA	AA	AA	BB	AA	AA	AA	AA	AA	AA	BB	BB	AB	AA	AA	AA	AA	BB	AA	BB	AB	AA	BB	AA	AB	AB	AA	AA	AB	AA	AA	AA	AA	AA	AB	AA	BB
5210	AA	BB	AA	AA	BB	AA	AA	AA	AA	AA	BB	AB	AB	AB	AA	BB	AA	AA	AA	AA	AA	AA	NA	BB	AA	AB	AA	AA	AA	BB	AA	BB	AA	AA	BB	AA	AA	AA	AA	AA	BB	AA	NA	NA	NA	AA	NA	AA	BB
5211	BB	BB	BB	BB	BB	AA	BB	AA	AA	BB	BB	AA	AA	BB	BB	BB	BB	BB	AA	AA	AA	BB	BB	BB	AB	BB	AA	AA	AA	BB	AA	BB	BB	AA	BB	AB	AB	AB	AA	AB	BB	AA	AA	AA	AA	AA	AA	AA	BB
5212	AA	BB	NA	AB	BB	AA	AA	AA	AA	AA	BB	AA	AA	AB	AA	BB	AB	AA	AA	NA	AA	AA	BB	BB	AA	AA	AA	AA	AA	BB	AA	BB	AA	AA	BB	AA	AA	NA	AA	AA	BB	AA	AA	AA	AA	AA	AA	AA	BB
5213	BB	BB	BB	BB	BB	AA	BB	AA	AA	BB	BB	AA	AA	BB	BB	BB	BB	BB	AA	AA	AA	BB	BB	BB	BB	BB	AA	AB	AA	BB	AA	BB	AB	AA	BB	AA	AB	BB	AA	AB	AB	AB	AA	AA	AA	AA	BB	BB	BB
5214	BB	BB	BB	BB	BB	AA	BB	AA	AA	BB	BB	AA	AA	BB	BB	BB	BB	BB	AA	AA	AA	BB	BB	BB	BB	BB	AA	BB	AA	BB	BB	BB	BB	AA	BB	AA	BB	BB	AA	BB	AA	AA	AA	AA	AA	AA	BB	AA	BB
5215	BB	BB	BB	BB	BB	AA	BB	AA	AA	BB	BB	AA	AA	BB	BB	BB	BB	BB	AA	AA	AA	BB	BB	BB	BB	BB	AA	BB	AA	BB	BB	BB	BB	AA	BB	AA	BB	BB	AA	BB	AA	AA	AB	AA	AB	AA	BB	AA	BB
5216	AB	BB	AB	AB	BB	AA	AB	AA	AA	AB	BB	AA	AA	AB	AB	BB	AB	AB	AA	AA	AA	AB	BB	BB	BB	AB	AA	AB	AA	BB	BB	BB	AB	AA	BB	AA	AB	AB	AA	AB	AB	AA	AA	AA	AA	AA	AB	AA	BB
5217	BB	BB	BB	BB	BB	BB	BB	AA	AB	AB	BB	AB	AB	AB	BB	BB	BB	BB	AA	AB	AB	BB	BB	BB	BB	BB	AB	BB	AB	BB	BB	BB	BB	AA	BB	AA	BB	BB	AA	BB	AA	AA	AA	AA	AA	AA	BB	AA	BB
5218	BB	BB	BB	BB	BB	AB	BB	AB	AB	AB	BB	AB	AB	AB	BB	BB	BB	BB	AA	AB	AB	BB	BB	BB	BB	BB	AA	AB	AA	BB	AB	BB	AB	AA	BB	AA	AB	AB	AA	AB	AB	AA	AA	AA	AA	AA	AB	AA	BB
5219	BB	BB	BB	BB	BB	AA	BB	AA	AA	BB	BB	AA	AA	BB	BB	BB	BB	BB	AA	AA	AA	BB	BB	BB	BB	BB	AA	AB	AA	BB	AB	BB	AB	AA	BB	AA	AB	AB	AA	AB	AB	AA	AA	AA	AA	AA	AB	AA	BB
5220	BB	BB	BB	BB	BB	AB	BB	AB	AB	AB	BB	AB	AB	AB	BB	BB	BB	BB	AA	AB	AB	BB	BB	BB	BB	BB	AB	AB	AB	BB	AB	BB	AB	AA	BB	AA	AB	AB	AA	AB	AB	AA	AA	AA	AA	AA	AB	AA	BB
5221	BB	BB	BB	BB	BB	AA	BB	AA	AA	BB	BB	AA	AA	BB	BB	BB	BB	BB	AA	AA	AA	BB	BB	BB	BB	BB	AA	AB	AA	BB	AB	BB	AB	AA	BB	AA	AB	BB	AA	AB	AB	AA	AA	AA	AA	AA	BB	AA	BB
5222	BB	BB	BB	BB	BB	AB	BB	AB	AB	AB	BB	AB	AB	AB	BB	BB	BB	BB	AA	AB	AB	BB	BB	BB	BB	BB	AB	BB	AB	BB	BB	BB	BB	AA	BB	AA	BB	BB	AA	AB	AA	NA	AA	AA	AA	AA	BB	AA	BB
5224	BB	BB	BB	BB	NA	AA	BB	BB	AB	BB	BB	AB	AB	AB	BB	BB	BB	BB	AA	AB	AB	BB	BB	BB	BB	BB	AB	BB	BB	BB	BB	BB	BB	AA	BB	AA	BB	BB	AA	NA	AA	AA	AA	AA	AA	AA	NA	AA	BB
5225	BB	BB	BB	BB	BB	AA	BB	AA	BB	AB	BB	AB	AB	AB	BB	BB	BB	BB	AA	AB	AB	BB	BB	BB	BB	BB	AB	BB	AB	BB	BB	BB	BB	AA	BB	NA	BB	BB	AA	BB	AA	AA	NA	NA	NA	AA	BB	AA	BB
5226	BB	BB	BB	BB	BB	AA	BB	AA	AA	BB	BB	AA	AA	BB	BB	BB	BB	BB	AA	AA	AA	BB	BB	BB	BB	BB	AA	AB	AA	BB	AA	BB	AB	AA	BB	AA	AB	AB	AA	AB	AB	AA	AA	AA	AA	AA	AB	AA	BB
5227	BB	BB	BB	BB	BB	AA	BB	AA	AA	BB	BB	AA	AA	BB	BB	BB	BB	BB	AA	AA	AA	BB	BB	BB	BB	BB	AA	AB	AA	BB	AB	BB	AB	AA	BB	AA	AB	AB	AA	AA	AB	AA	AA	AA	AA	AA	AB	AA	BB
5228	BB	BB	BB	BB	BB	AA	BB	AA	AA	BB	BB	AA	AA	BB	BB	BB	BB	BB	AA	AA	AA	BB	BB	BB	BB	BB	AA	BB	AA	BB	BB	BB	BB	AA	BB	AA	BB	BB	AA	BB	AA	AA	AA	AA	AA	AA	BB	AA	BB
5229	BB	BB	BB	BB	BB	AB	BB	AB	AB	AA	BB	AB	AB	AB	BB	BB	BB	BB	AA	AB	BB	BB	BB	BB	BB	BB	AB	BB	AA	BB	NA	BB	BB	AA	BB	AA	BB	BB	AA	BB	AA	AA	AA	AA	AA	AA	BB	AA	BB
5230	BB	BB	BB	BB	BB	BB	BB	AB	AA	AA	BB	AB	AB	AB	BB	BB	BB	BB	AA	BB	AA	BB	BB	BB	BB	BB	AB	BB	AB	BB	BB	BB	NA	AA	BB	AA	BB	BB	AA	BB	AA	AA	AA	AA	AA	AA	BB	AA	BB
5231	BB	BB	BB	BB	BB	AB	BB	AB	AB	AB	BB	AB	AB	AB	BB	BB	BB	BB	AA	AA	AB	BB	BB	BB	BB	BB	AB	BB	AB	BB	BB	BB	BB	AA	BB	AA	BB	BB	AA	BB	AA	AA	AA	AA	AA	AA	BB	AA	BB
5232	BB	BB	BB	BB	BB	AA	BB	AA	AA	BB	BB	AA	AA	BB	BB	BB	BB	BB	AA	AA	AA	BB	BB	BB	BB	BB	AA	BB	AA	BB	BB	BB	BB	AA	BB	AA	BB	BB	AA	BB	AA	AA	AA	AA	AA	AA	BB	AA	BB
5233	AB	BB	AB	AB	BB	AA	AB	AA	AA	AB	BB	AA	AA	AB	AB	BB	AB	AB	AA	AA	AA	AB	BB	BB	AB	AB	AA	AA	AA	BB	AB	BB	AB	AA	BB	AA	AB	AB	AA	AB	AB	AA	AA	AA	AA	AA	AB	AA	BB
5234	AB	BB	AA	AB	BB	AA	AB	AA	AA	AB	BB	AA	AA	AB	AA	BB	AB	AB	AA	AA	AA	AB	BB	BB	AB	AB	AA	AB	AA	BB	BB	BB	AB	AA	BB	AA	AB	AB	AA	BB	AB	AA	AA	AA	AA	AA	AA	AA	BB
5235	BB	BB	BB	BB	BB	AB	BB	AB	AB	AA	BB	AA	AA	BB	BB	BB	BB	BB	AA	AB	AB	BB	BB	BB	BB	BB	AA	AB	AA	BB	AB	BB	AB	AA	BB	AA	AB	AB	AA	AB	AA	AA	AA	AA	AA	AA	AB	AA	BB
5236	BB	BB	AB	AB	BB	AA	AB	AA	AA	AB	BB	AA	AA	AB	AB	BB	AB	AB	AA	AA	AA	AB	BB	BB	AA	AB	AA	AB	AA	BB	AA	AB	AA	AA	BB	AA	AB	AA	AA	AA	BB	AA	AA	AA	AA	AA	AA	AB	BB
5237	BB	BB	NA	BB	BB	AB	AB	AB	AA	AB	BB	AB	AB	AB	BB	BB	BB	BB	AA	AB	AB	BB	BB	BB	BB	BB	AA	BB	AA	BB	BB	BB	BB	AA	BB	AA	BB	BB	AA	BB	AA	AA	AA	AB	AA	AA	BB	AA	BB
5238	AA	BB	AA	AB	BB	AA	AB	AA	AA	AA	BB	AA	AA	AA	AA	BB	AA	AA	AA	AA	AA	AA	BB	BB	AA	AA	AA	AB	AA	BB	AA	BB	AA	AA	BB	AA	AA	AA	AA	AA	BB	AA	AA	AA	AA	AA	AA	AA	BB
5239	AA	BB	AA	AA	BB	AA	AA	AA	AA	AB	BB	AA	AA	AA	AA	BB	AA	AA	AA	AB	AB	AB	BB	BB	AB	AB	AA	AB	AA	BB	AB	BB	AB	AA	BB	AA	AB	AB	AA	AB	AB	AA	AA	AA	AA	NA	AB	AA	BB
5240	AB	BB	BB	AA	BB	AA	AB	AA	AA	AB	BB	AA	AA	AB	AB	BB	AB	AB	AA	AA	AA	AA	BB	BB	BB	AB	AA	AA	AA	BB	AA	BB	AA	AA	BB	AA	AA	AA	AA	AA	BB	AA	AA	AA	AA	AA	AA	AA	BB
5241	AB	BB	AB	AB	BB	AA	AB	AA	AA	AB	BB	AA	AA	AB	AB	BB	AB	AB	AA	AA	AA	AB	BB	BB	AB	AB	AA	AA	AA	BB	AA	BB	AA	AA	BB	AA	AA	AA	AA	AA	BB	AA	AA	AA	AA	AA	AA	AA	BB
5242	BB	BB	BB	BB	BB	AB	BB	AB	AA	AB	BB	AB	AB	BB	BB	BB	BB	BB	AA	AB	AB	BB	BB	BB	BB	BB	AA	AB	AA	BB	AB	BB	AB	AA	BB	AA	AB	AA	AA	AB	AB	AA	AA	AA	AA	AA	AB	AA	BB
5243	AB	BB	AA	AB	BB	AA	AB	AA	AA	AB	BB	AA	AA	AB	AB	BB	AB	AB	AA	AA	AA	AB	BB	BB	AB	AB	AA	AB	AA	BB	AA	BB	AA	AA	BB	AA	AA	AA	AA	AA	BB	AA	AA	AA	AA	AA	AA	AA	BB
5244	BB	BB	BB	BB	BB	AA	BB	AA	AA	BB	BB	AA	AA	BB	BB	BB	BB	BB	AA	AA	AA	BB	BB	BB	BB	BB	AA	BB	AA	BB	BB	BB	BB	AA	BB	AA	BB	BB	AA	BB	AA	AA	AA	AA	AA	AA	BB	AA	BB
5245	BB	BB	BB	BB	BB	AA	BB	AA	AA	BB	BB	AA	AA	BB	BB	BB	BB	BB	AA	AA	AA	BB	BB	BB	BB	BB	AA	AB	AA	BB	AB	BB	AB	AA	BB	AA	AB	AB	AA	BB	AB	AA	AA	AA	AA	AA	BB	AA	BB
5246	BB	BB	BB	BB	BB	AA	BB	AA	AA	NA	BB	AA	AA	BB	BB	BB	BB	BB	AA	AA	AA	BB	BB	BB	BB	BB	AA	AB	AA	BB	BB	BB	BB	AA	BB	AA	AB	BB	AA	BB	AA	AA	AA	AA	AA	AA	BB	AA	BB
5247	AB	BB	AB	AB	BB	AA	AB	AA	AA	AB	BB	AA	AA	AB	AB	BB	AB	AB	AA	AA	AA	AB	BB	BB	AB	AB	AA	AB	AB	BB	AB	BB	AB	AA	BB	AA	AB	AB	AA	AB	AB	AA	AA	AA	AA	AA	AB	AA	BB
5248	BB	BB	BB	BB	BB	AA	BB	AA	AA	BB	BB	AA	AA	BB	BB	BB	BB	BB	AA	AA	AA	BB	BB	BB	BB	BB	AA	AB	AA	BB	AB	BB	AB	AA	BB	AA	AB	AB	AA	AB	AB	AA	AA	AA	AA	AA	AB	AA	BB
5249	AA	NA	NA	AA	NA	AA	AA	AA	AA	AA	BB	NA	NA	AA	AA	BB	AA	AA	AA	AA	AA	NA	BB	BB	AB	AA	AA	NA	AA	NA	NA	BB	BB	AA	NA	AA	BB	AA	NA	BB	BB	AA	AA	AA	AA	NA	AB	AA	BB
5250	BB	BB	BB	AB	BB	AB	BB	AA	AB	AB	BB	AA	AA	AB	NA	BB	NA	BB	AA	AB	AA	BB	BB	BB	BB	BB	AA	BB	AA	BB	BB	BB	BB	AA	BB	NA	BB	BB	AA	BB	AA	AA	AA	AA	AA	AA	BB	AA	BB
5251	BB	BB	BB	BB	BB	AA	BB	AA	AA	BB	BB	AA	AA	BB	BB	BB	BB	BB	AA	AA	AA	BB	BB	BB	BB	BB	AA	BB	AA	BB	BB	BB	BB	AA	BB	AA	BB	BB	AA	BB	AA	AA	AA	AA	AA	AA	BB	AA	NA
5252	AA	BB	AA	AA	BB	AA	AA	AA	AA	AA	BB	AA	AA	AA	AA	BB	AA	AA	AA	AA	AA	AA	BB	BB	AA	AA	AA	AA	AA	BB	AA	BB	AA	AA	BB	AA	AA	AA	AA	AA	BB	AA	AA	AA	AA	AA	AA	AA	BB
5253	BB	BB	BB	BB	BB	AB	BB	AB	AB	AB	BB	AB	AB	AB	BB	BB	BB	BB	AA	AB	AB	BB	BB	BB	BB	BB	NA	BB	AA	BB	BB	BB	BB	AA	BB	AA	BB	BB	AA	BB	AA	AA	AA	AA	AA	AA	BB	AA	NA
5254	BB	BB	BB	BB	BB	AB	BB	AB	AB	AB	BB	AB	AB	AB	BB	BB	BB	BB	AA	AB	AB	BB	BB	BB	BB	BB	AA	AB	AA	BB	BB	BB	AB	AA	BB	AA	AB	AB	AA	AB	AB	AA	AA	AA	AA	AA	AB	AA	BB
5255	BB	BB	BB	BB	BB	AA	BB	AA	AA	BB	BB	AA	AA	BB	BB	BB	BB	BB	AA	AA	AA	BB	BB	BB	BB	BB	AA	AB	AA	BB	AB	BB	AB	AA	BB	AA	AB	AB	AA	AB	AB	AA	AA	AA	AA	AA	AB	AA	BB
5256	BB	BB	BB	BB	BB	AA	BB	AA	AA	BB	BB	AA	AA	BB	BB	BB	BB	BB	AA	AA	AA	BB	BB	BB	BB	BB	AA	BB	AA	BB	BB	BB	BB	AA	BB	AA	BB	BB	AA	BB	AA	AA	AA	AA	AA	AA	BB	AA	BB
5257	BB	BB	BB	BB	BB	AA	BB	AA	AA	BB	BB	AA	AA	BB	BB	BB	BB	BB	AA	AB	AA	BB	BB	BB	BB	BB	AA	BB	AA	BB	BB	BB	BB	AA	BB	AA	BB	BB	AA	BB	AA	AA	AA	AA	AA	AA	BB	AA	BB
5258	BB	BB	BB	BB	BB	AB	BB	AB	AB	AB	BB	AB	AB	AB	AB	BB	BB	BB	AA	AB	AB	BB	BB	BB	BB	BB	AB	AB	AB	BB	AB	BB	AB	AA	BB	AA	AB	AB	NA	AB	AB	AA	AA	AA	AA	AA	AB	AA	BB
5259	BB	NA	BB	BB	BB	AA	BB	AA	AA	BB	BB	AA	AA	BB	BB	BB	BB	BB	AA	AA	AA	BB	BB	BB	BB	BB	AA	AB	AA	BB	AB	BB	AA	AA	BB	AA	AB	AB	AA	AB	AB	AA	AA	AA	AA	AA	AB	AA	BB
5260	BB	BB	BB	BB	BB	AA	BB	AA	AA	BB	BB	AA	AA	BB	BB	BB	BB	BB	AA	AA	AA	BB	BB	BB	BB	BB	AA	AB	AA	BB	BB	BB	AB	AA	BB	AA	AB	AA	AA	AB	AB	AA	AA	AA	AA	AA	AB	AA	BB
5261	BB	BB	BB	BB	BB	AA	BB	AA	AA	BB	BB	AA	AA	BB	BB	BB	BB	BB	AA	AA	AA	BB	BB	BB	BB	BB	AA	AB	AA	BB	AB	BB	AB	AA	BB	AA	AB	AB	AA	AB	AB	AA	AA	AA	AA	AA	AB	AA	BB
5262	BB	BB	BB	BB	BB	NA	BB	AB	AB	BB	NA	NA	NA	NA	BB	BB	BB	BB	AA	BB	AA	BB	NA	BB	NA	BB	AA	BB	AA	BB	BB	BB	BB	AA	NA	AA	BB	BB	AA	BB	AA	NA	AA	AA	AA	AA	NA	NA	NA
5263	BB	NA	BB	BB	NA	AA	BB	AA	AA	BB	BB	AA	AA	AB	BB	BB	BB	BB	AA	NA	AA	BB	NA	BB	NA	BB	AA	BB	AA	BB	BB	BB	BB	AB	NA	AA	BB	BB	AA	NA	AB	AB	AA	AA	AA	BB	AB	BB	BB
5264	BB	BB	BB	BB	BB	AA	BB	AA	AA	BB	BB	NA	NA	BB	BB	BB	BB	BB	AA	AA	AB	BB	BB	BB	BB	BB	AA	AB	AA	BB	AB	BB	AB	AA	BB	AA	AB	AB	AA	AB	AB	AA	AA	AA	AA	AA	AB	AA	BB
5265	BB	BB	BB	BB	BB	AA	BB	AA	AA	BB	BB	AA	AA	BB	BB	BB	BB	BB	AA	AA	AA	BB	BB	BB	BB	BB	AA	AB	AA	BB	BB	BB	AB	AA	BB	AA	AB	AB	AA	AB	BB	AA	AA	AA	AA	AA	AB	AA	BB
5266	BB	BB	BB	BB	NA	AA	BB	AA	AA	BB	BB	NA	NA	BB	BB	BB	BB	BB	AA	AA	AA	BB	BB	BB	BB	BB	AA	AB	AA	BB	AB	BB	AA	AA	BB	AA	AB	AB	AA	AB	AA	AA	AA	AA	AA	AA	AB	AA	BB
5267	BB	BB	BB	BB	BB	AA	BB	AA	AA	BB	BB	AA	AA	BB	BB	BB	BB	BB	AA	AB	AB	BB	BB	BB	BB	BB	AA	AB	AA	BB	BB	BB	AB	AA	BB	AA	AB	AB	AA	AB	AB	AA	NA	NA	NA	AA	NA	AA	BB
5268	BB	BB	BB	BB	BB	AA	BB	AA	AA	BB	BB	AA	AA	BB	BB	BB	BB	BB	AA	AA	AA	BB	BB	BB	BB	BB	AA	AB	AA	BB	AB	BB	AA	AA	BB	AA	AB	AB	AA	AB	AB	NA	AA	AA	AA	AA	AB	AA	BB
5269	BB	BB	BB	BB	BB	AB	BB	AB	AB	BB	BB	AB	AB	AB	BB	BB	BB	BB	AA	AB	AB	BB	BB	BB	BB	BB	AB	BB	AB	BB	BB	BB	BB	AA	BB	AA	BB	BB	AA	BB	AA	AA	AA	AA	AA	AA	BB	AA	BB
5270	BB	BB	BB	BB	BB	AB	BB	AB	BB	AA	BB	BB	BB	AB	BB	BB	BB	BB	AA	AB	AB	BB	BB	BB	BB	BB	AA	AA	AA	BB	BB	BB	AB	AA	BB	NA	AB	BB	AA	NA	AB	AA	AA	AA	AA	AA	AB	AA	BB
5271	BB	BB	BB	BB	BB	AA	BB	AB	AB	AB	BB	AB	AB	AA	BB	BB	BB	BB	AA	AB	BB	BB	BB	BB	BB	BB	AA	AB	AA	BB	AB	BB	AB	AA	BB	AA	BB	AB	AA	AA	AB	AA	AA	AA	AA	AA	AB	AA	BB
5272	AB	BB	AB	AB	BB	AA	AB	AA	AA	AB	BB	AA	AA	AB	AB	BB	AB	AB	AA	AA	AA	AB	BB	BB	AB	AB	AB	AB	AB	NA	AB	BB	AB	AA	BB	AA	AB	AB	AA	AB	AB	AA	AA	AA	AA	AA	AB	AA	BB
5273	BB	BB	BB	BB	BB	AA	BB	AA	AA	BB	BB	AA	AA	BB	BB	BB	BB	BB	AA	AA	AA	BB	BB	BB	BB	BB	AA	AA	AA	BB	BB	BB	AB	AA	BB	AA	AB	AB	AA	AB	AB	AA	NA	NA	NA	AA	BB	AA	BB
5274	BB	BB	BB	BB	BB	AA	BB	AA	AA	BB	BB	AA	AA	BB	BB	BB	BB	BB	AA	AA	AA	BB	BB	BB	BB	BB	AA	BB	AA	BB	BB	BB	BB	AA	BB	AA	BB	BB	AA	BB	AA	AA	AA	AA	AA	AA	BB	AA	BB
5276	BB	BB	BB	BB	BB	AA	BB	AA	AA	BB	BB	AA	AA	BB	BB	BB	BB	BB	AA	AA	AA	BB	BB	BB	BB	BB	AA	AB	AA	BB	AB	BB	AB	AA	BB	AA	AB	AB	AA	AA	AB	AA	AA	AA	AA	AA	AB	AA	BB
5277	BB	BB	BB	BB	BB	AB	BB	AB	AB	AB	BB	AB	AB	AB	BB	BB	BB	BB	AA	AB	AB	BB	BB	BB	BB	BB	AA	BB	AA	BB	BB	BB	BB	AA	BB	AA	BB	BB	AA	BB	AA	AA	AA	AA	AA	AA	BB	AA	BB
5278	BB	BB	BB	BB	BB	AB	BB	AB	AB	AB	BB	AB	AB	AB	BB	BB	BB	BB	AA	AB	AB	BB	NA	BB	BB	BB	AA	BB	AB	BB	BB	BB	BB	AA	BB	AA	BB	BB	AA	BB	AA	AA	AA	AA	AA	AA	BB	AA	BB
5279	BB	BB	BB	BB	BB	NA	BB	AA	AA	BB	BB	AA	AA	BB	BB	BB	BB	BB	AA	AA	AA	BB	BB	BB	BB	BB	AA	AB	AA	BB	AB	BB	AA	AA	BB	AA	AB	AB	AA	BB	AB	AA	AA	AA	AA	AA	AB	AA	BB
5280	BB	BB	BB	BB	BB	AA	BB	AA	AA	BB	BB	AA	AA	BB	BB	BB	BB	BB	AA	AA	AA	BB	BB	BB	BB	BB	AA	AB	AA	BB	AB	BB	AB	AA	BB	AA	AB	AB	AA	AA	AB	AA	AA	AA	AA	AA	AB	AA	BB
5281	BB	BB	NA	BB	BB	AA	BB	AA	AA	BB	BB	AA	AA	BB	AB	BB	BB	BB	AA	AA	AA	BB	BB	BB	BB	BB	AA	AB	AA	BB	AA	BB	AB	AA	BB	AA	AB	AB	AA	AB	AB	AA	AA	AA	AA	AA	AB	AA	BB
5282	AB	BB	AA	AB	BB	AA	AB	AA	AA	AB	BB	AA	AA	AB	AB	BB	AB	AB	AA	AA	AA	AB	BB	BB	AB	AB	AA	AA	AA	BB	AA	BB	AA	AA	BB	AA	AA	AA	AA	AA	BB	AA	AA	AA	AA	AA	AA	AA	BB
5283	BB	BB	BB	BB	BB	AB	BB	AB	AA	AB	BB	AB	AB	AB	BB	BB	BB	BB	AA	AB	BB	BB	BB	BB	BB	BB	AB	BB	AB	BB	BB	BB	AB	AA	BB	AA	BB	AB	AA	BB	AA	AA	AA	AA	AA	AA	BB	AA	BB
5284	BB	BB	BB	BB	BB	AA	BB	AA	AA	BB	BB	AA	AA	BB	BB	BB	BB	BB	AA	AA	AA	BB	BB	BB	BB	BB	AA	AB	AA	BB	AB	BB	AB	AA	BB	AA	AB	AB	AA	AB	AB	AA	AA	AA	AA	AA	AB	AA	BB
5285	BB	BB	BB	BB	BB	AA	BB	AA	AA	BB	BB	AA	AA	BB	BB	BB	BB	BB	AA	AA	AA	BB	BB	BB	BB	BB	AA	BB	AA	BB	BB	BB	BB	AA	BB	AA	BB	BB	AA	BB	AA	AA	AA	AA	AA	AA	BB	AA	BB
5286	BB	BB	BB	BB	BB	AB	BB	AB	AB	AB	BB	AB	AB	AB	BB	BB	BB	BB	AA	AB	AB	BB	BB	BB	BB	BB	AA	BB	AA	BB	AB	BB	AB	AA	BB	AA	AB	AB	AA	AB	AB	AA	AA	AA	AA	AA	AB	AA	BB
5287	BB	BB	BB	BB	BB	AA	BB	AA	AA	BB	BB	AA	AA	BB	BB	BB	BB	BB	AA	AA	AA	BB	BB	BB	BB	BB	AA	AB	AA	BB	AB	BB	AB	AA	BB	AA	AB	AB	AA	AB	AB	AA	AA	AA	AA	AA	AB	AA	BB
5288	BB	BB	BB	NA	BB	AB	BB	AA	AB	BB	BB	AB	AB	AB	BB	BB	BB	BB	AA	AB	AB	BB	BB	BB	BB	BB	AB	AB	BB	BB	AB	BB	AB	AA	BB	AA	AB	AB	AA	AA	AB	AA	AA	AA	AA	AA	AB	AA	BB
5289	BB	BB	BB	BB	BB	AB	BB	AB	AB	AB	BB	AB	AB	AB	BB	BB	BB	BB	AA	AB	AB	BB	BB	BB	BB	BB	AB	AB	AB	BB	AB	BB	AB	AA	BB	AA	AB	AB	AA	AB	AB	AA	AA	AA	AA	AA	AB	AA	BB
5290	BB	BB	BB	NA	BB	AA	BB	AA	AA	AB	NA	AA	AB	BB	BB	BB	BB	BB	AA	AA	AA	BB	NA	BB	BB	BB	AA	BB	AA	BB	BB	BB	BB	AA	BB	AA	BB	BB	AA	BB	AA	AA	AA	AA	AA	AA	BB	AA	BB
5291	BB	BB	NA	BB	BB	AA	BB	AA	AA	BB	BB	AA	AA	BB	BB	BB	BB	BB	AA	AA	AA	NA	BB	BB	NA	BB	AA	BB	NA	BB	BB	BB	BB	AA	BB	AA	BB	BB	AA	BB	BB	AA	AA	AA	AA	AA	BB	AA	BB
5292	BB	BB	BB	BB	BB	AB	BB	AB	AB	AB	BB	AB	AB	AB	BB	BB	BB	BB	AA	AB	AB	BB	BB	BB	BB	BB	AA	BB	AA	NA	BB	BB	BB	AA	BB	AA	BB	BB	AA	BB	AA	AA	AA	AA	AA	AA	BB	AA	BB
5293	BB	BB	BB	BB	BB	AA	BB	AA	AA	BB	BB	AA	AA	BB	BB	BB	BB	BB	AA	AA	AA	BB	BB	BB	BB	BB	AA	AB	AA	BB	AA	BB	AB	AA	BB	AA	AB	AB	AA	AB	AB	AA	AA	AA	AA	AA	BB	AA	BB
5294	BB	BB	BB	BB	BB	AA	BB	AA	AA	BB	BB	AA	AA	BB	BB	BB	BB	BB	AA	AA	AA	BB	BB	BB	BB	BB	AA	AB	AA	BB	AB	BB	AB	AA	BB	AA	AB	AB	AA	AB	AB	AA	AA	AA	AA	AA	AB	AA	BB
5295	BB	BB	BB	BB	BB	AA	BB	AA	AA	BB	BB	AA	AA	BB	BB	BB	BB	BB	AA	AA	AA	BB	BB	BB	BB	BB	AA	BB	AA	BB	BB	BB	BB	AA	BB	AA	BB	BB	AA	BB	AA	AA	AA	AA	AA	AA	BB	AA	BB
5296	BB	BB	BB	BB	BB	AA	BB	AA	AA	BB	BB	AA	AA	BB	BB	BB	BB	BB	AA	AA	AA	BB	BB	BB	BB	BB	AA	AB	AA	BB	BB	BB	BB	AA	BB	AA	BB	BB	AA	BB	AA	AA	AA	AA	AA	AA	BB	AA	BB
5297	BB	BB	BB	BB	BB	AB	BB	AB	BB	BB	BB	BB	AB	AB	BB	BB	AB	BB	AA	AB	BB	BB	BB	BB	BB	BB	AA	BB	AA	BB	BB	BB	BB	AA	BB	AA	BB	BB	AA	BB	AA	AA	AA	AA	AA	AA	BB	AA	BB
5298	AB	BB	AB	AB	BB	AA	AB	AA	AA	AB	BB	AA	AA	AB	AB	BB	AB	AB	AA	AA	AA	AB	BB	BB	AB	AB	AA	AB	AA	BB	AB	BB	AB	AA	BB	AA	AB	AB	AA	AB	AB	AA	AA	AA	AA	AA	AB	AA	BB
5299	BB	BB	BB	BB	BB	AA	BB	AA	AA	BB	BB	AA	AA	BB	BB	BB	BB	BB	AA	AA	AA	BB	BB	BB	BB	BB	AA	AB	AA	BB	AB	BB	AB	AA	BB	AA	AB	AB	AA	AB	AB	AA	AA	AA	AA	AA	AB	AA	BB
5300	BB	BB	BB	BB	BB	AB	BB	BB	AB	AB	BB	BB	BB	AA	BB	BB	BB	BB	AA	AB	AB	BB	BB	BB	BB	BB	AA	BB	AA	BB	BB	BB	BB	AA	BB	AA	BB	BB	AA	BB	AA	AA	AA	AA	AA	AA	BB	AA	BB
5301	AB	BB	AB	AB	BB	AA	AB	AA	AA	AB	BB	AA	AA	AB	AB	BB	AB	AB	AA	AA	AA	AB	BB	BB	AB	AB	NA	AB	AA	BB	AB	BB	BB	AA	BB	AA	BB	BB	AA	BB	AA	AA	AA	AA	AA	AA	BB	AA	BB
5302	BB	BB	BB	BB	BB	AA	BB	AA	AA	BB	BB	AB	AB	BB	BB	BB	BB	BB	AA	AA	AA	BB	BB	BB	BB	BB	AA	BB	AA	BB	BB	BB	BB	AA	BB	AA	BB	BB	AA	BB	AA	AA	AA	AA	AA	AA	BB	AA	BB
5303	BB	BB	BB	BB	BB	AB	BB	AB	AB	AB	NA	AB	AB	AB	BB	BB	BB	BB	AA	AB	AB	BB	BB	BB	BB	BB	AA	BB	AA	BB	BB	BB	BB	AA	BB	AA	AB	BB	AA	BB	AA	AA	NA	NA	NA	AA	BB	AA	BB
5304	BB	BB	BB	BB	BB	AA	BB	AA	AA	BB	BB	AA	AA	BB	BB	BB	BB	BB	AA	AA	AA	BB	BB	BB	BB	BB	AA	AB	AA	BB	AB	BB	AB	AA	BB	AA	AB	AB	AA	AB	AB	AA	AA	AA	AA	AA	AA	AA	BB
5305	BB	BB	BB	BB	BB	AA	BB	AA	AA	BB	BB	AA	AA	BB	BB	BB	BB	BB	AA	AA	AA	BB	BB	BB	BB	BB	AA	BB	AA	BB	BB	BB	BB	AA	BB	AA	BB	BB	AA	BB	AA	AA	AA	AA	AA	AA	BB	AA	BB
5306	BB	BB	BB	BB	BB	AB	BB	AB	AB	AB	BB	AB	AB	AB	BB	BB	BB	BB	AA	AB	AB	BB	BB	BB	BB	BB	AA	AB	AA	BB	AB	BB	AB	AA	BB	AA	AB	AB	AA	AB	AB	AA	AA	AA	AA	AA	AB	AA	BB
5307	BB	BB	NA	BB	BB	AB	BB	AA	AB	AB	BB	BB	BB	AB	BB	BB	BB	BB	AA	AB	AB	BB	BB	BB	BB	BB	AB	BB	AB	BB	BB	BB	BB	AA	BB	AA	BB	BB	AA	BB	AA	AA	AA	AA	AA	AA	BB	AA	BB
5308	NA	NA	NA	NA	NA	NA	NA	NA	NA	NA	NA	NA	NA	NA	NA	NA	NA	NA	NA	NA	NA	NA	NA	NA	NA	NA	NA	NA	NA	NA	NA	NA	NA	NA	NA	NA	NA	NA	NA	NA	NA	NA	NA	NA	NA	NA	NA	NA	NA
5309	NA	NA	NA	NA	NA	NA	NA	NA	NA	NA	NA	NA	NA	NA	NA	NA	NA	NA	NA	NA	NA	NA	NA	NA	NA	NA	NA	NA	NA	NA	NA	NA	NA	NA	NA	NA	NA	NA	NA	NA	NA	NA	NA	NA	NA	NA	NA	NA	NA
5310	BB	BB	BB	AB	BB	AB	BB	AB	AB	AB	BB	BB	BB	AB	BB	BB	BB	BB	AA	AB	BB	BB	BB	BB	BB	BB	AA	BB	AA	BB	BB	BB	BB	AA	BB	AA	BB	BB	AA	BB	AA	AA	AA	AA	AA	AA	BB	AA	BB
5311	BB	BB	BB	BB	BB	BB	BB	AB	AB	AB	BB	AB	AB	AB	BB	BB	BB	BB	AA	AB	AB	BB	BB	BB	BB	BB	AB	BB	AB	BB	BB	BB	BB	AA	BB	AA	BB	BB	AA	BB	AA	AA	AA	AA	AA	AA	BB	AA	BB
5312	BB	BB	BB	BB	BB	AB	BB	AB	AB	AB	NA	AB	AB	AB	BB	BB	BB	BB	AA	AB	AB	BB	BB	BB	BB	BB	AB	AB	AB	BB	BB	BB	AB	AA	BB	AA	AB	AB	AA	AB	BB	AA	AA	AA	AA	AA	AB	AA	BB
5313	BB	BB	BB	BB	BB	AA	BB	AA	AA	BB	BB	AA	AA	BB	BB	BB	BB	BB	AA	AA	AA	BB	BB	BB	BB	BB	AA	BB	AA	BB	BB	BB	BB	AA	BB	AA	BB	BB	AA	BB	AA	AA	AA	AA	AA	AA	BB	AA	BB
5314	BB	BB	BB	BB	BB	AB	BB	AB	AA	AB	BB	BB	BB	AB	BB	BB	BB	BB	AA	AB	AB	BB	BB	BB	BB	BB	AA	BB	AA	BB	BB	BB	BB	AA	BB	AA	BB	BB	AA	BB	AA	AA	AA	AA	AA	AA	BB	AA	NA
5315	BB	BB	BB	BB	BB	AA	BB	AA	AA	BB	BB	AA	AA	BB	BB	BB	BB	BB	AA	AA	AA	BB	BB	BB	BB	BB	AA	BB	AA	BB	BB	BB	BB	AA	BB	AA	BB	BB	AA	BB	AA	AA	AA	AA	AA	AA	BB	AA	BB
5316	BB	BB	BB	BB	BB	AB	BB	AB	AA	AB	BB	AB	AB	AB	BB	BB	BB	BB	AA	AB	AB	BB	BB	BB	BB	BB	AB	AB	BB	BB	AB	BB	AB	AA	BB	AA	AB	AB	NA	AB	AB	AA	AA	AA	AA	AA	AB	AA	BB
5317	AB	BB	AB	AB	BB	AA	AB	AA	AA	AA	BB	AA	AA	AB	BB	BB	AB	AB	AA	AA	AA	AB	NA	BB	BB	BB	AA	BB	AA	BB	BB	BB	BB	AA	BB	AA	BB	BB	AA	BB	AA	AA	AA	AA	AA	NA	BB	AA	NA
5318	BB	BB	BB	BB	BB	AA	BB	AA	AA	BB	BB	AA	AA	BB	BB	BB	BB	BB	AA	AA	AA	BB	BB	BB	BB	BB	AA	BB	AA	BB	BB	BB	BB	AA	BB	AA	BB	BB	AA	BB	AB	AA	AA	AA	AA	AA	BB	AA	BB
5319	AB	BB	BB	AB	BB	AA	AA	AA	AA	AB	BB	AA	AA	BB	AB	BB	AB	BB	AA	AB	AA	BB	BB	BB	BB	BB	AA	BB	AA	BB	AB	BB	AB	AA	BB	AA	AB	BB	AA	AB	AA	AA	AA	AA	AA	AA	NA	AA	BB
5320	BB	BB	BB	BB	BB	AA	BB	AA	AA	BB	BB	AA	AA	BB	BB	BB	AB	BB	AA	AA	AA	BB	BB	BB	BB	BB	AA	BB	AA	BB	BB	BB	BB	AA	BB	AA	BB	BB	AA	BB	AA	AA	AA	AA	AA	AA	BB	AA	BB
5321	BB	BB	BB	BB	BB	AB	BB	AA	AB	AB	BB	BB	BB	AB	BB	BB	BB	BB	AA	AB	AB	BB	BB	BB	BB	BB	AA	AB	AA	BB	AB	BB	AB	AA	BB	AA	AB	AB	AA	AB	AA	AA	AA	AA	AA	AA	AB	AA	BB
5322	NA	BB	BB	BB	BB	AA	AB	AA	AA	BB	BB	AA	AA	BB	BB	BB	BB	BB	AA	AA	AA	BB	BB	BB	BB	BB	AA	BB	AA	BB	BB	BB	BB	AA	BB	AA	BB	BB	AA	BB	AA	AA	AA	AA	AA	AA	BB	AA	BB
5323	BB	BB	BB	BB	BB	AA	BB	AA	AA	BB	BB	AA	AA	BB	BB	BB	BB	BB	AA	AA	AA	BB	AB	BB	BB	BB	AA	AB	AA	BB	AB	BB	AB	AA	BB	AA	AB	BB	AA	AB	AB	AA	AA	AA	AA	AA	AB	AA	BB
5324	BB	BB	BB	BB	BB	AA	BB	AA	AA	BB	BB	AA	AA	BB	BB	BB	BB	BB	AA	AA	AA	BB	BB	BB	BB	BB	AA	BB	AA	BB	BB	BB	BB	AA	BB	AA	BB	BB	AA	BB	AA	AA	AA	AA	AA	AA	BB	AA	BB
5325	BB	BB	NA	BB	BB	AB	BB	AA	AB	AB	BB	AA	AA	NA	BB	BB	AB	BB	AA	AB	AB	BB	BB	BB	BB	BB	AA	BB	BB	BB	BB	BB	BB	AA	BB	AA	BB	BB	AA	BB	AA	AA	AA	AA	AA	AA	BB	AB	BB
5326	BB	BB	BB	BB	BB	AB	BB	AB	AB	AB	BB	AB	AB	AB	BB	BB	BB	BB	AA	AA	AB	BB	BB	BB	BB	BB	AA	BB	AA	BB	BB	BB	BB	AA	BB	AA	BB	BB	AA	BB	AA	AA	AA	AA	AA	AA	AB	AA	BB
5327	BB	BB	BB	BB	BB	AB	BB	AB	AB	AB	NA	AB	AB	AB	BB	BB	BB	BB	AA	AB	AB	BB	BB	BB	BB	BB	AA	BB	AA	BB	BB	BB	BB	AA	BB	AA	BB	BB	AA	BB	AA	AA	AA	AA	AA	AA	BB	AA	BB
5328	BB	BB	BB	BB	BB	AB	BB	AA	AA	BB	BB	AA	AA	BB	BB	BB	BB	BB	AA	AA	AA	BB	BB	BB	BB	BB	AA	BB	AA	BB	BB	BB	BB	AA	BB	AA	BB	BB	AA	BB	AA	AA	AA	AA	AA	AA	BB	AA	BB
5329	AB	BB	AA	AB	BB	AA	AB	AA	AA	AB	BB	AA	AA	AB	AB	BB	AB	AB	AA	AA	AA	AB	BB	BB	AB	AB	AA	AB	AA	BB	AA	AB	AA	AA	BB	AA	AB	AA	AA	AB	BB	AA	AA	AA	AA	AA	AA	AB	BB
5330	BB	BB	BB	BB	BB	AA	BB	AA	AA	BB	BB	AA	AA	BB	BB	BB	BB	BB	AA	AA	AA	BB	BB	BB	BB	BB	AA	AB	AA	BB	AA	BB	AA	AA	BB	AA	AB	AB	AA	AB	AB	AA	AA	AA	AA	AA	AB	AA	BB
5331	BB	BB	BB	BB	NA	AB	BB	BB	AA	BB	BB	AB	AB	AB	BB	BB	BB	BB	AA	AB	AB	BB	BB	BB	BB	BB	AB	BB	AB	BB	BB	BB	BB	AA	BB	AA	BB	BB	AA	BB	AA	AA	AA	AA	AA	AA	BB	AA	BB
5332	BB	BB	BB	BB	BB	AA	BB	AA	AA	BB	NA	AA	AA	BB	BB	BB	BB	BB	AA	AA	AA	BB	BB	BB	BB	BB	AA	BB	NA	BB	BB	BB	BB	AA	BB	AA	BB	BB	AA	BB	AA	AA	AA	AA	AA	AA	BB	AA	BB
5333	BB	BB	BB	BB	BB	AB	BB	AB	AB	BB	BB	AB	AB	AB	BB	BB	BB	BB	AA	BB	BB	BB	BB	BB	BB	BB	AA	BB	AA	BB	BB	BB	BB	AA	BB	AA	BB	BB	AA	AB	AA	AA	AA	AA	AA	AA	BB	AA	BB
5334	BB	BB	BB	BB	BB	AA	BB	AA	AA	BB	NA	AA	AA	BB	BB	BB	AB	BB	AA	NA	AA	BB	BB	BB	BB	BB	AA	BB	AA	BB	BB	BB	BB	AA	BB	AA	BB	BB	AA	BB	AA	AA	AA	AA	AA	AA	BB	AA	NA
5335	BB	BB	NA	BB	BB	AA	BB	AA	AA	BB	BB	AA	AB	BB	BB	BB	BB	BB	AA	AA	AA	BB	BB	BB	BB	BB	AA	BB	AA	BB	BB	BB	BB	AA	BB	AA	BB	BB	AA	BB	AA	AA	AA	AA	AA	AA	BB	AA	BB
5336	BB	BB	BB	BB	BB	AA	BB	AA	AA	BB	NA	NA	NA	BB	BB	BB	BB	BB	AA	NA	AA	BB	BB	BB	BB	BB	AA	BB	AA	BB	AA	NA	AB	AA	BB	AA	BB	AA	AA	NA	AB	AA	AA	AA	AA	AA	AA	AB	BB
5338	BB	BB	BB	BB	BB	AA	BB	AA	AA	BB	BB	AA	AA	BB	BB	BB	BB	BB	AA	AA	AA	BB	BB	BB	BB	BB	AA	BB	AA	BB	BB	BB	BB	AA	BB	AA	BB	BB	AA	BB	AA	AA	AA	AA	AA	AA	BB	AA	BB
5339	AB	BB	AB	AA	BB	AA	AB	AA	AA	AA	BB	AA	AA	AB	AB	BB	AB	AB	AA	AA	AA	AB	BB	BB	AB	AB	AA	AA	AA	BB	AA	BB	AB	AA	BB	AA	AB	AB	AA	AB	AB	AA	AA	AA	AA	AA	AB	AA	BB
5340	BB	BB	AB	BB	BB	AB	BB	AB	AA	AB	BB	AA	AA	AB	BB	BB	BB	BB	AA	AA	AB	BB	BB	BB	BB	BB	AB	AB	AB	BB	AB	BB	AB	AA	BB	AA	AB	AB	AA	AB	AB	AA	AA	AA	AA	AA	AB	AA	BB
5341	AB	BB	AB	AB	BB	AA	AB	AA	AA	AB	BB	AA	AA	AB	AB	BB	AB	BB	AA	AA	AA	AB	BB	BB	AB	AB	AA	AA	AA	BB	AB	BB	AB	AA	BB	AA	AB	AB	AA	AB	AA	AA	AA	AA	AA	AA	AB	AA	BB
5342	AB	BB	AA	AB	BB	AA	AB	AA	AA	AB	BB	AA	AA	AB	AB	BB	AB	AB	AA	AA	AA	AB	BB	BB	AB	AB	AA	AA	AA	BB	AA	BB	AA	AA	BB	AA	AA	AA	AA	AA	BB	AA	AA	AA	AA	AA	AB	AA	BB
5343	BB	BB	BB	BB	BB	AA	BB	AA	AA	BB	BB	AA	AA	BB	BB	BB	BB	BB	AA	AA	AA	BB	BB	BB	BB	BB	AA	BB	AA	BB	BB	BB	BB	AA	BB	AA	BB	BB	AA	BB	AA	AA	AA	AA	AA	AA	BB	AA	BB
5344	BB	BB	BB	BB	BB	AA	BB	AA	AA	BB	BB	AA	AA	BB	BB	BB	BB	BB	AA	AA	AA	BB	BB	BB	BB	BB	AA	BB	AA	BB	BB	BB	BB	AA	BB	AA	BB	BB	AA	BB	AB	AA	AA	AA	AA	AA	BB	AA	BB
5345	BB	BB	BB	BB	BB	AA	BB	AA	AA	BB	BB	AA	AA	BB	BB	BB	BB	BB	AA	AA	AA	BB	BB	BB	BB	BB	AA	BB	AB	BB	BB	BB	BB	AB	BB	AA	BB	BB	AA	AB	AB	AB	AA	AB	AB	AB	AB	AB	BB
5346	BB	BB	BB	AB	BB	AB	BB	AA	AB	AB	BB	AB	AB	AB	BB	BB	BB	BB	AA	AA	AB	BB	BB	BB	BB	BB	AA	BB	AA	BB	NA	BB	BB	AA	BB	AA	BB	BB	AA	BB	AA	AA	AA	AA	AA	AA	BB	AA	BB
5347	AB	BB	AB	AB	BB	AA	AB	AA	AA	AB	BB	AA	AA	AB	AB	BB	AB	AB	AA	AA	AA	AB	BB	BB	AB	AB	AA	AA	AA	BB	AA	BB	AA	AA	BB	AA	AA	AA	AA	AA	BB	AA	AA	AA	AA	AA	AA	AA	BB
5348	BB	BB	AB	AB	BB	AA	AB	AA	AA	BB	BB	AA	AA	BB	BB	BB	BB	AB	AA	AA	AA	AB	BB	BB	AA	AB	AA	AB	AA	BB	AA	BB	AB	AA	BB	AA	AB	AB	AA	AB	AB	AA	AA	AA	AA	AA	AA	AA	BB
5349	BB	BB	BB	BB	BB	AA	BB	AA	AA	BB	NA	AA	AA	BB	BB	BB	BB	BB	AA	AA	AA	BB	BB	BB	NA	BB	AA	AB	AA	BB	AA	BB	AB	AA	BB	AA	AB	BB	AA	AB	AB	AA	AA	AA	AA	AA	BB	AA	BB
5350	BB	BB	AB	AB	BB	AA	AB	AA	AA	AB	BB	AA	AA	AA	AB	BB	AB	AB	AA	AA	AA	AB	BB	BB	AB	AB	AA	BB	AA	BB	AB	AB	AB	AA	BB	AA	BB	AB	AA	AA	AB	AA	AA	AA	AA	AA	AB	AB	BB
5351	BB	BB	BB	BB	BB	AA	BB	AA	AA	BB	BB	AA	AA	BB	BB	BB	BB	BB	AA	AA	AA	BB	BB	BB	BB	BB	AA	BB	AA	BB	BB	BB	BB	AA	BB	AA	BB	BB	AA	BB	AA	AA	AA	AA	AA	AA	BB	AA	BB
5352	BB	BB	BB	BB	BB	AA	BB	AA	AA	BB	BB	AA	AA	BB	BB	BB	BB	BB	AA	AA	AA	BB	BB	BB	BB	BB	AA	BB	AA	BB	BB	BB	BB	AA	BB	AA	BB	BB	AA	BB	AA	AA	AA	AA	AA	AA	BB	AA	BB
5353	BB	BB	BB	BB	BB	AB	BB	AB	BB	BB	BB	AB	AB	AB	BB	BB	BB	BB	AA	AB	AB	BB	BB	BB	BB	BB	AA	BB	AA	BB	BB	BB	BB	AA	BB	AA	BB	BB	AA	BB	AA	AA	AA	AA	AA	AA	BB	AA	BB
5354	AB	BB	AB	AB	BB	AA	AB	AA	AA	AB	BB	AA	AB	AB	AB	BB	AB	AB	AA	AA	AA	AB	BB	BB	AB	AB	AA	AB	AA	BB	AB	BB	AB	AA	BB	AA	AB	AB	AA	AB	AB	AA	AA	AA	AA	AA	AB	AA	BB
5355	BB	BB	BB	BB	NA	AA	BB	AA	AA	NA	BB	AA	AA	BB	BB	BB	BB	BB	AA	NA	AA	BB	NA	BB	NA	BB	AA	BB	NA	BB	BB	BB	BB	AA	BB	AA	BB	BB	NA	BB	AA	NA	AA	AA	AA	AA	BB	AA	BB
5356	BB	BB	BB	BB	BB	AA	BB	AA	AA	BB	BB	AA	AA	BB	BB	BB	BB	BB	AA	AA	AA	BB	BB	BB	BB	BB	AA	AB	AA	BB	AB	BB	AB	AA	BB	AA	AB	AB	AA	AB	AB	AA	AA	AA	AA	AA	AA	AA	BB
5357	BB	BB	BB	BB	BB	AA	BB	AA	AA	BB	BB	AA	AA	BB	BB	BB	BB	BB	AA	AA	AA	BB	BB	BB	BB	BB	AA	BB	AA	BB	BB	BB	BB	AA	BB	AA	BB	BB	AA	BB	AA	AA	AA	AA	AA	AA	BB	AA	BB
5358	AB	BB	BB	AB	BB	AA	AB	AA	AA	AB	BB	AA	AA	AB	AB	BB	AB	AA	AA	AA	AA	NA	BB	BB	AB	AB	AA	AB	AA	BB	AB	BB	AB	AA	BB	AA	AB	AA	AA	AB	AB	AA	AA	AA	AA	AA	AA	AA	BB
5359	BB	BB	BB	BB	BB	AA	BB	AA	AA	BB	BB	AA	AA	BB	BB	BB	BB	BB	AA	AA	AA	BB	BB	BB	BB	BB	AA	AB	AA	BB	AB	BB	BB	AA	BB	AA	AB	AB	AA	AB	BB	AA	AA	AA	AA	AA	BB	AA	BB
5360	BB	BB	BB	BB	BB	AA	BB	AA	AA	BB	BB	AA	AA	BB	BB	BB	BB	BB	AA	AA	AA	BB	BB	BB	BB	BB	AA	AB	AA	BB	AB	BB	AB	AA	BB	AA	AB	AB	AA	BB	AB	AA	AA	AA	AA	AA	AB	AA	BB
5361	AA	BB	BB	AB	BB	AA	AB	AA	AA	AB	BB	AA	AA	AB	AB	BB	AB	AB	AA	AA	AA	AB	BB	BB	AB	AB	AA	AB	AA	BB	AB	BB	AB	AA	BB	AA	AB	AB	AA	AB	AB	AA	AA	AA	AA	AA	AB	AA	BB
5362	BB	BB	BB	BB	BB	AA	BB	AA	AA	BB	BB	AA	AA	BB	BB	BB	BB	BB	AA	AA	AA	BB	BB	BB	BB	BB	AA	BB	AA	BB	BB	BB	BB	AA	BB	AA	BB	BB	AA	BB	AA	AA	AA	AA	AA	AA	BB	AA	BB
5363	BB	BB	NA	BB	BB	AA	BB	NA	AA	BB	BB	AA	AA	BB	BB	BB	NA	BB	AA	AA	AA	BB	BB	BB	BB	BB	AA	BB	AA	BB	BB	BB	AA	AA	BB	AA	AB	AA	AA	AB	AA	AA	NA	NA	NA	AA	AB	AA	BB
5364	NA	NA	NA	NA	NA	AA	BB	AA	NA	NA	BB	NA	NA	NA	AA	NA	NA	NA	NA	NA	NA	NA	NA	NA	NA	AB	NA	NA	NA	BB	NA	NA	NA	NA	BB	NA	NA	NA	NA	NA	NA	NA	AA	AA	AA	AA	NA	NA	NA
5365	BB	BB	NA	BB	BB	AA	BB	AA	AA	BB	BB	AA	AA	BB	BB	BB	BB	BB	AA	AA	AA	BB	BB	BB	BB	BB	AA	AB	AA	BB	AB	BB	AB	AA	BB	AA	AB	AA	AA	AB	AB	AA	NA	NA	NA	AA	AB	AB	BB
5366	BB	BB	BB	BB	BB	AA	BB	AA	AA	BB	BB	AA	AA	BB	BB	BB	BB	BB	AA	AA	AA	BB	BB	BB	BB	BB	AA	BB	AA	BB	BB	BB	BB	AA	BB	AA	BB	BB	AA	BB	AA	AA	AA	AA	AA	AA	BB	AA	BB
5367	BB	BB	BB	BB	BB	AA	BB	AA	AA	BB	BB	AA	AA	BB	AB	BB	BB	BB	AA	AA	AA	BB	BB	BB	BB	BB	AA	AB	AA	BB	AB	BB	AA	AA	BB	AA	AB	AB	AA	AB	AB	AA	AA	AA	AA	AA	BB	AA	BB
5368	BB	BB	BB	NA	NA	NA	NA	AA	AA	BB	BB	AA	AA	BB	NA	BB	BB	NA	NA	NA	AA	BB	BB	NA	BB	BB	AA	NA	AA	BB	AA	NA	BB	AA	NA	AA	BB	NA	NA	NA	AB	NA	AA	AA	AA	AA	AB	AA	BB
5369	BB	BB	BB	BB	BB	BB	BB	BB	BB	AA	BB	AB	AB	AB	BB	BB	BB	BB	AA	AB	AB	BB	BB	BB	BB	BB	AB	BB	AB	BB	BB	BB	NA	AA	NA	AA	BB	BB	AA	BB	AA	AA	NA	NA	NA	AA	BB	AA	BB
5370	BB	BB	BB	BB	BB	AA	BB	AA	AA	BB	BB	NA	NA	BB	BB	BB	BB	BB	AA	AA	AB	BB	BB	BB	BB	BB	AA	AB	AA	BB	AB	BB	AB	AA	BB	AA	AB	AB	AA	AB	AB	AA	AA	AA	AA	AA	AB	AA	BB
5371	BB	BB	BB	BB	BB	NA	BB	AA	AA	BB	NA	AA	AA	AB	BB	BB	BB	BB	AA	AA	AA	BB	BB	BB	BB	BB	AA	AB	AA	BB	AB	BB	AB	AA	BB	NA	AB	AB	AA	AB	AB	NA	NA	NA	NA	AA	AB	AA	NA
5372	BB	BB	BB	BB	BB	AA	BB	AA	AA	BB	BB	AA	AA	BB	BB	BB	BB	BB	AA	AA	AA	BB	BB	BB	BB	BB	AA	BB	AA	BB	BB	BB	BB	AA	AB	AA	BB	BB	AA	BB	AA	AA	AA	AA	AA	AA	BB	AA	BB
5373	BB	BB	BB	BB	BB	AA	BB	AA	AA	BB	BB	AA	AA	AA	BB	BB	NA	BB	AA	AA	AA	BB	BB	BB	BB	BB	AA	AB	NA	BB	BB	BB	AB	AA	BB	AA	AB	AB	AA	BB	AB	AA	NA	NA	NA	AA	AB	AA	BB
5374	BB	BB	NA	BB	BB	AA	BB	AA	AA	BB	BB	AA	AA	BB	BB	BB	BB	BB	AA	AA	AA	BB	BB	BB	BB	BB	AA	AA	AA	BB	AB	BB	BB	AA	BB	AA	AB	AB	NA	NA	AA	AA	AA	AA	AA	AA	NA	NA	NA
5375	BB	BB	BB	BB	BB	AA	BB	AB	AB	AB	BB	AB	AB	AB	BB	BB	BB	BB	AA	AB	AB	BB	BB	BB	BB	BB	AA	BB	AA	BB	BB	BB	AB	AA	BB	AA	BB	BB	AA	BB	AA	AA	AA	AA	AA	AA	BB	AA	BB
5376	BB	BB	BB	AB	BB	AA	BB	AA	AA	BB	BB	AA	AA	AB	BB	BB	BB	BB	AA	AA	AA	BB	BB	BB	BB	BB	AA	BB	AA	BB	BB	BB	BB	AA	BB	AA	BB	BB	AA	BB	AA	AA	AA	AA	AA	AA	BB	AA	BB
5377	BB	BB	BB	BB	BB	AA	BB	AA	AA	BB	BB	AA	AA	BB	BB	BB	BB	BB	AA	AA	AA	BB	BB	BB	BB	BB	NA	BB	AA	BB	BB	BB	BB	AA	BB	AA	BB	BB	AA	BB	AA	AA	AA	AA	AA	AA	BB	AA	BB
5378	AB	BB	AB	AB	BB	AA	AB	AA	AA	AB	BB	AA	AA	AB	AB	BB	AB	AB	AA	AA	AA	AB	BB	BB	AB	AB	AA	AB	AA	BB	BB	BB	BB	AA	BB	AA	BB	BB	AA	AB	AA	AA	AA	AA	AA	AA	BB	AA	BB
5379	BB	BB	BB	BB	BB	AB	BB	AB	AB	AB	BB	AB	AB	AB	BB	BB	BB	BB	AA	AB	AB	BB	BB	BB	BB	BB	AB	BB	AB	BB	BB	BB	BB	AA	BB	AA	BB	BB	AA	BB	AA	AA	AA	AA	AA	AA	BB	AA	BB
5380	BB	BB	BB	BB	BB	AB	BB	AB	AB	AB	BB	AB	AB	AB	BB	BB	BB	BB	AA	AB	AB	BB	BB	BB	BB	BB	AB	BB	AB	BB	BB	BB	BB	AA	BB	AA	BB	BB	AA	BB	AA	AA	AA	AA	AA	AA	BB	AA	BB
5381	BB	BB	BB	BB	BB	AB	BB	AB	AB	AB	BB	AB	AB	AB	BB	BB	BB	NA	AA	AA	AB	BB	BB	BB	BB	AB	AA	AB	AA	BB	AB	BB	AB	AA	BB	AA	AB	AB	AA	AB	AB	AA	AA	AA	AA	AA	AB	AA	BB
5382	BB	BB	BB	BB	BB	BB	BB	NA	AB	AA	BB	AA	AA	AA	BB	BB	BB	NA	NA	AB	AA	BB	BB	BB	BB	BB	AA	BB	AA	BB	BB	BB	BB	NA	NA	AA	BB	BB	AA	BB	AA	AA	AA	AA	AA	AA	BB	AA	BB
5383	BB	BB	BB	BB	BB	AA	BB	AA	AA	BB	BB	AA	AA	BB	BB	BB	BB	BB	AA	AA	AA	BB	BB	BB	BB	BB	AA	AB	AA	BB	AB	BB	AB	AA	BB	AA	AB	AB	AA	AB	AB	AA	AA	AA	AA	AA	AB	AA	BB
5384	BB	BB	BB	BB	BB	AB	BB	AB	AB	AB	BB	AB	AB	AB	BB	BB	BB	BB	AA	AB	AB	BB	BB	BB	BB	BB	AA	BB	AA	BB	BB	BB	BB	AA	BB	AA	BB	BB	AA	BB	AA	AA	AA	AA	AA	AA	BB	AA	BB
5385	BB	BB	BB	BB	BB	AB	BB	AB	AB	AB	BB	AB	AB	AB	BB	BB	BB	BB	AA	AB	AB	BB	BB	BB	BB	BB	AA	BB	AA	BB	BB	BB	BB	AA	BB	AA	BB	BB	AA	BB	AA	AA	AA	AA	AA	AA	BB	AA	BB
5386	AB	BB	AB	AB	BB	AA	AB	AA	AA	AB	BB	AA	AA	AB	AB	BB	AB	AB	AA	AA	AA	AB	BB	BB	AB	AB	AA	AB	AA	BB	AB	BB	AB	AA	BB	AA	AB	AB	AA	AA	AB	AA	AA	AA	AA	AA	AB	AA	BB
5387	AB	BB	AB	AB	BB	AA	AB	AA	AA	BB	BB	AA	AA	AB	AB	BB	AB	AB	AA	AA	AA	AB	BB	BB	AB	AB	AA	AB	AA	BB	AA	BB	AB	AA	BB	AA	AB	AB	AA	AB	AB	AA	AA	AA	AA	AA	BB	AA	BB
5388	BB	BB	BB	BB	BB	AB	BB	AB	AB	AB	BB	AB	AB	AB	BB	BB	BB	BB	AA	AB	AB	BB	BB	BB	BB	BB	AA	AA	AA	BB	AB	BB	AB	AA	BB	AA	AB	AB	AA	AB	AB	AA	AA	AA	AA	AA	AB	AA	NA
5389	BB	BB	BB	BB	BB	AA	BB	AA	AA	BB	BB	AA	AA	BB	BB	BB	BB	BB	AA	AA	AA	BB	BB	BB	BB	BB	AA	BB	AA	BB	BB	BB	BB	AA	BB	AA	BB	BB	AA	BB	AA	AA	AA	AA	AA	AA	AA	AA	BB
5390	BB	BB	BB	BB	BB	AA	BB	AA	AA	BB	BB	AA	AA	BB	BB	BB	BB	BB	AA	AA	AA	BB	BB	BB	BB	BB	AA	AB	AA	BB	AB	BB	AB	AA	BB	AA	AB	AA	AA	AB	AB	AA	NA	NA	NA	AA	AA	AA	BB
5391	BB	BB	BB	BB	BB	AA	BB	AA	AA	BB	BB	AA	AA	BB	BB	BB	BB	BB	AA	AA	AA	BB	BB	BB	NA	BB	AA	NA	AA	BB	AA	BB	AA	AA	BB	AA	AB	AB	NA	AB	AB	AA	AA	AA	AA	NA	AA	AA	BB
5392	NA	NA	NA	NA	NA	NA	NA	NA	NA	NA	NA	NA	NA	NA	NA	NA	NA	NA	NA	NA	NA	NA	NA	NA	NA	NA	NA	NA	NA	NA	NA	NA	NA	NA	NA	NA	NA	NA	NA	NA	NA	NA	NA	NA	NA	NA	NA	NA	NA
5393	BB	BB	BB	BB	BB	AA	BB	AB	AB	AB	BB	AB	AB	AB	BB	BB	BB	BB	AA	AB	AB	BB	BB	BB	BB	BB	AB	BB	AB	BB	BB	BB	BB	AA	BB	AA	BB	BB	AA	BB	AA	AA	AA	AA	AA	AA	BB	AA	BB
5394	BB	BB	BB	BB	BB	AA	BB	AA	AA	BB	BB	AA	AA	BB	BB	BB	BB	BB	AA	AA	AA	BB	BB	BB	BB	BB	AA	AB	AA	BB	NA	BB	AB	AA	BB	AA	AB	AB	AA	AB	AB	AA	AA	AA	AA	AA	AB	AA	BB
5395	BB	BB	BB	BB	BB	AB	BB	AB	AB	AB	BB	AB	AB	AB	BB	BB	BB	BB	AA	AB	AB	BB	BB	BB	BB	BB	AA	BB	AA	BB	BB	BB	BB	AA	BB	AA	BB	BB	AA	BB	AA	AA	AA	AA	AA	AA	BB	AA	BB
5396	BB	BB	BB	BB	BB	AA	BB	AA	AA	BB	BB	AA	AA	BB	BB	BB	BB	BB	AA	AA	AA	BB	BB	BB	BB	BB	AA	BB	AA	BB	AB	BB	AB	AA	BB	AA	AB	AB	AA	AB	AB	AA	AA	AA	AA	AA	AB	AA	BB
5397	AB	NA	BB	BB	BB	AA	BB	NA	AA	BB	BB	AA	AA	BB	BB	NA	AA	BB	AA	NA	AA	AB	NA	BB	BB	BB	AA	AB	AA	NA	NA	BB	AA	AA	BB	AA	AA	BB	AA	AB	AB	AA	AA	AA	AA	AA	AA	AA	BB
5398	BB	BB	BB	BB	BB	AA	BB	AA	AA	BB	BB	AA	AA	BB	BB	BB	BB	NA	NA	AA	AA	BB	BB	BB	BB	BB	AA	BB	AA	BB	BB	BB	BB	AA	BB	AA	BB	BB	AA	BB	AA	AA	AA	AA	AA	AA	BB	AA	BB
5399	BB	BB	BB	BB	BB	AB	BB	AB	AB	AB	BB	AB	AB	AB	BB	BB	BB	BB	AA	AB	AB	BB	BB	BB	BB	BB	AB	AB	AB	BB	AB	BB	AB	AA	BB	AA	AB	AB	AA	AB	AB	AA	AA	AA	AA	AA	AB	AA	BB
5400	AB	BB	BB	BB	BB	AA	AA	AA	AA	AB	BB	AA	AA	BB	AB	BB	AA	AB	AA	AA	AA	AB	BB	BB	AB	AB	AA	AA	AA	BB	AA	BB	AA	AA	NA	AA	AA	AA	AA	AA	BB	AA	AA	AA	AA	AA	AA	AA	BB
5401	BB	BB	BB	BB	BB	AA	BB	AA	AA	BB	BB	AA	AA	BB	BB	BB	BB	BB	AA	AA	AA	BB	BB	BB	BB	BB	AA	BB	AA	BB	BB	BB	BB	AA	BB	AA	BB	BB	AA	BB	AA	AA	AA	AA	AA	AA	BB	AA	BB
5402	BB	BB	AB	BB	BB	AB	BB	AB	AB	AB	BB	AB	AB	AB	BB	BB	BB	BB	AA	AB	AB	BB	BB	BB	BB	BB	AA	BB	AA	BB	BB	BB	BB	AA	BB	AA	BB	BB	AA	BB	AA	AA	AA	AA	AA	AA	BB	AA	BB
5403	BB	BB	NA	BB	BB	AA	BB	AA	AA	BB	BB	AA	AA	BB	BB	BB	BB	BB	AA	AA	AA	BB	BB	BB	BB	BB	AA	BB	AA	BB	BB	BB	BB	AA	BB	AA	BB	BB	AA	BB	AA	AA	AA	AA	AA	AA	BB	AA	BB
5404	BB	BB	BB	BB	BB	AB	BB	AB	AB	AB	BB	AB	AB	AB	BB	BB	BB	BB	AA	AB	AB	BB	BB	BB	BB	BB	AA	AB	AA	BB	AA	BB	AB	AA	BB	AA	AB	AB	AA	AB	AB	AA	AA	AA	AA	AA	AB	AA	BB
5405	AB	BB	AB	AB	BB	AA	AB	AA	AA	AB	BB	AA	AA	AB	AB	BB	AA	AB	AA	AA	AA	AB	BB	BB	AB	AB	AA	AB	AA	BB	AB	BB	AB	AA	BB	AA	AB	AB	AA	AB	AB	AA	AA	AA	AA	AA	AB	AA	BB
5406	AB	BB	BB	NA	BB	AA	AB	AA	AA	AB	BB	AA	AA	AB	AA	BB	BB	AB	AA	AA	AA	AA	BB	BB	AA	AB	AA	AB	AA	BB	AA	BB	AB	AA	BB	AA	AB	AA	AA	AB	AB	AA	AA	AA	AA	AA	AB	AA	BB
5407	BB	BB	NA	BB	NA	AA	BB	AA	AA	BB	BB	NA	NA	BB	BB	NA	BB	BB	AA	AA	AA	NA	BB	BB	BB	BB	AA	BB	NA	BB	NA	BB	BB	AA	BB	AA	BB	NA	AA	BB	AA	AA	AA	AA	AA	AA	NA	AA	NA
5408	BB	BB	BB	BB	BB	AA	BB	AA	NA	BB	BB	AA	AA	BB	BB	BB	BB	NA	NA	AA	AA	BB	BB	BB	BB	BB	AA	BB	AA	BB	BB	BB	AA	AA	BB	AA	NA	AA	AA	BB	AB	AA	AA	AA	AA	AA	AA	AA	BB
5409	AB	BB	BB	AB	BB	AA	AB	AA	AA	BB	BB	AA	AA	AB	AB	BB	AB	AB	AA	AA	AA	BB	BB	BB	AA	AB	AA	AA	AA	BB	AA	BB	AA	AA	BB	AA	AA	AA	AA	AA	AB	NA	AA	AA	AA	AA	AA	AA	BB
5410	BB	BB	BB	BB	BB	AA	BB	AA	AA	BB	BB	NA	NA	BB	BB	NA	BB	BB	AA	AA	AA	BB	BB	BB	BB	BB	AA	BB	AA	BB	NA	BB	BB	AA	BB	AA	BB	BB	AA	BB	AA	AA	AA	AA	AA	AA	NA	AA	BB
5411	AB	BB	AA	BB	BB	AA	BB	AB	AA	AB	BB	AA	AA	AB	BB	BB	BB	BB	AA	NA	AB	BB	BB	BB	BB	BB	AB	BB	AA	BB	BB	BB	BB	AA	BB	AA	BB	BB	AA	BB	AA	AA	AA	AA	AA	AA	BB	AA	BB
5412	AB	BB	AB	AB	BB	AA	AA	AA	AA	AB	BB	AA	AA	AB	AB	BB	AB	AB	AA	AA	AA	AB	BB	BB	AB	AB	AA	AA	AA	BB	NA	BB	AA	AA	BB	AA	AB	AA	AA	AA	BB	AA	AA	AA	AA	AA	AA	AA	BB
5413	BB	BB	BB	BB	BB	AB	BB	AB	AB	AB	BB	AB	AB	AB	BB	BB	BB	BB	AA	AB	AB	BB	BB	BB	BB	BB	AB	BB	AA	BB	NA	BB	BB	AA	BB	AA	BB	BB	AA	NA	AB	NA	AA	AA	AA	AA	AA	AA	BB
5414	AB	BB	AB	AB	BB	AA	AB	AA	AA	AB	BB	AA	AA	AB	AB	BB	AB	AB	AA	AA	AA	AA	BB	BB	AB	AB	AA	AB	AA	BB	AB	BB	AB	AA	BB	AA	AB	AB	AA	AB	AB	AA	AA	AA	AA	AA	AA	AA	BB
5416	BB	BB	BB	BB	BB	AA	BB	AA	AA	BB	BB	AA	AA	BB	BB	BB	BB	BB	AA	AA	AA	BB	BB	BB	BB	BB	AA	AB	AA	BB	AB	BB	AB	AA	BB	AA	AB	AB	AA	AB	AB	AA	AA	AA	AA	AA	AB	AA	BB
5417	BB	BB	BB	BB	BB	AB	AB	AA	AA	AB	BB	AA	AA	AB	AB	BB	AB	AB	AA	AA	AA	AB	BB	BB	AB	AB	AA	AB	AA	BB	AA	BB	AB	AA	BB	AA	AB	AB	AA	AB	AB	AA	AA	AA	AA	AA	AB	AA	BB
5418	AB	BB	AA	AB	BB	AA	AB	AA	AA	AB	BB	AA	AA	AA	AA	BB	AB	BB	AA	AA	AA	BB	BB	NA	AB	AB	NA	BB	AB	BB	BB	BB	BB	AA	NA	NA	AB	AA	AA	AB	AB	AA	AA	AA	AA	AA	BB	AA	NA
5419	BB	BB	BB	BB	BB	AA	BB	AA	AA	BB	BB	AA	AA	BB	BB	BB	BB	BB	AA	AA	AA	BB	BB	BB	BB	BB	AA	BB	AA	BB	AB	BB	AB	AA	BB	AA	AB	AB	AA	AB	BB	AA	AA	AA	AA	AA	AA	AA	BB
5420	BB	BB	BB	NA	NA	AB	BB	BB	AB	AB	BB	BB	BB	AB	BB	BB	BB	BB	AA	AB	AB	BB	BB	BB	BB	BB	AA	BB	AA	BB	BB	BB	BB	AA	BB	AA	BB	BB	AA	BB	AA	AA	AA	AA	AA	AA	BB	AA	BB
5421	BB	BB	BB	BB	BB	AB	BB	AB	AB	AB	BB	AB	AB	AB	BB	BB	BB	BB	AA	AB	AB	BB	BB	BB	BB	BB	AB	AB	AB	BB	AB	BB	AB	AA	BB	AA	AB	AB	AA	AB	AB	AA	AA	AA	AA	AA	AB	AA	BB
5422	BB	BB	BB	BB	BB	AA	BB	AA	AA	BB	BB	AA	AA	BB	BB	BB	NA	BB	AA	AA	AA	BB	NA	BB	NA	BB	AA	AB	AA	BB	BB	BB	AB	AA	BB	NA	AB	AB	NA	AB	BB	AA	AA	AA	AA	AA	AA	AA	BB
5423	BB	BB	AB	AB	BB	AA	AB	AA	AA	AB	BB	AA	AA	AB	AB	BB	AB	AB	AA	AA	AA	AB	BB	BB	AB	AB	AA	AB	AA	BB	AB	BB	AB	AA	BB	AA	AB	AB	AA	AB	AB	AA	AA	AA	AA	AA	AB	AA	BB
5424	NA	NA	NA	NA	NA	NA	NA	NA	NA	BB	NA	NA	NA	NA	NA	NA	NA	NA	NA	NA	NA	NA	NA	NA	NA	NA	NA	NA	NA	NA	NA	NA	NA	NA	NA	NA	NA	NA	NA	NA	NA	NA	NA	NA	NA	NA	NA	NA	NA
5425	AB	BB	AB	AB	BB	AA	AB	AA	AA	AB	BB	AA	AA	AA	AB	BB	AB	AB	AA	AA	AA	AB	BB	BB	AB	AB	AA	AB	AA	BB	AB	BB	AB	AA	BB	AA	AB	AB	AA	AB	AB	AA	AA	AA	AA	AA	AB	AA	BB
5426	AB	BB	AB	AB	BB	AA	AB	AA	AA	AB	BB	AA	AA	BB	BB	BB	AB	AB	AA	AA	AA	BB	BB	BB	AB	AA	AA	AA	AA	BB	AA	NA	AA	AA	BB	AA	AA	AA	AA	AA	BB	AA	AA	AA	AA	AA	AA	AA	BB
5427	BB	BB	BB	BB	BB	AB	BB	AB	AB	AB	BB	AB	AB	AB	BB	BB	BB	BB	AA	AB	AB	BB	BB	BB	BB	BB	AB	AB	AB	BB	AB	BB	AB	AA	BB	AA	AB	AB	AA	AB	AB	AA	AA	AA	AA	AA	AB	AA	AB
5428	AB	BB	AB	AB	BB	AA	AB	AA	AA	BB	BB	AA	AA	AB	AB	BB	AB	AB	AA	AA	AA	AB	BB	BB	AB	AB	AA	AA	AA	BB	AA	BB	AA	AA	BB	AA	AA	AA	AA	AB	BB	AA	AA	AA	AA	AA	AA	AA	BB
5429	AB	BB	AA	AB	BB	AA	AB	AA	AA	AB	BB	AA	AA	AB	AA	BB	AB	BB	AA	AA	AA	AA	BB	NA	AB	AB	AA	AB	AA	BB	AB	BB	BB	AA	BB	AA	BB	AB	AA	BB	AB	AA	AA	AA	AA	NA	AB	AA	BB
5430	BB	BB	BB	BB	BB	AA	BB	AA	AA	AB	BB	AA	AA	BB	BB	BB	BB	BB	AA	AA	AA	BB	BB	BB	BB	BB	AA	AB	AA	BB	AB	BB	AB	AA	BB	AA	AB	AB	AA	AA	AB	AA	AA	AA	AA	AA	AB	AA	BB
5431	BB	BB	BB	BB	BB	AA	BB	NA	AA	BB	BB	AA	AA	AB	BB	BB	BB	BB	AA	AA	AA	NA	BB	BB	BB	BB	AA	AA	AA	BB	AA	BB	NA	AA	BB	AA	AB	AB	NA	AB	AB	AA	NA	NA	NA	AA	BB	AA	BB
5432	NA	NA	NA	NA	NA	NA	NA	NA	NA	NA	NA	NA	NA	NA	NA	NA	NA	NA	NA	NA	NA	NA	NA	NA	NA	NA	NA	NA	NA	NA	NA	NA	NA	NA	NA	NA	NA	NA	NA	NA	NA	NA	NA	NA	NA	NA	NA	NA	NA
5433	AB	BB	AB	AB	BB	AB	AB	AA	AA	AB	BB	AA	AA	AB	BB	BB	AB	AB	AA	AA	AA	AB	BB	BB	AB	AB	AA	AB	AA	BB	BB	BB	AB	AA	BB	AA	AB	AB	AA	AB	AB	AA	AA	AA	AA	AA	AB	AA	BB
5434	BB	BB	BB	BB	BB	AB	BB	NA	AA	AB	NA	AA	AA	AB	BB	BB	NA	BB	AA	NA	NA	NA	BB	BB	NA	NA	AA	BB	AA	NA	AA	BB	NA	AA	BB	AA	AB	BB	AA	BB	AB	AA	AA	AA	AA	AA	NA	NA	BB
5435	BB	BB	BB	BB	BB	AA	BB	AA	AA	BB	BB	AA	AA	BB	BB	BB	BB	BB	AA	AA	AA	BB	BB	BB	BB	BB	AA	BB	AA	BB	BB	BB	BB	AA	BB	AA	BB	BB	AA	BB	AA	AA	AA	AA	AA	AA	BB	AA	BB
5436	BB	BB	BB	BB	BB	AB	BB	AB	AB	AB	BB	AB	AB	AB	BB	BB	BB	BB	AA	AB	AB	BB	BB	BB	BB	AB	AA	AB	AA	BB	BB	BB	BB	AA	BB	AA	BB	BB	AA	BB	AA	AA	AA	AA	AA	AA	BB	AA	BB
5437	BB	BB	BB	BB	BB	AA	BB	AA	AA	BB	BB	AA	AA	BB	BB	BB	BB	BB	AA	AA	AA	BB	BB	BB	BB	BB	AA	BB	AA	BB	BB	BB	BB	AA	BB	AA	BB	AB	AA	BB	AA	AA	AA	AA	AA	AA	BB	AA	BB
5438	BB	BB	BB	BB	AB	AB	BB	AB	AB	BB	BB	AB	AB	AB	BB	BB	BB	BB	AA	AB	AB	BB	BB	BB	BB	BB	AB	AB	AB	BB	BB	BB	AB	AA	BB	AA	AB	AB	AA	AB	AB	AA	AA	AA	AA	AA	AB	AA	BB
5439	AB	BB	AB	AB	BB	AA	AB	AA	AA	AB	BB	AA	AA	AB	AB	BB	AB	AB	AA	AA	AB	BB	BB	BB	BB	BB	AB	AB	AB	BB	AB	BB	AB	AA	BB	AA	AB	AB	AA	AA	AB	AA	AA	AA	AA	AA	AB	AA	BB
5440	AB	BB	AB	AB	BB	AA	AB	AA	AA	AB	BB	AA	AA	AB	AB	BB	AB	AB	AA	AA	AA	AB	BB	BB	BB	BB	AB	BB	AB	BB	BB	BB	BB	AA	BB	AA	BB	BB	AA	BB	AA	AA	AA	AA	AA	AA	BB	AA	BB
5441	AB	BB	AB	AA	BB	AA	AB	AA	AA	AB	BB	AA	AA	BB	AB	BB	AB	AB	AA	AA	AA	AB	BB	BB	AB	AB	AA	AB	AA	BB	AB	BB	AB	AA	BB	AA	AB	AB	AA	AB	AB	AA	AA	AA	AA	AA	AB	AA	BB
5442	BB	BB	BB	BB	BB	AB	BB	BB	AB	AB	BB	BB	BB	AB	BB	BB	BB	BB	AA	AB	AB	BB	BB	BB	BB	BB	AB	BB	AB	BB	BB	BB	BB	AA	BB	AA	BB	BB	AA	BB	AA	AA	AA	AA	AA	AA	BB	AA	BB
5443	AA	BB	NA	NA	BB	AA	BB	AA	NA	AB	BB	AA	AA	AA	BB	NA	BB	AB	AA	NA	AA	AB	BB	BB	NA	AA	AA	AB	AA	BB	BB	BB	BB	AA	BB	AA	AA	AB	AA	AA	AB	AA	NA	NA	NA	AA	BB	AA	NA
5444	AB	BB	AB	AB	BB	AA	AB	AA	AA	AB	BB	AA	AA	AB	AB	BB	AB	AB	AA	AA	AA	AA	BB	BB	AB	AB	AA	AB	AA	BB	AB	BB	AB	AA	BB	AA	AB	AB	AA	AB	AB	AA	AA	AA	AA	AA	BB	AA	BB
5445	BB	BB	BB	BB	BB	AB	BB	AB	BB	AB	BB	AB	AB	AB	BB	BB	BB	BB	AA	AB	AB	BB	BB	BB	BB	BB	AA	BB	AA	BB	BB	BB	BB	AA	BB	AA	BB	BB	AA	BB	AA	AA	AA	AA	AA	AA	BB	AA	BB
5446	NA	NA	NA	NA	NA	NA	NA	NA	NA	NA	NA	NA	NA	NA	NA	NA	NA	NA	NA	NA	NA	NA	NA	NA	NA	NA	NA	NA	NA	NA	NA	NA	NA	NA	NA	NA	NA	NA	NA	NA	NA	NA	NA	NA	NA	NA	NA	NA	NA
5447	AB	BB	NA	AB	BB	AA	AB	AA	AA	AB	BB	AA	AA	AB	AB	BB	AB	AB	AA	AA	AA	AA	BB	BB	AA	AB	AA	AB	AA	BB	NA	BB	AB	AA	BB	AA	AB	AB	AA	AB	AB	AA	AA	AA	AA	AA	AA	AA	BB
5448	BB	BB	BB	BB	BB	AA	BB	AA	AA	BB	BB	AB	AB	BB	BB	BB	BB	BB	AA	AA	AA	BB	BB	BB	BB	BB	AA	AB	AA	BB	AB	BB	BB	AA	BB	AA	AB	AA	AA	AB	AB	AA	AA	AA	AA	AA	AB	AA	BB
5449	AB	BB	NA	AB	NA	AA	AB	AA	AA	AB	BB	AA	AA	AB	AB	BB	BB	BB	AA	AA	AA	BB	BB	BB	AB	AA	AA	BB	AA	BB	NA	BB	AB	AA	BB	AA	AB	AA	AA	NA	AA	NA	NA	NA	NA	AA	AB	AA	BB
5450	BB	BB	BB	BB	BB	AB	BB	AB	AB	AA	BB	AB	AB	AB	BB	BB	BB	BB	AA	AB	AB	BB	BB	BB	BB	BB	AB	AB	AA	BB	BB	BB	BB	AA	BB	AA	BB	BB	AA	BB	AA	AA	AA	AA	AA	AA	BB	AA	NA
5451	BB	BB	BB	BB	BB	AA	BB	AA	AA	BB	BB	AA	AA	BB	BB	BB	BB	BB	AA	BB	AA	BB	BB	BB	BB	BB	NA	BB	AA	BB	BB	BB	BB	AA	BB	NA	BB	BB	AA	BB	AA	AA	NA	NA	NA	AA	BB	AA	BB
5452	AB	BB	AB	AB	BB	AA	AB	AA	AA	AB	BB	AA	AA	AB	AB	BB	BB	AB	AA	AA	AA	AB	BB	BB	AA	AB	AA	AB	AA	BB	AB	BB	AB	AA	BB	AA	BB	AB	AA	AB	AB	AA	AA	AA	AA	AA	AB	AA	BB
5453	BB	BB	BB	BB	BB	AA	BB	AA	AA	NA	BB	AA	AA	BB	BB	NA	BB	BB	AA	AA	AA	BB	BB	NA	BB	BB	AA	NA	AA	NA	AB	BB	NA	AA	BB	AA	BB	AB	AA	AA	BB	AA	AA	AA	AA	NA	BB	AA	BB
5454	BB	BB	BB	BB	BB	AA	BB	AA	AA	BB	BB	AA	AA	BB	BB	BB	BB	BB	AA	AB	AA	BB	BB	BB	BB	BB	AA	BB	AA	BB	BB	BB	BB	AA	BB	AA	BB	BB	AA	BB	AA	AA	AA	AA	AA	AA	BB	AA	BB
5455	BB	BB	BB	BB	BB	AA	BB	AA	AA	AB	BB	AA	AB	AB	BB	BB	BB	BB	AA	AA	AB	BB	BB	BB	BB	BB	AA	AB	AA	BB	AB	BB	AB	AA	BB	AA	AB	AB	AA	AB	AB	AA	AA	AA	AA	AA	AB	AA	BB
5456	BB	BB	BB	BB	BB	AA	BB	AA	AA	BB	BB	AA	AA	BB	BB	BB	BB	BB	AA	AA	AA	BB	BB	BB	BB	BB	AA	BB	AA	BB	BB	BB	BB	AA	BB	AA	BB	BB	AA	BB	AA	AA	AA	AA	AA	AA	BB	AA	BB
5457	BB	BB	BB	BB	BB	AB	BB	AB	AB	AB	BB	AB	AB	AB	BB	BB	BB	BB	AA	AB	AB	BB	BB	BB	AB	AB	AA	AA	AA	BB	AA	BB	AA	AA	BB	AA	AA	AB	AA	AA	BB	AA	AA	AA	AA	AA	AA	AA	BB
5458	BB	BB	NA	BB	BB	AA	BB	NA	AA	BB	NA	AA	AA	BB	NA	BB	BB	BB	AA	AA	AA	BB	BB	BB	BB	BB	AA	AB	AA	BB	BB	NA	BB	AA	NA	NA	BB	BB	AA	BB	AA	AA	AA	AA	AA	AA	BB	AA	BB
5459	AB	BB	AA	AB	BB	AB	AB	AA	AA	AB	BB	AA	AA	AB	AB	BB	AB	AB	AA	AA	AA	AB	BB	BB	AB	AA	AA	AB	AA	BB	AB	BB	AA	AA	BB	AA	AB	AB	AA	AB	AB	AA	AA	AA	AA	AA	BB	AA	BB
5460	BB	BB	BB	BB	BB	NA	BB	AB	BB	AA	BB	NA	NA	BB	NA	BB	BB	BB	AA	BB	BB	BB	BB	BB	BB	BB	AA	BB	AB	NA	AA	BB	BB	AA	BB	AA	AA	NA	AA	BB	AB	AA	AA	AA	AA	AA	BB	AA	NA
5461	NA	NA	BB	NA	NA	BB	BB	AB	AB	AB	NA	AA	AA	AA	BB	BB	BB	NA	NA	BB	AA	BB	BB	BB	NA	BB	AA	AB	AA	BB	BB	BB	BB	NA	BB	AA	BB	NA	AA	BB	AA	AA	AA	AA	AA	AA	NA	NA	BB
5462	BB	BB	BB	BB	BB	AA	BB	AA	AA	BB	BB	AA	AA	BB	BB	BB	BB	BB	AA	AA	AA	BB	BB	BB	BB	BB	AA	BB	AA	BB	BB	BB	BB	AA	BB	AA	BB	BB	AA	BB	AA	AA	AA	AA	AA	AA	BB	AA	BB
5463	BB	BB	BB	BB	BB	AA	BB	AA	AA	BB	BB	AA	AA	NA	BB	BB	BB	BB	AA	AA	AA	BB	BB	BB	BB	BB	AA	BB	AA	NA	BB	BB	BB	AA	BB	AA	BB	BB	AA	BB	AA	AA	AA	AA	AA	AA	BB	AA	NA
5464	BB	BB	BB	BB	BB	AA	BB	AB	AB	AB	BB	BB	BB	AB	BB	BB	BB	BB	AA	AB	BB	BB	BB	BB	BB	BB	AB	BB	AA	NA	NA	BB	BB	AA	BB	NA	BB	BB	AA	BB	AA	AA	AA	AA	AA	AA	BB	AA	NA
5465	BB	BB	BB	BB	BB	AA	BB	AA	AA	BB	BB	AA	AA	NA	BB	BB	BB	BB	AA	AA	AA	BB	BB	BB	BB	BB	AA	BB	AA	BB	BB	NA	BB	AA	BB	AA	BB	BB	AA	BB	AA	AA	NA	NA	NA	AA	BB	AA	BB
5466	BB	BB	BB	BB	BB	AB	BB	AB	AB	AB	BB	AB	AB	BB	BB	BB	BB	BB	AA	BB	AA	BB	BB	BB	BB	BB	BB	BB	AB	NA	BB	BB	BB	AA	NA	AA	AB	BB	AA	AB	AA	AA	AA	AA	AA	AA	BB	AA	NA
5467	BB	BB	BB	BB	BB	AB	BB	AA	AB	AB	BB	BB	BB	AB	BB	NA	BB	BB	AA	AB	AB	BB	BB	BB	BB	NA	NA	BB	AA	BB	BB	BB	AA	AA	BB	AA	BB	BB	AA	BB	BB	AA	NA	NA	NA	AA	NA	AA	BB
5468	BB	BB	NA	BB	BB	AB	BB	AB	AB	AB	BB	AB	AB	AA	BB	BB	BB	BB	AA	BB	AB	BB	BB	BB	BB	BB	AB	BB	AB	BB	BB	BB	BB	AA	BB	NA	BB	BB	AA	BB	AA	AA	AA	AA	AA	AA	BB	AA	NA
5469	BB	BB	BB	BB	BB	AB	BB	AB	AB	AB	BB	AB	AB	AB	BB	BB	BB	BB	AA	AB	AB	BB	BB	BB	BB	BB	AB	AB	AB	BB	AB	BB	AB	AA	BB	AA	AB	AB	AA	AB	AB	AA	NA	NA	NA	AA	AB	AA	BB
5470	AB	BB	NA	AB	BB	AA	AA	AA	AA	AA	BB	AA	AA	BB	BB	BB	AB	AB	AA	AA	AA	NA	NA	BB	BB	BB	NA	AB	BB	NA	AA	BB	BB	AA	BB	AA	AB	NA	AA	AA	NA	AA	AA	AA	AA	AA	AB	AA	NA
5471	BB	BB	BB	BB	BB	AB	BB	AB	NA	AB	BB	AA	AA	AB	BB	BB	BB	BB	AA	AB	BB	BB	BB	BB	BB	BB	AA	BB	AA	BB	NA	BB	BB	AA	BB	AA	BB	BB	AA	BB	AB	NA	AA	AA	AA	AA	BB	AA	BB
5472	BB	BB	BB	BB	BB	AB	BB	BB	AA	BB	BB	AB	AB	AA	BB	BB	BB	BB	AA	AB	AB	BB	BB	BB	BB	BB	AB	BB	AB	BB	BB	BB	BB	AA	BB	AA	BB	NA	AA	AA	AB	AA	AA	AA	AA	AA	AB	AA	BB
5473	BB	BB	BB	BB	BB	AA	BB	AA	AA	BB	BB	AA	AA	BB	BB	BB	BB	BB	AA	AA	AA	BB	BB	BB	BB	BB	AA	BB	AA	BB	AB	AB	AB	AA	BB	AA	BB	AB	AA	AB	AB	AA	AA	AA	AA	AA	AA	AB	BB
5474	NA	NA	NA	NA	NA	AA	NA	NA	NA	NA	NA	NA	NA	NA	NA	NA	NA	BB	AA	NA	NA	NA	NA	NA	NA	NA	NA	BB	NA	NA	NA	NA	NA	NA	NA	NA	NA	NA	NA	NA	NA	NA	NA	NA	NA	NA	NA	NA	NA
5475	AB	BB	BB	AB	BB	AA	AB	AA	AA	AA	BB	AA	AA	AA	AB	BB	AB	AA	AA	AA	AA	AB	BB	BB	AA	AB	AA	AB	AA	BB	BB	BB	BB	AA	NA	AA	BB	BB	AA	BB	AA	AA	AA	AA	AA	AA	BB	AA	BB
5476	BB	BB	BB	BB	BB	AA	BB	AA	AA	BB	BB	AA	AA	BB	BB	BB	BB	BB	AA	AA	AA	BB	BB	BB	BB	BB	AA	BB	AA	BB	BB	BB	BB	AA	BB	AA	BB	BB	AA	BB	AA	AA	AA	AA	AA	AA	BB	AA	BB
5477	BB	BB	BB	BB	BB	AA	BB	AA	AA	BB	BB	AA	AA	BB	BB	BB	BB	BB	AA	AA	AA	BB	BB	BB	BB	BB	AA	AB	AA	BB	AB	BB	AB	AA	BB	AA	AB	AB	AA	AB	AB	AA	AA	AA	AA	AA	AB	AA	BB
5478	AB	BB	AB	AB	BB	AA	AB	AA	AA	AB	BB	AA	AA	AB	AB	BB	AB	AB	AA	AA	AA	AB	BB	BB	AB	AB	AA	AA	AA	BB	AA	BB	AA	AA	BB	AA	AA	AA	AA	AA	BB	AA	AA	AA	AA	AA	AA	AA	BB
5479	BB	BB	BB	BB	BB	AB	BB	AB	AB	AB	BB	AB	AB	AA	BB	BB	BB	BB	AA	AB	AA	AB	BB	BB	AB	AB	AA	AA	AA	BB	AA	BB	AA	AA	BB	AA	AA	AA	AA	AA	BB	AA	AA	AA	AA	AA	AA	AA	BB
5480	BB	BB	BB	BB	BB	AB	BB	AB	AA	BB	BB	AA	AA	BB	BB	BB	BB	BB	AA	AA	AA	BB	BB	BB	BB	BB	AA	AB	AA	BB	AB	BB	AB	AA	BB	AA	AB	AA	AA	BB	AB	AA	AA	AA	AA	AA	AB	AA	BB
5481	BB	BB	BB	BB	BB	AB	BB	AB	AA	BB	BB	AA	AA	BB	BB	BB	BB	BB	AA	AA	AA	BB	BB	BB	BB	BB	AA	BB	AA	BB	BB	BB	BB	AA	BB	AA	BB	BB	AA	BB	AA	AA	AA	AA	AA	AA	BB	AA	NA
5482	BB	BB	NA	BB	BB	AA	BB	AA	AA	BB	NA	NA	NA	BB	BB	NA	BB	BB	AA	AA	AA	NA	BB	BB	BB	BB	AA	AB	AA	BB	BB	NA	BB	AA	BB	AA	BB	AB	AA	NA	AA	NA	NA	NA	NA	AA	NA	AA	BB
5483	BB	BB	BB	BB	BB	AA	BB	AA	AA	BB	BB	AA	AA	BB	BB	BB	BB	BB	AA	AA	AA	BB	BB	BB	BB	BB	AA	AB	AA	BB	BB	BB	BB	AA	BB	AA	BB	BB	AA	BB	AA	AA	AA	AA	AA	AA	BB	AA	BB
5484	AB	BB	AB	AB	BB	AA	AB	AA	AA	AB	BB	AA	AA	AB	AB	BB	AB	AB	AA	AA	AA	AB	BB	BB	AB	AB	AA	AA	AA	BB	AA	BB	AA	AA	BB	AA	AA	AA	AA	AA	AB	AA	AA	AA	AA	AA	AB	AA	BB
5485	AB	BB	AA	AB	BB	AA	BB	AB	AB	AB	BB	AB	AB	AB	BB	BB	BB	BB	AA	BB	AB	BB	BB	BB	BB	AB	AB	BB	AB	BB	BB	BB	BB	AA	BB	AA	BB	BB	AA	BB	AA	AA	AA	AA	AA	AA	BB	AA	BB
5486	BB	BB	BB	BB	BB	AA	BB	AA	AA	BB	BB	AA	AA	BB	BB	BB	BB	NA	NA	AA	AA	BB	BB	BB	BB	BB	AA	BB	AA	BB	AB	BB	AB	AA	BB	AA	AB	BB	AA	AB	AB	AA	AA	AA	AA	AA	AB	AA	BB
5487	BB	BB	BB	BB	BB	AA	BB	AA	AA	BB	BB	AA	AA	BB	BB	BB	BB	BB	AA	AA	AA	BB	BB	BB	BB	BB	AA	BB	AA	BB	BB	BB	BB	AA	BB	AA	BB	BB	AA	BB	AA	AA	AA	AA	AA	AA	BB	AA	BB
5488	BB	BB	BB	BB	BB	AA	BB	AA	AA	AB	BB	AB	AB	BB	BB	BB	BB	BB	AA	AA	AA	BB	BB	BB	BB	BB	AA	BB	AA	BB	BB	BB	BB	AA	BB	AA	BB	BB	AA	BB	AA	AA	AA	AA	AA	AA	BB	AA	BB
5489	AA	NA	AA	NA	BB	AA	AB	AA	AA	AB	NA	AA	AA	NA	BB	BB	NA	BB	AA	AB	NA	NA	NA	BB	BB	BB	NA	AB	AB	BB	BB	BB	BB	NA	NA	AA	AA	AB	AA	NA	AA	AA	AA	AA	AA	NA	AA	AA	NA
5490	AB	BB	BB	AA	BB	AA	AB	AA	AA	AB	BB	AA	AA	AB	AB	BB	AB	AB	AA	AA	AA	AB	BB	BB	AB	AB	AA	AA	AA	BB	AA	BB	AB	AA	BB	AA	AB	AA	AA	AB	AB	AA	AA	AA	AA	AA	AA	AA	BB
5492	AA	BB	BB	BB	BB	NA	BB	AA	AA	AB	BB	AA	AA	BB	AB	BB	NA	AB	AA	AA	AA	NA	BB	BB	NA	BB	AA	AA	AA	BB	NA	BB	NA	AA	BB	AA	AA	AA	NA	AA	NA	AA	NA	NA	NA	AA	AA	AA	NA
5493	BB	BB	BB	BB	BB	AA	BB	AA	AA	BB	BB	AA	AA	BB	BB	BB	BB	BB	AA	AA	AA	BB	BB	BB	BB	BB	AA	AB	AA	BB	AA	BB	AB	AA	BB	AA	AA	AB	AA	AB	AB	AA	AA	AB	AA	AA	NA	AA	BB
5494	BB	BB	BB	BB	BB	AA	BB	AA	AA	BB	BB	AA	AA	BB	BB	BB	BB	BB	AA	AA	AA	BB	BB	BB	BB	BB	AA	BB	AA	BB	BB	BB	BB	AA	BB	AA	BB	BB	AA	BB	AA	AA	AA	AA	AA	AA	BB	AA	NA
5495	BB	BB	BB	BB	BB	AA	BB	AA	AA	BB	BB	AA	AA	BB	BB	BB	BB	BB	AA	AA	AA	BB	NA	BB	BB	BB	AA	AB	AA	NA	AA	BB	AA	AA	BB	AA	AB	BB	AA	AB	BB	NA	AA	AA	AA	AA	BB	AA	NA
5496	BB	BB	BB	BB	BB	AA	BB	AA	AA	BB	BB	AA	AA	BB	BB	BB	BB	BB	AA	AA	AA	BB	BB	BB	BB	BB	AA	BB	AA	BB	AB	BB	AB	AA	BB	AA	AB	AB	AA	AB	AB	AA	AA	AA	AA	AA	AB	AA	BB
5497	BB	NA	BB	BB	NA	AB	BB	BB	AB	AB	BB	AA	AA	AB	BB	BB	BB	BB	AA	AB	AB	BB	BB	BB	BB	BB	AB	AA	AB	BB	BB	BB	AA	AA	BB	NA	AB	AB	AA	AB	AB	AA	AA	AA	AA	AA	AB	AA	BB
5499	AB	BB	AB	AB	BB	AA	AB	AA	AA	AB	BB	AA	AA	AB	AB	NA	AB	AB	AA	AA	AA	AA	BB	BB	BB	AB	AA	AA	AA	BB	AA	BB	AA	AA	NA	AA	AA	AA	AA	AA	AB	AA	AA	AA	AA	AA	AA	AA	BB
5500	BB	BB	BB	BB	BB	AB	BB	AB	AB	AB	BB	AB	AB	AB	BB	BB	BB	BB	AA	AB	AB	BB	BB	BB	BB	BB	AB	AB	AB	BB	AB	BB	AB	AA	BB	AA	AB	AB	AA	AB	AB	AA	AA	AA	AA	AA	AB	AA	BB
5501	BB	BB	BB	BB	BB	AB	BB	AB	AB	AA	BB	BB	BB	AB	BB	BB	BB	NA	NA	BB	AB	BB	BB	BB	BB	BB	AB	AB	AB	BB	AB	BB	AA	AA	NA	NA	AB	AB	AA	AB	AB	AA	AA	AA	AA	AA	AA	AA	BB
5502	BB	BB	BB	BB	BB	AB	BB	AB	AB	AB	BB	AB	AB	AB	BB	BB	BB	BB	AA	AB	AB	BB	BB	BB	BB	BB	AA	AB	AA	BB	AB	BB	AB	AA	BB	AA	AB	AB	AA	AB	AB	AA	AA	AA	AA	AA	AB	AA	BB
5503	BB	BB	BB	BB	BB	AA	BB	AA	AA	BB	BB	AA	AA	BB	BB	BB	BB	BB	AA	AA	AA	BB	NA	BB	BB	BB	AA	BB	AA	BB	BB	BB	BB	AA	BB	AA	BB	BB	AA	BB	AA	AA	NA	NA	NA	AA	BB	AA	NA
5507	BB	BB	NA	BB	BB	AA	BB	AA	AA	NA	NA	AA	AA	BB	BB	BB	BB	BB	AA	AA	AA	NA	NA	BB	NA	BB	AA	NA	AA	BB	BB	BB	BB	AA	NA	AA	BB	BB	NA	BB	AA	AA	AA	AA	AA	AA	NA	AA	BB
5508	BB	BB	BB	BB	BB	BB	BB	NA	AB	NA	BB	BB	BB	AB	BB	BB	BB	BB	AA	AA	AA	BB	BB	BB	NA	BB	NA	BB	NA	NA	AA	BB	NA	NA	NA	AA	AA	NA	AA	AA	BB	NA	NA	NA	NA	AA	AA	AA	BB
5509	BB	BB	BB	BB	NA	AA	BB	AA	NA	BB	BB	AA	AA	BB	BB	BB	BB	BB	AA	BB	AB	BB	NA	NA	NA	BB	AA	BB	AA	BB	BB	BB	BB	NA	BB	NA	BB	NA	AA	NA	AA	NA	NA	NA	NA	AA	NA	AA	BB
5510	BB	BB	NA	BB	BB	AB	BB	AB	AB	AB	BB	AA	AA	AB	BB	BB	BB	BB	AA	AB	AB	BB	BB	BB	BB	BB	AB	BB	BB	BB	BB	BB	AB	AA	BB	AA	AA	AB	AA	BB	AB	AA	AA	AA	AA	AA	AB	AA	NA
5511	BB	BB	BB	BB	BB	AB	BB	AB	AB	AB	BB	AA	AA	AB	BB	BB	BB	BB	AA	AB	AB	BB	BB	BB	BB	BB	AA	AB	AA	BB	AA	BB	AB	AA	BB	AA	AB	AB	AA	AA	BB	AA	AA	AA	AA	AA	AB	AA	BB
5512	AB	BB	AB	BB	BB	AA	AB	AA	AA	AB	BB	AA	AA	AB	AB	BB	AA	AA	AA	NA	AA	AB	BB	BB	AB	AB	AA	AB	AA	BB	AB	BB	AB	AA	BB	AA	AB	AA	AA	AB	AB	AA	AA	AA	AA	AA	AB	AA	BB
5513	BB	BB	BB	BB	BB	AA	BB	AA	AA	BB	BB	AA	AA	BB	BB	BB	BB	BB	AA	AA	AA	BB	BB	BB	BB	BB	AA	NA	AA	BB	BB	BB	BB	AA	BB	NA	BB	BB	AA	AB	AA	AA	AA	AA	AA	AA	BB	AA	NA
5514	BB	BB	NA	AA	BB	AA	AA	NA	AA	AB	BB	NA	NA	BB	BB	NA	NA	AA	AA	AA	AA	AA	BB	BB	AB	AA	AA	AA	NA	NA	AA	BB	AB	AA	BB	AA	AA	AA	NA	NA	BB	NA	AA	AA	AA	NA	NA	AA	BB
5515	AB	BB	AB	AB	BB	AA	AB	AA	AA	AB	BB	AA	AA	AB	AA	BB	BB	BB	AA	AA	AA	BB	BB	NA	AB	BB	AA	AA	AA	NA	AA	BB	AA	AA	NA	AA	AA	AA	AA	AA	BB	AA	AA	AA	AA	AA	AA	AA	BB
5516	BB	BB	BB	BB	BB	AA	BB	AA	AA	BB	BB	AA	AA	BB	NA	BB	BB	BB	AA	AA	AA	BB	BB	BB	BB	BB	AA	NA	AA	BB	BB	BB	BB	AA	BB	AA	BB	BB	AA	BB	AA	AA	AA	AA	AA	AA	BB	AA	BB
5517	AB	BB	AB	AB	BB	AA	AB	AA	AA	AB	BB	AA	AA	BB	AB	BB	AB	BB	AA	AA	AA	BB	BB	BB	AB	AA	AA	AA	AA	BB	BB	BB	AB	AA	BB	AA	AB	AB	AA	NA	AB	AA	AA	AA	AA	AA	BB	AA	BB
5518	BB	BB	BB	BB	BB	AA	BB	AA	AA	BB	BB	AA	AA	BB	BB	BB	BB	BB	AA	AA	AA	BB	BB	BB	BB	BB	AA	AB	AA	BB	AB	BB	AB	AA	BB	AA	BB	AB	AA	BB	AB	AA	AA	AA	AA	AA	AB	AA	BB
5519	AB	BB	AA	BB	BB	AA	AA	AA	AA	AB	NA	AA	AA	AB	BB	BB	BB	AA	AA	AA	AA	AA	BB	BB	BB	AB	AA	AB	AA	BB	BB	BB	AA	AA	BB	NA	AA	AA	AA	AA	AB	AA	AA	AA	AA	AA	AB	AA	BB
5520	BB	BB	BB	BB	NA	AA	BB	AA	AA	BB	BB	AA	AA	BB	BB	BB	BB	BB	AA	AA	AA	BB	BB	BB	BB	BB	AA	BB	AA	BB	BB	BB	BB	AA	BB	AA	BB	BB	AA	BB	AA	NA	AA	AA	AA	AA	BB	NA	BB
5521	AB	BB	AB	BB	NA	AA	BB	AA	AA	AA	BB	AA	AA	AB	AA	BB	AB	BB	AA	NA	AA	AA	BB	BB	AA	NA	AA	BB	NA	BB	NA	BB	NA	AA	NA	NA	AA	AA	NA	BB	AB	AA	AA	AA	AA	NA	AA	AA	BB
5522	BB	BB	BB	BB	BB	AA	BB	AB	AB	AB	BB	AA	AA	NA	BB	BB	NA	NA	NA	BB	AB	BB	NA	BB	BB	BB	AA	BB	AA	BB	BB	BB	BB	AA	NA	NA	BB	BB	AA	BB	AA	AA	AA	AA	AA	AA	BB	AA	BB
5523	AB	BB	AB	AB	BB	AA	AB	AA	AA	AB	BB	AA	AA	AB	AB	BB	BB	AB	AA	AA	AA	AB	BB	BB	AB	AB	AA	AB	AA	BB	AB	BB	AB	AA	BB	AA	AB	AB	AA	BB	AB	AA	AA	AA	AA	AA	BB	AA	BB
5525	BB	BB	BB	BB	BB	AA	BB	AA	AB	BB	BB	AA	AA	BB	BB	BB	BB	BB	AA	AA	AA	BB	BB	BB	BB	BB	AA	AB	AA	BB	AB	BB	AB	AA	BB	AA	AB	AB	AA	AB	AB	AA	AA	AA	AA	AA	NA	AA	BB
5526	BB	BB	BB	BB	BB	AB	BB	AB	AB	AB	BB	AA	AA	AB	BB	BB	BB	BB	AA	BB	AB	BB	BB	NA	BB	BB	AA	BB	AB	BB	BB	BB	BB	AB	BB	AA	BB	BB	AA	BB	AA	AA	AA	AA	AA	AA	BB	AA	BB
5527	AB	BB	AB	AB	BB	AA	AB	AA	AA	AB	BB	AA	AA	AB	AB	BB	AB	AB	AA	AA	AA	AB	BB	BB	AB	AB	AA	AA	AA	BB	AA	BB	AA	AA	BB	AA	AA	AA	AA	AA	BB	AA	AA	AA	AA	AA	AA	AA	BB
5528	BB	BB	BB	BB	BB	AB	BB	AB	AA	BB	BB	AA	AA	BB	BB	BB	BB	BB	AA	AA	AA	BB	BB	BB	BB	BB	AA	AB	AA	BB	AA	BB	NA	AA	BB	AA	AA	AB	AA	BB	AB	AA	AA	AA	AA	AA	AB	AA	BB
5529	BB	BB	BB	AA	BB	AA	AB	AA	AA	BB	BB	AA	AA	NA	AB	BB	AA	AA	AA	AA	AA	AB	BB	BB	BB	AB	AA	BB	AA	BB	AB	BB	AB	AA	BB	AA	AB	AB	AA	AB	AB	NA	AA	AA	AA	AA	BB	AA	BB
5530	BB	NA	NA	BB	BB	AB	BB	AA	AB	AA	NA	AB	AB	AB	BB	BB	BB	BB	AA	AB	AB	BB	NA	BB	BB	BB	BB	AB	AB	BB	AA	BB	AA	AA	BB	AA	AB	AB	AA	BB	NA	AA	AA	AA	AA	AA	AA	AA	BB
5531	BB	BB	NA	BB	BB	BB	BB	AB	AB	AB	BB	AB	AB	AB	BB	NA	BB	BB	AA	AB	AB	BB	BB	BB	BB	BB	AA	BB	AB	NA	BB	BB	BB	AA	BB	AA	BB	BB	AA	BB	AA	AA	AA	AA	AA	AA	BB	AA	BB
5532	AB	BB	AB	AB	BB	AA	AB	AA	AA	AB	BB	AA	AA	AB	AB	BB	AB	AB	AA	AA	AA	AB	BB	BB	AB	AB	AA	AB	AA	BB	AA	BB	AA	AA	BB	AA	AA	AA	AA	AA	BB	AA	AA	AA	AA	AA	AA	AA	BB
5533	AB	BB	AB	AB	BB	AA	AB	AA	AA	AB	BB	AA	AA	AB	AB	BB	AB	AB	AA	AA	AA	AB	BB	BB	AB	AB	AA	AB	AA	BB	AB	BB	AB	AA	BB	AA	AB	AB	AA	AB	AB	AA	AA	AA	AA	AA	AB	AA	BB
5534	AB	BB	AB	AB	BB	AB	AB	AA	AA	AB	BB	AA	AA	AB	AB	BB	AB	AB	AA	AA	AA	BB	BB	BB	AA	AB	AA	AA	AA	BB	AA	BB	AA	AA	BB	AA	AA	AA	AA	AA	BB	AA	AA	AA	AA	AA	AA	AA	BB
5535	BB	BB	BB	BB	BB	AB	BB	AB	AB	AA	BB	AB	AB	AB	BB	BB	BB	BB	AA	AB	AB	BB	BB	BB	BB	BB	AB	BB	AB	BB	BB	BB	BB	NA	BB	AA	BB	BB	AA	BB	AA	AA	AA	AA	AA	AA	BB	AA	BB
5536	AA	BB	AB	AB	BB	AA	AB	AA	AA	AB	BB	AA	AA	AB	BB	BB	AA	AB	AA	AA	AA	AB	BB	BB	BB	AA	AA	AA	AA	BB	AB	BB	AB	AA	BB	AA	AA	AB	AA	BB	AA	AA	AA	AA	AA	AA	AA	AA	BB
5537	AB	BB	NA	AB	BB	AA	AB	AB	AA	BB	BB	AA	AA	AB	AB	BB	BB	BB	AA	AA	AA	AB	BB	BB	BB	AA	AA	AA	AA	BB	AA	BB	AA	AA	BB	AA	AA	AA	AA	AA	BB	AA	AA	AA	AA	AA	AA	AA	BB
5538	AB	BB	BB	AB	AA	AA	BB	AA	AA	AA	BB	AA	BB	AB	AA	BB	AA	BB	AA	AA	AA	BB	AA	BB	BB	BB	AA	AA	BB	AB	BB	BB	BB	AA	BB	AA	BB	AA	AA	BB	BB	AB	AB	AA	AB	AB	AA	BB	BB
5539	AA	BB	AA	AA	BB	AA	AA	AA	AA	AA	BB	AA	AA	AB	AA	BB	AA	AA	AA	AA	AA	AA	BB	BB	AB	AB	AA	AB	AA	BB	AA	AB	AA	AA	BB	AA	AB	AA	AA	AA	BB	AA	AA	AA	AA	AA	AA	AB	NA
5540	BB	BB	BB	BB	BB	AA	BB	AA	AA	BB	BB	NA	NA	BB	BB	BB	BB	AB	AA	AA	AA	BB	NA	BB	BB	BB	AA	AB	AA	BB	NA	BB	AB	AA	BB	AA	AA	AB	AA	BB	AB	AA	AA	AA	AA	AA	NA	AA	BB
5541	BB	BB	BB	BB	BB	AA	BB	AA	AA	BB	BB	AA	AA	BB	BB	BB	BB	BB	AA	AA	AA	BB	BB	BB	BB	BB	AA	AB	AA	BB	AB	BB	AB	AA	BB	AA	AB	BB	AA	AB	AB	AA	AA	AA	AA	AA	AB	AA	BB
5542	AB	BB	AB	AB	BB	AA	AB	AA	AA	AB	BB	AA	AA	AB	AB	BB	AA	AB	AA	AA	AA	AB	BB	BB	AB	AB	AA	AA	AA	BB	AA	BB	AA	AA	BB	AA	AA	AA	AA	AA	BB	AA	AA	AA	AA	AA	AA	AA	BB
5543	AB	BB	AB	AB	BB	AA	AB	AA	AA	AB	BB	AA	AA	AB	AA	BB	AB	AB	AA	AA	AA	AB	BB	BB	AB	AB	AA	AA	AA	BB	AB	BB	AB	AA	BB	AA	AB	AB	AA	AB	AB	AA	AA	AA	AA	AA	AB	AA	BB
5544	BB	BB	BB	NA	BB	AB	BB	AB	AA	BB	BB	AA	AA	BB	BB	BB	AB	AB	AA	AA	AA	AB	BB	BB	AA	BB	AA	AB	AA	NA	BB	BB	BB	AA	BB	AA	BB	BB	AA	BB	AA	AA	NA	NA	NA	AA	BB	AA	BB
5545	BB	BB	BB	BB	BB	AA	BB	AA	AA	BB	BB	AA	AA	BB	BB	BB	BB	BB	AA	AA	AA	BB	BB	BB	BB	BB	AA	AB	AA	BB	AB	BB	AB	AA	BB	AA	AB	AB	AA	AB	AB	AA	AA	AA	AA	AA	AB	AA	BB
5546	NA	BB	BB	BB	BB	AB	BB	AB	NA	AA	BB	AB	AB	AB	BB	BB	BB	NA	NA	AA	AA	BB	BB	NA	BB	BB	AA	BB	AA	NA	AB	BB	AA	AA	BB	AA	AB	AB	AA	NA	AA	AA	AA	AA	AA	AA	NA	AA	BB
5547	NA	BB	BB	BB	NA	BB	BB	AB	AB	AB	BB	BB	BB	AB	BB	BB	BB	BB	AA	AA	AA	BB	BB	BB	BB	BB	AA	BB	NA	BB	BB	BB	NA	AA	NA	AA	BB	BB	AA	NA	AA	AA	AA	AA	AA	AA	BB	AA	BB
5548	BB	BB	BB	BB	BB	AA	BB	AB	AA	BB	BB	AA	AA	BB	BB	BB	BB	BB	AA	AA	AA	BB	BB	BB	BB	BB	AA	AB	AA	BB	BB	BB	BB	AA	NA	AA	AA	AB	AA	AB	BB	AA	AA	AA	AA	AA	NA	AA	BB
5549	BB	BB	BB	BB	BB	BB	BB	AA	AB	AB	BB	BB	BB	AB	BB	BB	BB	BB	AA	AA	AA	BB	BB	BB	BB	BB	AB	BB	BB	BB	BB	BB	BB	AA	BB	NA	NA	BB	AA	BB	AA	AA	AA	AA	AA	AA	BB	AA	BB
5550	BB	BB	BB	BB	BB	AA	BB	AA	AA	BB	BB	AA	AA	BB	BB	BB	BB	BB	AA	AA	AA	BB	BB	BB	BB	BB	AA	BB	AA	BB	BB	BB	BB	AA	BB	AA	BB	BB	AA	BB	AA	AA	NA	NA	NA	AA	BB	AA	BB
5551	BB	BB	BB	BB	BB	AA	BB	AA	AA	BB	BB	AA	AA	BB	BB	BB	BB	BB	AA	AA	AA	BB	BB	BB	BB	BB	AA	BB	AA	BB	BB	BB	BB	AA	BB	AA	BB	BB	AA	BB	AA	AA	AA	AA	AA	AA	BB	AA	BB
5552	AB	BB	AB	AB	BB	AA	AB	AA	AA	AB	BB	AA	AA	AB	AB	BB	BB	BB	AA	AA	AA	BB	BB	BB	AA	AB	AA	AB	AB	BB	BB	BB	BB	AA	BB	AA	BB	BB	AA	BB	AA	AA	AA	AA	AA	AA	BB	AA	BB
5553	AB	BB	AB	BB	BB	AA	AB	AA	AA	AB	NA	AA	AA	AA	AB	BB	AB	AB	AA	AA	AA	AB	BB	BB	BB	AB	AA	AB	AA	BB	AB	BB	AB	AA	BB	AA	AB	BB	AA	BB	AB	AA	AA	AA	AA	AA	AA	AA	BB
5554	BB	BB	BB	BB	BB	BB	BB	AB	AA	BB	BB	AA	AA	AB	BB	BB	BB	BB	AA	AA	AA	BB	BB	BB	BB	BB	AA	BB	NA	BB	BB	BB	BB	AA	BB	AA	BB	BB	AA	BB	AA	AA	AA	AA	AA	AA	BB	AA	NA
5555	AB	BB	BB	AB	BB	AA	AB	AB	AA	AB	BB	AA	AA	AB	AB	BB	AB	AB	AA	AA	AA	AB	BB	BB	AB	AB	AA	AB	AA	BB	NA	BB	AB	AA	BB	AA	BB	AB	AA	NA	AB	AA	AA	AA	AA	AA	BB	AA	BB
5556	BB	BB	NA	BB	BB	AA	BB	AA	AA	BB	BB	AA	AA	BB	BB	BB	BB	BB	AA	AA	AA	BB	BB	BB	BB	BB	AA	BB	AA	BB	BB	BB	BB	AA	BB	AA	BB	BB	AA	NA	AA	AA	AA	AA	AA	AA	BB	AA	BB
5557	AB	BB	AB	AB	BB	AA	AA	AA	AA	AB	BB	AA	AA	AB	AB	BB	AB	AB	AA	AA	AA	AB	BB	BB	AB	AB	AA	AB	AA	BB	AB	BB	AB	AA	BB	AA	AB	AB	AA	AB	AB	AA	AA	AA	AA	AA	AB	AA	BB
5558	AB	BB	AA	AB	BB	AA	AB	AA	AA	AB	BB	AA	AA	AB	AB	BB	AB	AA	AA	AA	AA	AB	BB	BB	AB	AB	AA	AA	AA	BB	AA	BB	AA	AA	BB	AA	AA	AA	AA	AA	BB	AA	AA	AA	AA	AA	AA	AA	BB
5559	AB	BB	AB	AB	BB	AA	AB	AA	AA	AB	BB	AA	AA	AB	AB	BB	AB	AB	AA	AA	AA	AB	BB	BB	AB	AB	AA	AA	AA	BB	AB	BB	AA	AA	BB	AA	AB	AB	AA	AB	AA	AA	AA	AA	AA	AA	AA	AA	NA
5560	BB	BB	BB	BB	BB	AB	BB	AB	AA	BB	BB	AA	AA	BB	BB	BB	BB	BB	AA	AA	AA	BB	BB	BB	BB	BB	AA	BB	AA	BB	BB	BB	BB	AA	BB	AA	BB	BB	AA	AB	AA	AA	AA	AA	AA	AA	BB	AA	BB
5561	BB	BB	NA	BB	BB	BB	BB	AB	AA	BB	BB	AB	AB	AB	BB	BB	BB	BB	AA	AB	AB	BB	BB	BB	BB	BB	AB	AB	AB	BB	AB	BB	AB	AA	BB	AA	AB	AB	AA	AB	AB	AA	AA	AA	AA	AA	AB	AA	BB
5562	BB	BB	NA	BB	BB	AB	NA	BB	AA	BB	BB	AA	AA	BB	BB	NA	BB	BB	AA	AA	AA	BB	NA	NA	BB	NA	AA	AB	AA	BB	BB	BB	BB	AA	BB	AA	BB	BB	AA	NA	AA	AA	AA	AA	AA	AA	BB	AA	BB
5563	BB	BB	BB	BB	BB	AA	BB	AA	AA	BB	BB	AA	AA	BB	BB	BB	BB	BB	AA	AA	AA	BB	BB	BB	BB	BB	AA	BB	AA	BB	BB	BB	BB	AA	BB	AA	BB	BB	AA	BB	AA	AA	AA	AA	AA	AA	BB	AA	BB
5564	AB	BB	AB	AA	BB	AA	AB	AA	AA	AB	BB	AA	AA	AB	AB	BB	AB	AB	AA	AA	AA	AB	BB	BB	AB	AB	AA	AB	AA	BB	AB	BB	AB	AA	BB	AA	AB	AB	AA	AB	AB	AA	AA	AA	AA	AA	AA	AA	BB
5565	BB	BB	BB	BB	BB	AA	BB	AA	AA	BB	BB	AA	AA	BB	BB	BB	BB	BB	AA	AA	AA	BB	BB	BB	BB	BB	AA	BB	AA	BB	BB	BB	BB	AA	BB	AA	BB	BB	AA	BB	AA	AA	AA	AA	AA	AA	AB	AA	BB
5566	AB	BB	AB	AB	BB	AA	AB	AA	AA	AB	BB	AA	AA	AB	AA	BB	AB	AB	AA	AA	AA	AB	BB	BB	AB	AB	AA	AA	AA	BB	AA	BB	AA	AA	BB	AA	AA	AA	AA	AA	BB	AA	AA	AA	AA	AA	AA	AA	BB
5567	BB	BB	BB	BB	BB	AB	BB	AB	AB	AB	BB	AB	AB	AB	BB	BB	BB	BB	AA	AB	AB	BB	BB	BB	BB	BB	AB	AB	AB	BB	AB	BB	AB	AA	BB	AA	AB	AB	AA	AA	AB	AA	AA	AA	AA	AA	AB	AA	BB
5568	BB	BB	BB	AB	BB	AB	BB	AB	AB	AB	BB	AB	AB	AB	BB	BB	BB	BB	AA	AB	AB	BB	BB	BB	BB	BB	AB	BB	AB	BB	BB	BB	BB	AA	BB	AA	BB	BB	AA	BB	AA	AA	AA	AA	AA	AA	BB	AA	BB
5569	BB	BB	BB	BB	BB	AA	BB	AA	AA	BB	BB	AA	AA	BB	BB	BB	BB	BB	AA	AA	AA	BB	BB	BB	BB	BB	AA	BB	AA	BB	BB	BB	BB	AA	BB	AA	BB	BB	AA	BB	AA	AA	AA	AA	AA	AA	BB	AA	BB
5570	BB	BB	BB	BB	BB	AA	BB	AB	AB	AB	BB	AB	AB	AB	BB	BB	BB	BB	AA	BB	AB	BB	BB	BB	BB	BB	AB	BB	BB	BB	BB	BB	BB	AA	BB	AA	BB	BB	AA	BB	AA	AA	AA	AA	AA	AA	BB	AA	BB
5571	BB	BB	BB	BB	BB	AA	BB	AA	AA	BB	BB	AA	AA	BB	BB	BB	BB	BB	AA	AA	AA	BB	BB	BB	BB	BB	AA	AB	AA	BB	AB	BB	AB	AA	BB	AA	AB	AB	AA	AB	AB	AA	AA	AA	AA	AA	AB	AA	BB
5572	AB	BB	AA	AB	BB	AA	AB	AA	AA	AB	BB	AA	AA	AB	BB	BB	AB	BB	AA	AA	AA	AB	BB	BB	AB	AB	AA	AB	AA	BB	BB	BB	BB	AA	BB	AA	BB	BB	AA	BB	AA	AA	AA	AA	AA	AA	BB	AA	BB
5573	BB	BB	BB	BB	BB	AB	BB	AB	AA	BB	BB	AA	AA	BB	BB	BB	BB	BB	AA	AA	AA	BB	BB	BB	BB	BB	AA	BB	AA	BB	BB	BB	BB	AA	BB	AA	BB	BB	AA	BB	AA	AA	AA	AA	AA	AA	BB	AA	BB
5574	BB	BB	BB	BB	BB	AB	BB	AB	AB	AB	BB	AB	AB	AB	BB	BB	BB	BB	AA	AB	AB	BB	BB	BB	BB	BB	AB	BB	AB	BB	BB	BB	BB	AA	BB	AA	BB	BB	AA	BB	AA	AA	AA	AA	AA	AA	BB	AA	BB
5575	AB	BB	AB	AA	BB	AA	AB	AA	AA	AB	BB	AA	AA	AB	AB	BB	BB	BB	AA	AA	AA	AB	BB	BB	AB	AB	AA	AA	AA	BB	AA	BB	BB	AA	BB	AA	AA	AB	AA	NA	BB	AA	AA	AA	AA	AA	BB	AA	BB
5576	BB	BB	AB	BB	BB	AB	BB	AB	AA	AB	BB	AA	AA	AB	BB	BB	BB	BB	AA	AA	AB	BB	BB	BB	BB	BB	AA	BB	AA	BB	BB	BB	BB	AA	BB	AA	BB	BB	AA	BB	AA	AA	AA	AA	AA	AA	BB	AA	BB
5577	BB	BB	BB	BB	BB	AB	BB	AB	AB	AB	BB	AB	AB	AB	BB	BB	BB	BB	AA	AB	AB	BB	BB	BB	BB	BB	AB	BB	AB	BB	BB	BB	BB	AA	BB	AA	BB	BB	AA	BB	AA	AA	AA	AA	AA	AA	BB	AA	BB
5578	BB	BB	BB	BB	BB	AB	BB	AA	AA	BB	BB	AA	AA	BB	BB	AB	BB	BB	AA	AA	AA	BB	BB	BB	BB	BB	AA	AB	AA	BB	AA	BB	AB	AA	BB	AA	AB	AB	AA	BB	AB	AA	AA	AA	AA	AA	AB	AA	NA
5579	AB	BB	AB	NA	BB	AA	AB	AA	AA	AB	BB	AA	AA	AB	AB	BB	BB	AB	AA	AA	AA	AB	BB	BB	AB	AB	AA	AB	AA	BB	AB	BB	AA	AA	BB	AA	AA	AB	AA	AB	AB	AA	AA	AA	AA	AA	AB	AA	BB
5580	AB	BB	AB	AB	BB	AA	AB	AA	AA	AB	BB	AA	AA	AB	AB	BB	AB	AB	AA	AA	AA	AB	BB	BB	AB	AB	AA	AA	AA	BB	AA	BB	AA	AA	BB	AA	AA	AA	AA	AA	BB	AA	AA	AA	AA	AA	AA	AA	BB
5581	BB	BB	BB	BB	BB	AB	BB	AB	AB	BB	BB	AB	AB	AB	BB	BB	BB	BB	AA	AB	AB	BB	BB	BB	BB	BB	AA	BB	AA	BB	BB	BB	BB	AA	BB	AA	BB	BB	AA	BB	AA	AA	AA	AA	AA	AA	BB	AA	BB
5582	BB	BB	BB	BB	BB	AA	BB	AA	AA	BB	BB	AA	AA	BB	BB	BB	BB	BB	AA	AA	AA	BB	BB	BB	BB	BB	AA	BB	AA	BB	BB	BB	BB	AA	BB	AA	BB	BB	AA	BB	AA	AA	AA	AA	AA	AA	BB	AA	BB
5583	BB	BB	BB	BB	BB	AB	BB	AA	AB	BB	BB	AA	AA	AB	BB	BB	BB	BB	AA	AB	AB	BB	BB	BB	BB	BB	AB	BB	AB	BB	BB	BB	BB	AA	BB	AA	BB	BB	AA	BB	AA	AA	AA	AA	AA	AA	BB	AA	BB
5584	BB	BB	BB	BB	BB	AA	BB	AA	AA	BB	BB	AA	AA	BB	BB	BB	BB	BB	AA	AA	AA	BB	BB	BB	BB	BB	AA	BB	AA	BB	BB	BB	BB	AA	BB	AA	BB	BB	AA	BB	AB	AA	AA	AA	AA	AA	BB	AA	BB
5585	BB	BB	BB	BB	BB	AB	BB	AB	AA	BB	BB	AA	AA	BB	BB	BB	BB	BB	AA	AA	AA	BB	BB	BB	BB	BB	AA	AB	AA	BB	AB	BB	AB	AA	BB	AA	AB	AB	AA	AB	AB	AA	AA	AA	AA	AA	AB	AA	BB
5586	BB	BB	BB	BB	BB	AB	BB	AB	AB	AA	BB	AB	AB	AB	BB	BB	BB	BB	AA	AB	AB	BB	BB	BB	BB	BB	AB	BB	AB	BB	BB	BB	BB	AA	BB	AA	BB	BB	AA	BB	AA	AA	AA	AA	AA	AA	BB	AA	BB
5587	AB	BB	AB	AB	BB	AA	AB	AA	AA	AB	BB	AA	AA	AB	AA	BB	BB	AB	AA	AA	AA	AB	BB	BB	AB	AB	AA	AB	AA	BB	AB	BB	BB	AA	BB	AA	AB	AB	AA	AB	AB	AA	AA	AA	AA	AA	AB	AA	BB
5588	BB	BB	BB	BB	BB	AB	BB	AB	AB	AA	BB	AB	AB	BB	BB	BB	BB	BB	AA	AB	AB	BB	BB	BB	BB	BB	AA	BB	AA	BB	BB	BB	BB	AA	BB	AA	BB	BB	AA	BB	AA	AA	AA	AA	AA	AA	BB	AA	BB
5589	AB	BB	AB	AB	BB	AA	AB	AA	AA	AB	BB	AA	AA	AB	AB	BB	AB	AB	AA	AA	AA	AB	BB	BB	AB	AB	AA	AA	AA	BB	AA	BB	AA	AA	BB	AA	AA	AA	AA	AA	BB	AA	AA	AA	AA	AA	AA	AA	BB
5590	BB	BB	BB	BB	BB	AA	BB	AB	AB	AB	BB	BB	BB	AB	BB	BB	BB	BB	AA	AA	AB	BB	BB	BB	BB	BB	AB	AB	AB	BB	AA	BB	AB	AA	BB	AA	AB	AB	AA	AA	AB	AA	AA	AA	AA	AA	AB	AA	BB
5591	AB	BB	AB	AB	BB	AA	AB	AA	AA	AB	BB	AA	AA	AB	AB	BB	AB	AB	AA	AA	AA	AB	BB	BB	AB	AB	AA	AA	AA	BB	AA	BB	AA	AA	BB	AA	AA	AA	AA	AA	BB	AA	AA	AA	AA	AA	AA	AA	BB
5592	AB	BB	AB	AB	BB	AA	AB	AA	AA	AB	BB	AA	AA	AA	AA	BB	AB	NA	NA	NA	AA	BB	BB	BB	NA	BB	AA	AA	AB	NA	AB	BB	BB	AA	BB	AA	BB	BB	AA	BB	NA	AA	AA	AA	AA	AA	BB	AA	NA
5593	BB	BB	BB	BB	BB	AB	BB	AB	AB	AB	BB	AB	AB	AB	BB	BB	BB	BB	AA	AB	AA	BB	BB	BB	BB	BB	AA	BB	AA	BB	BB	BB	BB	AA	BB	AA	BB	BB	AA	BB	AA	AA	AA	AA	AA	AA	BB	AA	BB
5594	AB	BB	NA	AB	BB	AA	AB	AA	AB	AB	BB	AB	AB	AB	BB	BB	BB	BB	AA	AB	BB	BB	BB	BB	BB	BB	AB	BB	AB	BB	BB	BB	BB	AA	BB	AA	BB	BB	AA	BB	AA	AA	AA	AA	AA	AA	BB	AA	BB
5595	AB	BB	AB	AB	BB	AA	AB	AA	AA	AB	BB	AA	AA	AB	AB	BB	AB	AB	AA	AA	AA	AB	BB	BB	AB	AB	AA	AB	AA	BB	AA	BB	AA	AA	BB	AA	AA	AA	AA	AA	BB	AA	AA	AA	AA	AA	AA	AA	BB
5596	AB	BB	AB	AB	BB	AA	AB	AA	AA	AB	BB	AA	AA	AB	BB	BB	BB	BB	AA	BB	AB	BB	BB	BB	BB	BB	AB	AB	AB	BB	AB	BB	AB	AA	BB	AA	AB	AB	AA	AB	AB	AA	AA	AA	AA	AA	BB	AA	BB
5597	BB	BB	BB	BB	BB	AA	BB	AA	AA	BB	BB	AA	AA	BB	BB	BB	BB	BB	AA	AA	AA	BB	BB	BB	BB	BB	AA	BB	AA	BB	BB	BB	BB	AA	BB	AA	BB	BB	AA	BB	AA	AA	AA	AA	AA	AA	BB	AA	BB
5598	AB	BB	AB	AB	BB	AA	AB	AA	AA	AB	BB	AA	AA	AA	AB	BB	AB	AB	AA	AA	AA	AB	BB	BB	AB	AB	AA	AA	AA	BB	AA	BB	AA	AA	BB	AA	AA	AA	AA	AA	BB	AA	AA	AA	AA	AA	AA	AA	BB
5599	BB	BB	BB	BB	BB	AA	BB	AA	AA	BB	BB	AA	AA	BB	BB	BB	BB	BB	AA	AA	AA	BB	BB	BB	BB	BB	AA	BB	AA	BB	BB	BB	BB	AA	BB	AA	BB	BB	NA	BB	AA	AA	AA	AA	AA	AA	BB	AA	BB
5600	BB	BB	BB	BB	BB	AB	BB	AB	AB	AB	BB	AB	AB	AB	BB	BB	BB	BB	AA	AA	AB	BB	BB	BB	BB	BB	AA	AB	AA	BB	AB	BB	AB	AA	BB	AA	AB	AA	AA	AB	AB	AA	AA	AA	AA	AA	AB	AA	BB
5601	BB	BB	BB	BB	BB	AB	BB	AB	AB	AB	BB	AB	AB	AB	BB	BB	BB	BB	AA	AB	AB	BB	BB	BB	BB	BB	AB	BB	AB	BB	BB	BB	BB	AA	NA	AA	BB	BB	AA	BB	AA	AA	AA	AA	AA	AA	BB	AA	BB
5602	AB	BB	AA	AB	BB	AA	AB	AA	AA	AB	BB	AA	AA	AB	AB	BB	AB	AB	AA	AA	AA	AB	BB	BB	AB	AB	AA	AA	AA	BB	AA	BB	AA	AA	BB	AA	AA	AA	AA	AA	BB	AA	AA	AA	AA	AA	AA	AA	BB
5603	BB	BB	NA	BB	BB	AB	BB	AB	AB	AB	BB	AA	AA	NA	BB	BB	BB	BB	AA	AB	AB	BB	BB	BB	BB	BB	AA	AB	AB	NA	BB	BB	AB	AA	BB	AA	AB	AB	AA	BB	AB	AA	AA	AA	AA	AA	BB	AA	BB
5604	BB	BB	BB	BB	BB	AA	BB	AA	AA	BB	BB	AA	AA	BB	BB	BB	BB	BB	AA	AA	AA	BB	BB	BB	BB	BB	AA	BB	AA	BB	BB	BB	BB	AA	BB	AA	BB	BB	AA	BB	AA	AA	AA	AA	AA	AA	BB	AA	BB
5605	AB	BB	AA	AB	NA	AA	AB	AA	AA	AB	BB	AA	AA	AB	AB	BB	AB	BB	AA	AA	AA	AA	NA	BB	NA	AA	AA	AA	AA	BB	BB	BB	AA	AA	NA	NA	AB	NA	AA	AB	AB	AA	AA	AA	AA	NA	BB	AA	BB
5606	BB	BB	BB	BB	BB	AB	BB	AB	AB	AB	BB	AB	AB	AB	BB	BB	BB	BB	AA	AB	AB	BB	BB	BB	BB	BB	AB	BB	AA	BB	BB	BB	BB	AA	BB	AA	BB	BB	AA	BB	AA	AA	AA	AA	AA	AA	BB	AA	BB
5607	BB	BB	BB	BB	BB	AB	BB	AB	AB	AB	BB	AB	AB	AB	BB	BB	BB	BB	AA	AB	AB	BB	BB	BB	BB	BB	AB	BB	AB	BB	BB	BB	BB	AA	BB	AA	BB	AB	AA	BB	AA	AA	AA	AA	AA	AA	BB	AA	BB
5608	BB	BB	BB	BB	BB	AB	BB	AA	AA	AA	BB	NA	NA	AB	AA	BB	AB	AB	AA	AA	AA	AB	BB	BB	AA	AB	AA	AB	AA	BB	AB	BB	AB	AA	BB	AA	AB	AB	AA	AB	AB	AA	AA	AA	AA	NA	AA	AA	BB
5609	AB	BB	AA	AB	BB	AA	AB	AA	AA	AB	BB	AA	AA	AB	AB	BB	AB	AB	AA	AA	AA	AB	BB	BB	AB	AB	AA	AA	AA	BB	AB	BB	AB	AA	BB	AA	AB	AB	AA	AB	AB	AA	AA	AA	AA	AA	BB	AA	BB
5610	AB	BB	BB	AB	BB	AA	AB	AA	AA	AB	BB	AA	AA	AB	AB	BB	AB	AB	AA	NA	AA	AB	BB	BB	AB	AB	AA	AA	AA	BB	AA	BB	AA	AA	BB	AA	AA	AA	NA	AA	BB	AA	AA	AA	AA	AA	AA	AA	BB
5611	AB	BB	AB	AB	BB	AA	AB	AA	AA	AB	BB	AA	AA	AB	AB	BB	AB	AB	AA	AA	AA	AB	BB	BB	AB	AB	AA	AA	AA	BB	AB	BB	AB	AA	BB	AA	AB	AB	AA	AB	AB	AA	AA	AA	AA	AA	AB	AA	BB
5612	NA	NA	NA	NA	NA	NA	NA	NA	NA	NA	NA	NA	NA	NA	NA	NA	NA	NA	NA	NA	NA	NA	NA	NA	NA	NA	NA	NA	NA	NA	NA	NA	NA	NA	NA	NA	NA	NA	NA	NA	NA	NA	NA	NA	NA	NA	NA	NA	NA
5613	AB	BB	AB	AB	BB	AA	AB	AA	AA	AB	BB	AA	AA	AB	AB	BB	AB	AB	AA	AA	AA	AB	BB	BB	AB	AB	AA	AB	AA	BB	AB	BB	AB	AA	BB	AA	AB	AB	AA	AB	AB	AA	AA	AA	AA	AA	AB	AA	BB
5614	BB	BB	BB	BB	BB	AA	BB	AA	AA	BB	BB	AA	AA	BB	BB	BB	BB	BB	AA	AB	AA	BB	BB	BB	BB	BB	AA	BB	AA	BB	BB	BB	BB	AA	BB	AA	BB	BB	AA	BB	AA	AA	AA	AA	AA	AA	BB	AA	NA
5615	BB	BB	BB	BB	BB	AB	BB	AB	AA	BB	BB	AA	AA	BB	BB	BB	BB	BB	AA	AA	AA	BB	BB	BB	BB	BB	AA	BB	AA	BB	BB	BB	BB	AA	BB	AA	BB	BB	AA	BB	AA	AA	AA	AA	AA	AA	BB	AA	BB
5616	BB	BB	BB	BB	BB	AB	BB	AB	AB	AB	BB	AB	AB	AB	BB	BB	BB	BB	AA	AB	AB	BB	BB	BB	BB	BB	AA	BB	AA	BB	BB	BB	BB	AA	BB	AA	BB	BB	AA	BB	AA	AA	AA	AA	AA	AA	BB	AA	BB
5617	BB	BB	BB	BB	BB	AA	BB	AA	AA	BB	BB	AA	AA	BB	BB	BB	BB	BB	AA	AA	AA	BB	BB	BB	BB	BB	AA	AB	AA	BB	BB	BB	BB	AA	NA	AA	AB	AB	AA	AA	AB	AA	AA	AA	AA	AA	AA	AA	BB
5620	AB	BB	AB	AB	BB	AA	AB	AA	AA	AB	BB	AA	AA	AB	AB	BB	AB	AB	AA	AA	AA	AB	BB	BB	AB	AB	AA	AB	AA	BB	AB	BB	AB	AA	BB	AA	AB	AB	AA	AB	AB	AA	AA	AA	AA	AA	AB	AA	BB
5621	BB	BB	BB	BB	BB	AB	BB	AB	AB	AB	BB	AB	AB	AB	BB	BB	BB	BB	AA	AB	AB	BB	BB	BB	BB	BB	AB	BB	AB	BB	BB	BB	BB	AA	BB	AA	AB	AB	AA	AB	AB	AA	AA	AA	AA	AA	AB	AA	BB
5622	BB	BB	BB	BB	BB	AA	BB	AA	AA	BB	NA	AA	AA	BB	BB	BB	BB	BB	AA	AA	AA	BB	BB	BB	AB	BB	AA	AB	AA	BB	BB	BB	AB	AA	BB	AA	AB	AB	AA	AB	AB	AA	AA	AA	AA	AA	NA	AA	BB
5623	BB	BB	BB	BB	BB	AB	BB	AB	AA	BB	BB	AA	AA	BB	BB	BB	BB	NA	NA	AA	AA	BB	BB	BB	BB	BB	AA	AB	AA	BB	AB	BB	AB	AA	BB	AA	AB	AB	AA	AB	AB	AA	AA	AA	AA	AA	BB	AA	BB
5624	AB	BB	AB	AB	BB	AA	BB	AA	AA	AB	BB	AA	AA	AB	AB	BB	BB	AB	AA	AA	AA	BB	BB	BB	BB	AA	AA	AB	AA	BB	BB	BB	BB	AA	BB	AA	BB	BB	AA	BB	AA	AA	AA	AB	AA	AA	BB	AA	BB
5625	BB	BB	BB	BB	BB	AB	BB	AA	AB	AB	BB	AB	AB	AB	BB	BB	BB	BB	AA	AB	AB	BB	BB	BB	BB	BB	AB	BB	AB	BB	BB	BB	BB	AA	BB	AA	BB	BB	AA	BB	AA	AA	AA	AA	AA	AA	BB	AA	BB
5626	BB	BB	BB	BB	BB	AA	BB	AA	AA	BB	BB	AA	AA	BB	BB	BB	BB	BB	AA	AA	AA	BB	BB	BB	BB	BB	AA	BB	AB	BB	BB	BB	BB	AA	BB	AA	BB	BB	AA	BB	AA	AA	AA	AA	AA	AA	BB	AA	BB
5627	BB	BB	BB	BB	BB	AB	BB	AB	AB	AB	BB	AB	AB	AB	BB	BB	BB	BB	AA	AB	AB	BB	BB	BB	BB	BB	AB	BB	AB	BB	BB	BB	BB	AA	BB	AA	BB	BB	AA	BB	AB	AA	AA	AA	AA	AA	BB	AA	BB
5628	BB	BB	BB	BB	BB	AB	BB	AB	AB	AB	BB	AB	AB	AB	BB	BB	BB	BB	AA	AB	AB	BB	BB	BB	BB	BB	AB	AB	AB	BB	AB	BB	AA	AA	BB	AA	AB	BB	AA	AB	AB	AA	AA	AA	AA	AA	AB	AA	BB
5629	AB	BB	AB	AB	BB	AB	AB	AA	AA	AB	BB	AA	AA	AB	AB	BB	AB	AB	AA	AA	AA	AB	BB	BB	AB	AB	AA	AB	AA	BB	AB	BB	AB	AA	BB	AA	AB	AA	AA	AA	BB	AA	AA	AA	AA	AA	AA	AA	BB
5630	AB	BB	BB	BB	BB	AB	BB	AB	AB	BB	BB	AB	AB	AB	BB	BB	BB	BB	AA	AB	AB	BB	BB	BB	BB	BB	AB	BB	BB	BB	BB	BB	BB	AA	BB	AA	BB	BB	AA	BB	AA	AA	AA	AA	AA	AA	BB	AA	BB
5631	BB	BB	BB	BB	BB	AB	BB	AB	AB	AB	BB	BB	BB	AB	BB	BB	BB	BB	AA	AB	AB	BB	BB	BB	BB	BB	AA	AB	AA	BB	AA	BB	AB	AA	BB	AA	AB	AB	AA	AB	AB	AA	AA	AA	AA	AA	AB	AA	BB
5632	AB	BB	AA	AB	BB	AA	AB	AA	AA	AB	BB	AA	AA	AB	AB	BB	AB	AB	AA	AA	AA	AB	BB	BB	AB	AB	AA	AA	AA	BB	AA	BB	AA	AA	BB	AA	AB	AA	AA	AA	BB	AA	AA	AA	AA	AA	AA	AA	BB
5633	BB	BB	BB	BB	BB	AA	BB	AA	AA	BB	BB	AA	AA	BB	BB	BB	BB	BB	AA	AA	AA	BB	BB	BB	BB	BB	AA	AB	AA	BB	AB	BB	AB	AA	BB	AA	AB	AB	AA	AB	AB	AA	AA	AA	AA	AA	AB	AA	BB
5634	AB	BB	AB	BB	BB	AA	AB	AA	AA	AB	BB	AA	AA	AB	AB	BB	AB	AB	AA	AA	AA	AB	BB	BB	AB	AB	AA	AA	AA	BB	AA	BB	AA	AA	BB	AA	AA	AA	AA	AA	BB	AA	AA	AA	AA	AA	AA	AA	BB
5636	BB	BB	BB	BB	BB	AB	BB	AB	AB	AB	BB	AB	AB	AB	BB	BB	BB	BB	AA	AB	AB	BB	BB	BB	BB	BB	AA	BB	BB	BB	BB	BB	BB	AA	BB	AA	BB	BB	AA	BB	AA	AA	NA	NA	NA	AA	BB	AA	BB
5637	BB	BB	BB	BB	BB	AA	AB	AA	AA	BB	BB	AA	AA	BB	BB	BB	BB	BB	AA	AA	AA	BB	BB	BB	BB	BB	AA	AB	AA	BB	AB	BB	AB	AA	BB	AA	AB	AB	AA	AB	AB	AA	AA	AA	AA	AA	AB	AA	BB
5638	AB	BB	AA	AB	BB	AA	AB	AA	AA	AB	BB	AA	AA	AB	AB	BB	AB	AB	AA	AA	AA	AB	BB	BB	AB	AB	AA	AB	AA	BB	BB	BB	BB	AA	BB	AA	BB	BB	AA	BB	AA	AA	AA	AA	AA	AA	BB	AA	BB
5639	AB	BB	AA	AB	BB	AA	AB	AA	AA	AB	BB	AA	AA	AB	AB	BB	AB	AB	AA	AA	AA	AB	BB	BB	AB	AB	AA	AB	AA	BB	BB	BB	BB	AA	BB	AA	BB	NA	AA	BB	AA	AA	AA	AA	AA	AA	BB	AA	BB
5640	AB	BB	AB	AB	BB	AA	AB	AA	AA	BB	BB	AA	AA	BB	AB	BB	AA	AB	AA	AA	AA	AB	BB	BB	AB	AB	AA	AB	AA	BB	BB	BB	BB	AA	BB	AA	BB	BB	AA	BB	AA	AA	AA	AA	AA	AA	NA	AA	BB
5641	BB	BB	NA	BB	BB	AA	BB	AA	AA	BB	BB	AA	AA	BB	BB	BB	BB	AB	AA	AA	AA	BB	BB	BB	BB	BB	AA	AB	AA	BB	AB	BB	AB	AA	BB	AA	AB	AB	AA	AB	AB	AA	AA	AA	AA	AA	AB	AA	BB
5642	BB	BB	BB	BB	BB	BB	BB	AB	NA	AB	BB	BB	BB	AA	BB	BB	BB	BB	AA	AB	AB	BB	BB	BB	BB	BB	AB	BB	AB	BB	AB	BB	BB	AA	BB	AA	BB	BB	AA	BB	AA	AA	AA	AA	AA	AA	BB	AA	BB
5643	BB	BB	BB	BB	BB	AA	BB	NA	AA	BB	BB	AA	AA	BB	BB	BB	BB	BB	AA	AA	AA	BB	BB	BB	BB	BB	AA	BB	AA	BB	BB	BB	BB	AA	BB	AA	BB	BB	AA	BB	AA	AA	AA	AA	AA	AA	BB	AA	BB
5645	BB	BB	BB	BB	BB	AA	BB	AA	AA	BB	BB	AA	AA	BB	BB	BB	BB	BB	AA	AA	AA	BB	BB	BB	BB	BB	AA	BB	AA	BB	AB	BB	AB	AA	BB	AB	AB	AB	AA	AB	AA	AA	AA	AA	AA	AA	AB	AA	BB
5646	AB	BB	AB	BB	BB	AA	AB	AA	AB	AB	BB	AA	AA	AB	AB	BB	AB	AB	AA	AA	AA	AB	BB	BB	AB	AB	AA	AB	AA	BB	AB	BB	AB	AA	BB	AA	AB	AB	AA	AB	AB	AA	AA	AA	AA	AA	AB	AA	BB
5647	BB	BB	BB	BB	BB	AA	BB	AA	AA	BB	BB	AA	AA	BB	BB	BB	BB	BB	AA	AA	AA	BB	BB	BB	NA	BB	AA	AB	AA	BB	AB	BB	AB	AA	BB	AA	AB	AB	AA	AB	AB	AA	AA	AA	AA	AA	AB	AA	BB
5648	BB	BB	BB	BB	BB	AA	BB	AA	AA	BB	BB	AA	AA	BB	BB	BB	BB	BB	AA	AA	AA	BB	BB	BB	BB	BB	AA	AB	AA	BB	NA	BB	AB	AA	BB	AA	AB	AB	AA	AB	AB	AA	AA	AA	AA	AA	AB	AA	BB
5649	BB	BB	BB	BB	BB	AB	BB	AB	AB	AB	BB	AB	AB	AB	BB	BB	BB	BB	AA	AB	AB	BB	BB	BB	BB	BB	AA	AB	AA	BB	AB	BB	AB	AA	BB	AA	AB	AB	AA	AB	AB	AA	AA	AA	AA	AA	AB	AA	BB
5650	AB	BB	AB	AB	BB	AA	AB	AA	AA	AB	BB	AA	AA	AB	AB	BB	AB	AB	AA	AA	AA	AB	BB	BB	BB	AB	NA	AB	AA	BB	BB	AB	BB	AA	BB	AA	BB	BB	AA	NA	AA	AA	AA	AA	AA	AA	NA	AA	BB
5651	AB	BB	AB	AB	BB	AA	AB	AA	AA	AA	BB	AA	AA	AA	AB	BB	AA	AA	AA	AA	AA	AB	BB	BB	BB	AB	AA	AB	AA	BB	AB	BB	AB	AA	BB	AA	BB	AA	AA	AB	AA	AA	AA	AA	AA	AA	BB	AA	BB
5653	BB	BB	BB	BB	BB	AA	BB	AA	AA	BB	BB	AA	AA	BB	BB	BB	BB	BB	AA	AA	AA	BB	BB	BB	BB	BB	AA	BB	AA	BB	BB	BB	BB	AA	BB	AA	BB	BB	AA	BB	AA	AA	AA	AA	AA	AA	BB	AA	BB
5654	BB	BB	BB	BB	BB	AB	BB	AB	AA	BB	BB	AA	AA	BB	BB	BB	BB	BB	AA	AA	AA	BB	BB	BB	BB	BB	AA	BB	AA	BB	BB	BB	BB	AA	BB	AA	BB	BB	AA	BB	AA	AA	AA	AA	AA	AA	BB	AA	BB
5655	BB	BB	BB	BB	BB	AB	BB	AB	AB	AB	BB	AA	AA	AB	BB	BB	BB	BB	AA	AB	AB	BB	BB	BB	BB	BB	AA	BB	AA	BB	BB	BB	AB	AA	BB	AA	BB	NA	AA	BB	AA	AA	AA	AA	AA	AA	BB	AA	BB
5656	BB	BB	BB	BB	BB	BB	BB	AB	AB	AB	BB	AB	AB	AB	BB	BB	BB	BB	AA	AB	AB	BB	BB	BB	BB	BB	AA	BB	AA	BB	BB	BB	BB	AA	BB	AA	AB	AA	AA	AB	AB	AA	AA	AA	AA	AA	AB	AA	BB
5657	AB	BB	AB	AB	BB	AA	AB	AA	AA	AB	BB	AA	AA	AB	AB	BB	AB	AB	AA	AA	AA	AB	BB	BB	AB	AB	AA	AB	AA	BB	AB	BB	AB	AA	BB	AA	AB	AB	AA	AB	AB	AA	AA	AA	AA	AA	BB	AA	BB
5658	BB	BB	BB	BB	BB	AB	BB	AB	AA	BB	BB	AA	AA	BB	BB	BB	BB	BB	AA	AA	AA	BB	BB	BB	BB	BB	AA	BB	AA	BB	BB	BB	BB	AA	BB	AA	BB	BB	AA	BB	AA	AA	AA	AA	AA	AA	BB	AA	BB
5659	AB	BB	AB	AB	BB	AA	AB	AA	AA	AB	BB	AA	AA	AB	AB	BB	AB	AB	AA	AA	AA	AB	BB	BB	AB	AB	AA	AA	AA	BB	AA	BB	AA	AA	BB	AA	AA	AA	AA	AA	BB	AA	AA	AA	AA	AA	NA	AA	BB
5660	BB	BB	BB	BB	BB	BB	BB	AB	AA	BB	BB	AA	AA	BB	BB	BB	BB	BB	AA	AA	AA	BB	BB	BB	BB	BB	AA	BB	AA	BB	AB	BB	AB	AA	BB	AA	AB	AB	AA	AA	AB	AA	AA	AA	AA	AA	AB	AA	BB
5661	BB	BB	NA	BB	BB	AB	BB	AB	AB	AB	BB	AB	AB	AB	BB	BB	BB	BB	AA	AB	AB	BB	BB	BB	BB	BB	AB	BB	AB	BB	BB	BB	BB	AA	BB	AA	BB	BB	AA	BB	AA	AA	AA	AA	AA	AA	BB	AA	BB
5662	BB	BB	BB	BB	BB	AB	BB	AB	AA	BB	BB	AA	AA	BB	BB	BB	BB	BB	AA	AA	AA	BB	BB	BB	BB	BB	AA	BB	AA	BB	BB	BB	BB	AA	BB	AA	BB	BB	AA	BB	AB	AA	AA	AA	AA	AA	AB	AA	BB
5663	BB	BB	BB	BB	BB	AA	BB	AA	AA	BB	BB	AA	AA	BB	BB	BB	BB	BB	AA	AA	AA	BB	NA	BB	BB	BB	AA	BB	AA	BB	BB	BB	BB	AA	NA	AA	BB	BB	AA	BB	AA	AA	NA	NA	NA	AA	BB	AA	BB
5664	AB	BB	AB	AB	BB	AA	AB	AA	AA	AB	BB	AA	AA	AB	AB	BB	AB	AB	AA	AA	AA	AB	BB	BB	AB	AB	AA	AB	AA	BB	BB	BB	AB	AA	BB	AA	AB	AB	AA	BB	AB	AA	AA	AA	AA	AA	AB	NA	BB
5665	BB	BB	BB	BB	BB	AB	BB	AB	AB	AB	BB	AB	AB	AA	BB	BB	BB	BB	AA	AB	AB	BB	BB	BB	BB	BB	AA	BB	AA	BB	AB	BB	AB	AA	BB	AA	AB	AB	AA	BB	AB	AA	AA	AA	AA	AA	AB	AA	BB
[truncated: 2 more columns]

[truncated: 9 more sheets: Supp. Data 11, Supp. Data 12, Supp. Data 13, Supp. Data 14, Supp. Data 15, Supp. Data 16, Supp. Data 17, Supp. Data 18, Supp. Data 19]
