# Supplementary material for: The cichlid oral and pharyngeal jaws are evolutionarily and genetically coupled
Source: Nat Commun. 2021 Sep 16;12:5477. doi: 10.1038/s41467-021-25755-5 (PMC8445992; doi:10.1038/s41467-021-25755-5)
Supplement: Supplementary file 6 — Source Data [file 41467_2021_25755_MOESM6_ESM.xlsx]

## Sheet: Figure2a
Phylo_Name	XBlock	YBlock	Clade	Lake
Parananochromis_longirostris	-0.0308661	-0.01154	A	A
Chromidotilapia_kingsleyae	0.0200812	0.0130528	A	A
Nanochromis_nudiceps	-0.0212613	-0.0125968	A	A
Benitochromis_finleyi	0.0138314	0.00531905	A	A
Thysochromis_ansorgii	-0.0116755	0.0067522	A	A
Pelvicachromis_pulcher	0.0377101	-0.0101228	A	A
Anomalochromis_thomasi	-0.00202351	0.00541799	A	A
Hemichromis_fasciatus	0.000742254	0.0207002	A	A
Pelmatochromis_buettikoferi	0.00594228	0.00105013	A	A
Benthochromis_tricoti	-0.0392554	-0.0354206	T	T
Xenochromis_hecqui	0.0288261	-0.0605369	T	T
Perissodus_microlepis	0.0456744	0.0279022	T	T
Cyprichromis_leptosoma	-0.00993461	0.0193935	T	T
Ectodus_descampsii	-0.00175674	0.0264742	T	T
Cunningtonia_longiventralis	0.0610746	0.0301646	T	T
Aulonocranus_dewindti	-0.117655	-0.0417441	T	T
Xenotilapia_ochrogenys	-0.0506541	-0.0247012	T	T
Xenotilapia_leptura	0.120233	0.0222938	T	T
Grammatotria_lemairii	-0.0768048	-0.000765066	T	T
Limnochromis_auritus	0.0135166	0.0204512	T	T
Reganochromis_calliurus	-0.0679139	-0.0226158	T	T
Greenwoodochromis_christyi	0.0751222	0.0257563	T	T
Tangachromis_dhanisi	-0.0375266	-0.0315282	T	T
Cyphotilapia_frontosa	-0.0170788	0.00194426	T	T
Orthochromis_malagaraziensis	0.00599208	0.00988338	T	T
Haplochromis_welcommei	-0.528937	-0.0509133	V	V
Haplochromis_squamulatus	-0.00406258	-0.0085661	V	V
Haplochromis_victoriae	0.0444228	0.0370171	V	V
Mbipia_mbipi	0.461775	0.00414525	V	V
Haplochromis_wingatii	-0.0321597	0.0214218	V	V
Aulonocara_stuartgranti	0.138327	0.0417549	U	M
Aulonocara_koningsi	-0.14258	0.0165768	U	M
Alticorpus_mentale	0.125035	-0.0137324	U	M
Mylochromis_lateristriga	-0.117079	0.0416133	U	M
Sciaenochromis_ahli	-0.151385	-0.100611	U	M
Exochochromis_anagenys	0.0245692	0.0261875	U	M
Naevochromis_chrysogaster	0.131383	0.0031418	U	M
Trematocranus_microstoma	-0.154486	0.0754622	U	M
Chilotilapia_rhoadesii	0.203386	0.0606339	U	M
Cheilochromis_euchilus	0.35809	0.0595462	U	M
Hemitaeniochromis_urotaenia	0.0972303	0.0611455	U	M
Otopharynx_lithobates	0.138985	0.0494513	U	M
Mchenga_cyclicos	-0.12124	0.0690018	U	M
Lethrinops_lethrinus	-0.29647	-0.0853931	U	M
Lichnochromis_acuticeps	-0.0295026	0.0275313	U	M
Nimbochromis_linni	-0.0400242	0.043189	U	M
Dimidiochromis_compressiceps	-0.0275573	-0.0779966	U	M
Taeniolethrinops_praeorbitalis	-0.249989	-0.1527	U	M
Buccochromis_nototaenia	-0.03758	-0.0122987	U	M
Copadichromis_borleyi	-0.225008	-0.171627	U	M
Gephyrochromis_moorii	0.127098	0.0594423	M	M
Tropheops_gracilior	0.0966599	0.0246762	M	M
Tropheops_microstoma	-0.0327519	0.0223057	M	M
Tropheops_macrophthalmus	0.0892454	-0.0321391	M	M
Petrotilapia_nigra	0.169636	0.0181633	M	M
Chindongo_bellicosus	-0.0302296	0.0578939	M	M
Abactochromis_labrosus	-0.414201	-0.126532	M	M
Melanochromis_melanopterus	-0.157409	0.0349179	M	M
Melanochromis_auratus	0.0930328	0.0339014	M	M
Labeotropheus_fuelleborni	0.257403	-0.0531242	M	M
Labeotropheus_trewavasae	0.237133	-0.0339749	M	M
Cynotilapia_afra	-0.0271335	-0.0332317	M	M
Maylandia_mbenjii	-0.0218302	0.0239127	M	M
Maylandia_benetos	0.0569315	-0.00315336	M	M
Maylandia_koningsi	-0.043432	0.0309384	M	M
Maylandia_aurora	0.0523153	-0.00568768	M	M
Maylandia_barlowi	-0.0716434	0.01834	M	M
Maylandia_zebra	0.0123489	-0.00693725	M	M
Iodotropheus_sprengerae	0.123705	0.000582971	M	M
Labidochromis_caeruleus	-0.154043	-0.0118753	M	M
Lobochilotes_labiatus	-0.0356032	-0.00119404	T	T
Simochromis_diagramma	0.0619386	0.0251334	T	T
Interochromis_loocki	0.0477749	0.0151119	T	T
Pseudosimochromis_curvifrons	0.0451406	-0.0156651	T	T
Limnotilapia_dardennii	-0.032484	-0.0117913	T	T
Petrochromis_polyodon	0.039409	0.00026462	T	T
Eretmodus_cyanostictus	0.0517931	0.0202253	T	T
Chalinochromis_brichardi	0.0439758	0.0342796	T	T
Telmatochromis_temporalis	0.0280708	0.0282862	T	T
Altolamprologus_compressiceps	-0.0765051	-0.0309209	T	T
Lepidiolamprologus_elongatus	-0.049127	-0.0242796	T	T
Bathybates_ferox	-0.0636148	-0.0250858	T	T
Hemibates_stenosoma	-0.0346628	-0.0348186	T	T
Chilochromis_duponti	0.0548724	0.0144434	A	A
Tilapia_sparrmanii	0.0236581	0.0121411	A	A
Pungu_maclareni	0.235745	0.0546438	A	A
Konia_eisentrauti	-0.0338459	-0.00288519	A	A
Stomatepia_mariae	-0.198066	-0.0661661	A	A

## Sheet: Figure2b
Phylo_Name	XBlock	YBlock	Depth
Tropheops_gracilior-DI	0.0479584	0.0594272	D
Tropheops_gracilior-OP	0.0251687	0.0602358	D
Tropheops_gold-ER	-0.0246839	-0.0763489	S
Tropheops_white_dorsal-NM	-0.0286286	0.0496934	S
Tropheops_black_dorsal-CH	-0.0713671	-0.0796336	S
Tropheops_broadmouth-OI	0.0460519	0.0375774	D
Tropheops_orange_chest-ER	-0.0223752	-0.0423406	S
Tropheops_chinyankwazi-CK	-0.0432466	-0.00698135	S
Tropheops_chinyamwezi-CW	0.00505164	-0.0201521	S
Tropheops_gold_chest-CH	-0.0286031	-0.0908752	S
Tropheops_lilac-TW	-0.0186416	0.00374693	S
Tropheops_zimbawe-ZR	-0.00870742	-0.0702894	S
Tropheops_lilac-MZ	-0.0476989	-0.0491227	S
Tropheops_lilac-OP	-0.0153113	-0.0027279	S
Tropheops_orange_chest-TW	-0.0367235	-0.0414187	S
Tropheops_lilac-MU	0.00539497	0.0476047	S
Tropheops_intermediate-OI	-0.0445202	-0.0703688	D
Tropheops_intermediate-TW	0.123247	0.0947516	D
Tropheops_black_dorsal-MU	0.0966385	0.0842624	D
Tropheops_intermediate-MZ	0.0132963	0.00685384	D
Tropheops_red_cheek-TW	-0.0234012	-0.0339037	S
Tropheops_microstoma-OP	0.00555576	0.0299147	D

## Sheet: Figure3a
TRC_ID	XBlock	YBlock
TRC_010160	0.062778	0.0488672
TRC_010161	0.0261053	0.0196182
TRC_010163	0.0857248	0.0779924
TRC_17-006	-0.0736629	-0.0501907
TRC_17-008	-0.00978437	0.00604258
TRC_17-010	-0.0442496	-0.0168048
TRC_17-011	-0.0293104	-0.0187255
TRC_17-012	-0.0290806	-0.0363399
TRC_17-026	0.0403821	0.0221884
TRC_17-027	0.0394962	0.00857308
TRC_17-031	-0.0683986	-0.061221

## Sheet: Figure3b
LF_ID	XBlock	YBlock
LF_010504	-0.0402179	0.000566809
LF_010842	0.0984277	0.00534211
LF_010905	0.0753124	-0.00684487
LF_17-001	-0.0319695	-0.0154521
LF_17-002	-0.013161	0.013978
LF_17-003	0.0328082	0.0170692
LF_17-004	0.0234906	0.0104186
LF_17-005	-0.0907642	-0.0298458
LF_17-007	0.015377	0.0483655
LF_17-009	0.029755	-0.00214076
LF_17-012	0.0114324	0.00967442
LF_17-014	0.0417801	-0.00492518
LF_17-015	0.048256	0.0598477
LF_17-016	0.00652787	0.0141067
LF_N1	-0.0162915	0.00723313
LF_N2	-0.0895839	-0.0637028
LF_N3	-0.101179	-0.0636907

## Sheet: Figure3c
Hybrid_ID	XBlock	YBlock
LFxTRC5001	-0.0174121	-0.0560419
LFxTRC5002	-0.0046052	-0.0373248
LFxTRC5003	0.067455	0.0255946
LFxTRC5004	-0.0499654	-0.0453018
LFxTRC5005	-0.0184788	0.0218275
LFxTRC5006	0.0646402	-0.0704233
LFxTRC5007	0.0620976	-0.0239246
LFxTRC5008	0.0214998	0.00518863
LFxTRC5009	0.0598743	-0.0327036
LFxTRC5073	0.0159337	0.00504783
LFxTRC5086	0.004287	0.0175323
LFxTRC5087	0.012936	-0.0313397
LFxTRC5092	-0.000143985	0.013176
LFxTRC5094	0.000791597	-0.0123436
LFxTRC5095	0.00677447	-0.0232818
LFxTRC5096	-0.0345868	-0.0319592
LFxTRC5098	0.00484399	-0.0227324
LFxTRC5103	0.0209224	0.00296443
LFxTRC5107	-0.0321951	-0.0220312
LFxTRC5108	0.0104049	0.00345725
LFxTRC5110	-0.00692709	-0.0514001
LFxTRC5113	-0.0124733	0.00964431
LFxTRC5115	-0.0323802	-0.0290141
LFxTRC5116	0.0399961	0.0219902
LFxTRC5121	0.0355873	0.026265
LFxTRC5494	0.0234032	0.0126268
LFxTRC5495	0.0457803	0.013113
LFxTRC5496	0.0358874	0.0214732
LFxTRC5497	-0.0130894	-0.0154583
LFxTRC5499	-0.0101558	-0.0195414
LFxTRC5500	-0.0123395	0.0107103
LFxTRC5501	0.0145831	0.0316474
LFxTRC5502	0.00759493	-0.000409612
LFxTRC5503	0.045103	0.0412859
LFxTRC5507	0.0388742	0.0107553
LFxTRC5508	-0.0325297	0.000343686
LFxTRC5509	-0.00325301	0.0440959
LFxTRC5510	-0.01539	-0.0203323
LFxTRC5512	-0.00596927	0.0127246
LFxTRC5513	0.0513241	0.0224932
LFxTRC5514	-0.017642	-0.0170623
LFxTRC5515	-0.0367902	-0.0188512
LFxTRC5516	0.0196939	0.0023797
LFxTRC5517	-0.00942627	-0.0187521
LFxTRC5518	0.00681688	-0.0106585
LFxTRC5519	-0.0193803	-0.0362033
LFxTRC5520	0.00314656	0.0602796
LFxTRC5521	-0.00540059	-0.00347114
LFxTRC5522	-0.00759607	0.00855684
LFxTRC5523	-0.0425165	-0.0334854
LFxTRC5526	0.005884	0.0180892
LFxTRC5527	-0.0151983	0.0374715
LFxTRC5528	-0.0270194	-0.0114388
LFxTRC5529	-0.0170795	-0.0241291
LFxTRC5530	0.0138701	-0.0644426
LFxTRC5531	-0.00269493	0.0537818
LFxTRC5532	-0.0290026	-0.0116076
LFxTRC5533	-0.0329742	-0.0404911
LFxTRC5534	-0.0362808	-0.039427
LFxTRC5535	-0.0453604	-0.000693381
LFxTRC5536	-0.0188483	0.010447
LFxTRC5537	-0.0649437	0.0102521
LFxTRC5538	0.0306229	0.0230645
LFxTRC5539	-0.043716	-0.0152211
LFxTRC5540	-0.029083	-0.0169239
LFxTRC5541	-0.0258002	-0.000790701
LFxTRC5542	-0.0359725	-0.0184952
LFxTRC5543	-0.0297147	-0.0225168
LFxTRC5544	0.0290051	0.00537187
LFxTRC5545	0.0214062	0.0120363
LFxTRC5546	-0.0344194	-0.0276068
LFxTRC5547	0.0652335	0.0337593
LFxTRC5548	0.00490978	-0.0460997
LFxTRC5549	0.0066679	0.0122466
LFxTRC5550	-0.0474169	-0.0569452
LFxTRC5551	-0.0408392	0.0100434
LFxTRC5552	-0.00300275	0.0275423
LFxTRC5553	-0.0333146	-0.0597076
LFxTRC5554	0.0107551	-0.00262049
LFxTRC5555	0.00635618	-0.00321273
LFxTRC5556	-0.00988259	0.0301982
LFxTRC5557	0.00351097	0.0207336
LFxTRC5558	-0.00905792	0.0189221
LFxTRC5559	-0.00372901	-0.0110695
LFxTRC5560	0.01756	0.028322
LFxTRC5561	0.00171877	-0.0161214
LFxTRC5562	-0.00573407	0.0261061
LFxTRC5563	0.0138656	-7.07615e-06
LFxTRC5564	-0.00921806	0.00655165
LFxTRC5565	0.0131466	0.037559
LFxTRC5566	-0.0269587	0.00398208
LFxTRC5567	-0.043225	0.00125598
LFxTRC5568	0.00427244	0.0322439
LFxTRC5569	-0.00376839	0.0605593
LFxTRC5570	0.024618	0.00969294
LFxTRC5572	-0.0170972	0.0391431
LFxTRC5573	0.0149963	0.0195329
LFxTRC5574	0.017138	0.017818
LFxTRC5575	-0.018307	-0.0256657
LFxTRC5576	0.0088798	0.00888292
LFxTRC5577	-0.0261599	-0.00173729
LFxTRC5578	-0.0247917	-0.0187936
LFxTRC5579	-0.0414178	-0.0329006
LFxTRC5580	-0.0213418	-0.0124289
LFxTRC5581	0.0100239	0.0473569
LFxTRC5582	-0.00743653	0.0279959
LFxTRC5583	-0.0229973	-0.0133411
LFxTRC5584	-0.000549698	0.0152064
LFxTRC5585	0.0396414	0.0132193
LFxTRC5586	0.0378261	0.00437149
LFxTRC5587	0.00186985	-0.0147
LFxTRC5588	0.0347786	0.0405297
LFxTRC5589	-0.0566986	-0.0333835
LFxTRC5590	-0.0336488	-0.0528296
LFxTRC5591	-0.0468084	-0.0623059
LFxTRC5592	-0.0138006	-0.0657727
LFxTRC5593	-0.0244977	-0.0422977
LFxTRC5594	0.00207152	-0.0308816
LFxTRC5595	-0.0427331	-0.0548649
LFxTRC5596	-0.0377452	-0.0333173
LFxTRC5597	0.0119091	0.0479124
LFxTRC5598	-0.0147509	-0.00336427
LFxTRC5599	0.0255279	0.020017
LFxTRC5600	0.0358886	0.00387616
LFxTRC5601	-0.011761	-0.0104893
LFxTRC5602	0.0162993	0.0322805
LFxTRC5603	-0.0319327	0.00607878
LFxTRC5604	0.054143	0.00978715
LFxTRC5605	-0.0254834	-0.00590803
LFxTRC5606	-0.0245073	-0.00701056
LFxTRC5607	0.0286619	0.0303456
LFxTRC5608	-0.0209651	0.0306307
LFxTRC5609	0.0401451	0.0194278
LFxTRC5613	0.0432161	0.0257218
LFxTRC5614	0.0249941	0.0425705
LFxTRC5615	0.00908539	-0.0214893
LFxTRC5616	0.0231249	0.0494783
LFxTRC5617	0.00271313	0.0427576
LFxTRC5620	0.00436678	0.0104743
LFxTRC5621	0.0454171	-0.020862
LFxTRC5623	-0.033233	-0.00804374
LFxTRC5010	0.0285095	0.0292064
LFxTRC5012	0.0177616	-0.0180332
LFxTRC5013	-0.0146226	0.00208958
LFxTRC5014	0.0145389	-0.0210894
LFxTRC5015	-0.00410556	-0.0147789
LFxTRC5016	-0.00550015	-0.0363515
LFxTRC5017	-0.0740839	-0.0402292
LFxTRC5018	-0.0174852	-0.0592062
LFxTRC5019	-0.0152841	-0.0638115
LFxTRC5021	0.00386857	0.0395785
LFxTRC5022	0.0227249	-0.00290202
LFxTRC5025	-0.0187118	-0.0184772
LFxTRC5030	0.0147507	-0.0618582
LFxTRC5031	-0.0287995	-0.0273758
LFxTRC5032	0.016852	0.00421482
LFxTRC5033	-0.0114466	-0.040852
LFxTRC5034	0.00586321	-0.0429838
LFxTRC5035	-0.0215972	0.00567522
LFxTRC5036	0.014673	-0.0330834
LFxTRC5037	-0.069933	-0.0236336
LFxTRC5038	-0.050211	-0.0211286
LFxTRC5039	0.0709326	0.0372089
LFxTRC5040	-0.0168868	0.0148064
LFxTRC5041	-0.0312806	-0.0476997
LFxTRC5042	-0.0421804	-0.045309
LFxTRC5046	0.0301342	0.0102305
LFxTRC5047	0.0253462	-0.00477678
LFxTRC5048	-0.0191064	0.032774
LFxTRC5049	-0.00876459	-0.00212712
LFxTRC5050	-0.00599417	-0.0566887
LFxTRC5051	-0.0117645	-0.0323204
LFxTRC5053	-0.0476807	-0.0528462
LFxTRC5057	-0.0334415	-0.0218686
LFxTRC5058	-0.0562664	-0.049155
LFxTRC5059	-0.00793787	-0.00213151
LFxTRC5061	-0.0492754	-0.0550984
LFxTRC5062	0.0588209	-0.0288894
LFxTRC5064	-0.0345456	-0.0371411
LFxTRC5065	-0.0478103	-0.0601635
LFxTRC5068	0.0332297	-0.0146843
LFxTRC5069	-0.0441386	-0.0559188
LFxTRC5070	-0.0332817	0.00260341
LFxTRC5072	0.0180199	-0.0137468
LFxTRC5074	0.0145889	0.0255058
LFxTRC5075	-0.014111	-0.0675936
LFxTRC5077	-0.0392107	-0.0279467
LFxTRC5078	0.0113636	0.0383692
LFxTRC5079	-0.0538176	-0.012786
LFxTRC5080	-0.0586154	-0.0541309
LFxTRC5081	0.0141424	0.00682
LFxTRC5082	0.00110254	-0.00854114
LFxTRC5083	0.0150978	0.0545159
LFxTRC5084	-0.0487244	-0.0586746
LFxTRC5085	-0.0167923	-0.00244412
LFxTRC5088	0.0315662	-0.022535
LFxTRC5089	0.0272129	0.0261714
LFxTRC5090	-0.0418021	-0.0155057
LFxTRC5091	-0.023949	-0.0289998
LFxTRC5093	-0.0272834	-0.00244012
LFxTRC5097	-0.0245906	0.00617974
LFxTRC5099	-0.0333049	0.00157001
LFxTRC5100	-0.0215391	-0.0055627
LFxTRC5101	0.0105419	0.0178949
LFxTRC5102	-0.00166167	-0.0223002
LFxTRC5104	0.00473204	0.0349619
LFxTRC5105	-0.0262332	0.0137676
LFxTRC5106	-0.00993114	-0.0400569
LFxTRC5109	0.00856877	0.0149743
LFxTRC5111	-0.0248428	0.00512516
LFxTRC5112	-0.0156129	-0.00359194
LFxTRC5114	-0.00203323	-0.0167636
LFxTRC5117	-0.0342244	-0.0206554
LFxTRC5118	-0.00482885	0.00121224
LFxTRC5119	0.00465548	0.00834637
LFxTRC5120	-0.0390691	-0.0442481
LFxTRC5122	0.000841829	-0.00632687
LFxTRC5123	0.0312019	0.00607968
LFxTRC5124	0.019364	0.0388471
LFxTRC5125	0.0420011	0.00406163
LFxTRC5126	-0.0179088	-0.014263
LFxTRC5127	-0.0245058	-0.000543728
LFxTRC5128	-0.0190222	-0.0351397
LFxTRC5129	0.0126356	-0.0132542
LFxTRC5130	-0.0030761	0.00723529
LFxTRC5131	0.00150465	-0.0207547
LFxTRC5132	-0.0489221	0.00295295
LFxTRC5133	-0.0339404	-0.0143587
LFxTRC5134	-0.0134767	0.0363928
LFxTRC5135	-0.0348699	-0.0292136
LFxTRC5136	-0.0198729	0.00832537
LFxTRC5137	-0.0163166	-0.0100343
LFxTRC5138	-0.00455623	-0.0119022
LFxTRC5139	0.00794155	-0.0154739
LFxTRC5140	-0.0358405	-0.0182489
LFxTRC5141	-0.0223885	-0.0172027
LFxTRC5142	-0.0458139	-0.00666294
LFxTRC5143	0.00278126	0.05571
LFxTRC5164	0.00259238	-0.0158115
LFxTRC5165	0.0294874	-0.0111139
LFxTRC5166	0.00376831	0.0166901
LFxTRC5167	0.05431	0.0105436
LFxTRC5168	0.0523728	-0.00365585
LFxTRC5169	-0.0201831	-0.047468
LFxTRC5170	0.0614458	0.0184838
LFxTRC5171	0.0479775	0.0283048
LFxTRC5172	-0.00235475	0.00118828
LFxTRC5173	-0.0238213	-0.0496981
LFxTRC5174	-0.00533066	0.0118352
LFxTRC5175	-0.0098411	-0.0399797
LFxTRC5176	0.0474933	0.00405103
LFxTRC5177	0.02263	0.03581
LFxTRC5178	0.064388	0.0142835
LFxTRC5179	0.0277277	0.0414663
LFxTRC5180	0.0410388	0.0321368
LFxTRC5181	0.0771508	0.00877569
LFxTRC5182	0.0488149	0.0208341
LFxTRC5183	-0.0414498	-0.0125566
LFxTRC5184	0.0274262	0.0646515
LFxTRC5185	-0.021445	-0.022366
LFxTRC5186	-0.0298878	0.010925
LFxTRC5188	0.0325219	0.0234995
LFxTRC5189	-0.0233034	-0.0420685
LFxTRC5190	-0.00619443	0.0407301
LFxTRC5191	0.0392934	0.00875789
LFxTRC5192	0.0519305	0.00604057
LFxTRC5193	-0.0506801	-0.0327157
LFxTRC5194	0.0334932	0.014234
LFxTRC5195	-0.0156941	-0.000231353
LFxTRC5196	0.0540779	0.0445577
LFxTRC5197	-0.0238561	-0.0247081
LFxTRC5198	0.0111716	-0.0284105
LFxTRC5199	-0.0314432	-0.0279955
LFxTRC5200	-0.0430572	-0.0426651
LFxTRC5201	-0.0404279	0.00501526
LFxTRC5202	0.0165957	-0.0011114
LFxTRC5203	0.049232	0.0217697
LFxTRC5204	-0.0685851	-0.0209405
LFxTRC5205	-0.0424896	0.0050476
LFxTRC5206	0.00701976	-0.0282732
LFxTRC5207	-0.0370313	-0.0178918
LFxTRC5208	-0.033175	-0.00427885
LFxTRC5209	-0.0473165	-0.0136679
LFxTRC5210	-0.0612188	-0.0265245
LFxTRC5285	0.0384122	0.00898332
LFxTRC5301	0.00258435	0.00544865
LFxTRC5302	-0.0152839	-0.0368633
LFxTRC5305	-0.0207023	0.0113505
LFxTRC5306	-0.0462312	-0.0574434
LFxTRC5308	-0.00250727	-0.0371556
LFxTRC5309	0.0100993	0.00351919
LFxTRC5313	0.0389666	0.00210682
LFxTRC5314	-0.0165944	0.00317393
LFxTRC5316	-0.0345597	0.00420402
LFxTRC5334	0.021474	-0.0112937
LFxTRC5338	0.0136336	0.0187288
LFxTRC5353	0.0276888	0.0213677
LFxTRC5355	-0.0134609	0.014161
LFxTRC5356	0.0172795	0.0446302
LFxTRC5357	0.0203244	0.0612662
LFxTRC5359	-0.00381968	0.00288363
LFxTRC5360	-0.0239875	-0.0027367
LFxTRC5361	-0.00368851	0.0159878
LFxTRC5362	0.0194752	-0.0214647
LFxTRC5363	-0.00423453	-0.00986539
LFxTRC5364	-0.0240149	0.0262013
LFxTRC5365	-0.0157131	-0.0459451
LFxTRC5366	-0.000658667	0.0156826
LFxTRC5367	-0.0302602	-0.0299602
LFxTRC5368	0.0448694	0.0282626
LFxTRC5369	-0.0110318	-0.00733497
LFxTRC5371	0.00837646	0.00395995
LFxTRC5373	0.0303799	0.0224466
LFxTRC5374	0.0115345	0.0469224
LFxTRC5375	0.0122568	-0.00901093
LFxTRC5376	0.0183089	0.00560719
LFxTRC5377	-0.00414103	0.0114512
LFxTRC5378	0.0201435	0.0185057
LFxTRC5379	0.0408919	0.0199438
LFxTRC5380	-0.0324882	0.0180727
LFxTRC5381	-0.014303	0.00378089
LFxTRC5382	0.0156891	0.00489492
LFxTRC5384	0.0244461	0.0340243
LFxTRC5385	0.00936496	0.0084404
LFxTRC5386	-0.0144535	0.0146679
LFxTRC5387	0.0504121	0.0481274
LFxTRC5388	-0.0367649	-0.00161745
LFxTRC5389	-0.0160975	0.0162651
LFxTRC5390	-0.0434181	0.0210509
LFxTRC5391	0.0556163	0.0666106
LFxTRC5392	-0.0132467	0.0337461
LFxTRC5393	0.0382365	0.0396622
LFxTRC5394	0.0150672	0.00301427
LFxTRC5401	0.0510294	0.0319837
LFxTRC5402	0.0152923	-0.0179893
LFxTRC5403	0.0538191	0.0174396
LFxTRC5404	0.0162528	0.0038595
LFxTRC5405	-0.0163399	-0.0200945
LFxTRC5407	0.0390977	0.00668575
LFxTRC5409	-0.0354111	-0.0132972
LFxTRC5410	0.0263515	0.0259434
LFxTRC5411	0.00946471	0.0344457
LFxTRC5412	0.0109388	-0.0139327
LFxTRC5413	0.0553336	0.0460847
LFxTRC5414	0.0784708	0.082351
LFxTRC5416	-0.0462466	-0.0112776
LFxTRC5417	-0.0422654	-0.0246429
LFxTRC5418	-0.0296374	-0.00708216
LFxTRC5419	-0.0270307	0.0274384
LFxTRC5420	0.0252481	0.00391774
LFxTRC5421	-0.0267269	0.0121597
LFxTRC5422	-0.0294322	-0.0123367
LFxTRC5424	0.046824	0.021201
LFxTRC5425	-0.0443212	0.0772736
LFxTRC5427	0.00630064	0.0104152
LFxTRC5429	0.00899438	0.0319062
LFxTRC5432	-0.0104921	0.00165045
LFxTRC5433	0.0270464	0.100594
LFxTRC5435	0.015991	0.0357958
LFxTRC5436	0.0191585	-0.0188976
LFxTRC5437	0.0592953	0.00787941
LFxTRC5438	-0.0176166	0.0300912
LFxTRC5439	0.0442928	-0.0132803
LFxTRC5440	0.0934688	0.0401494
LFxTRC5441	0.0390715	0.0282476
LFxTRC5442	0.0332339	0.0218132
LFxTRC5443	0.0337448	0.0214657
LFxTRC5444	0.0546264	0.0434267
LFxTRC5445	0.0367063	0.0261628
LFxTRC5446	0.0155077	0.0235397
LFxTRC5447	0.0121008	-0.0511235
LFxTRC5448	0.00318809	0.0131861
LFxTRC5450	0.0664174	0.0116378
LFxTRC5452	-0.0187187	-0.0013051
LFxTRC5453	-0.0246278	0.0210484
LFxTRC5454	-0.00576612	-0.00306891
LFxTRC5455	0.0597756	0.0516143
LFxTRC5456	0.033452	0.0450394
LFxTRC5457	-0.0159875	-0.00883968
LFxTRC5458	0.0457142	0.00943694
LFxTRC5459	-0.0119884	-0.0380302
LFxTRC5460	-0.0255072	-0.0204409
LFxTRC5461	0.0125537	0.00982475
LFxTRC5462	0.0370613	0.00603801
LFxTRC5463	0.0446604	0.0555903
LFxTRC5464	0.0158574	0.0539752
LFxTRC5465	-0.0123548	0.0414215
LFxTRC5480	-0.0123522	-0.0232541
LFxTRC5481	0.0440676	0.0258869
LFxTRC5482	0.0393689	0.0129369
LFxTRC5483	0.0446666	0.0335171
LFxTRC5484	-0.021164	-0.0222
LFxTRC5485	0.0230282	0.015584
LFxTRC5486	0.0164576	-0.00368113
LFxTRC5487	0.0122622	0.00407109
LFxTRC5488	0.0332827	0.0102533
LFxTRC5489	-0.000469112	0.0206786
LFxTRC5490	-0.0281674	-0.0198644
LFxTRC5492	-0.015878	-0.0167393
LFxTRC5493	-0.00854991	0.0274599
LFxTRC5511	-0.0189261	-0.0114618
LFxTRC5525	0.0409805	0.024715
LFxTRC5571	0.0177312	0.0477872
LFxTRC5610	-0.021405	-0.0404123
LFxTRC5612	0.0202926	0.0242203
LFxTRC5622	-0.0200657	-0.0188324
LFxTRC5634	-0.0159281	-0.0354305

## Sheet: Figure4d
Scaff	Pos	Trait	AA_mean	AB_mean	BB_mean	AA_se	AB_se	BB_se	AA.BB
lg7_388330	388330	LOJpc1	0.00399245	0.00075512	-0.00385558	0.00331899	0.00281579	0.00315056	-0.00784804
lg7_463563	463563	LOJpc1	0.00376376	0.00131261	-0.00405021	0.00334536	0.00267018	0.0029452	-0.00781398
lg7_921035	921035	LOJpc1	0.00295297	0.00110576	-0.00309451	0.00321308	0.0027501	0.00292146	-0.00604748
lg7_921039	921039	LOJpc1	0.00324057	0.00090005	-0.00305758	0.00325577	0.00272431	0.00288118	-0.00629815
lg7_2248056	2248056	LOJpc1	0.00412127	0.00147806	-0.00425194	0.00324499	0.00269427	0.00284785	-0.00837321
lg7_2591891	2591891	LOJpc1	0.00439427	0.000721495	-0.00373157	0.00315307	0.00275081	0.00287872	-0.00812584
lg7_2658870	2658870	LOJpc1	0.00421174	0.000271864	-0.00317399	0.00312731	0.00275753	0.00289437	-0.00738573
lg7_3335466	3335466	LOJpc1	0.00505837	-0.000583401	-0.0027931	0.00319044	0.00271322	0.00290803	-0.00785147
lg7_4308965	4308965	LOJpc1	0.00440413	-0.000382321	-0.00259545	0.00315273	0.00274504	0.00287526	-0.00699959
lg7_4334794	4334794	LOJpc1	0.00377805	0.000168129	-0.00271433	0.0031777	0.00273698	0.00288833	-0.00649237
lg7_7731863	7731863	LOJpc1	0.00679527	-0.000673266	-0.00322845	0.0035024	0.00273251	0.00289019	-0.0100237
lg7_8212508	8212508	LOJpc1	0.00583345	-6.92e-05	-0.00325882	0.00344132	0.00270423	0.00291125	-0.00909227
lg7_8313543	8313543	LOJpc1	0.00699977	-0.000414619	-0.0032927	0.00352309	0.00271026	0.00291496	-0.0102925
lg7_8428241	8428241	LOJpc1	0.00771348	-0.000551848	-0.00341045	0.00348011	0.00270773	0.00281138	-0.0111239
lg7_8436362	8436362	LOJpc1	0.00893749	-0.00158879	-0.00305286	0.0035039	0.00269535	0.00289351	-0.0119903
lg7_8514339	8514339	LOJpc1	0.00871702	-0.00124664	-0.00329159	0.00345304	0.00274508	0.0028709	-0.0120086
lg7_10355684	10355684	LOJpc1	0.00851249	-0.000837462	-0.00449005	0.00334468	0.00243606	0.00326366	-0.0130025
lg7_12197613	12197613	LOJpc1	0.00800945	-0.00103956	-0.00398703	0.00328721	0.00246999	0.00319122	-0.0119965
lg7_13126484	13126484	LOJpc1	0.00889085	0.00148867	-0.00549088	0.00328787	0.00279612	0.00263375	-0.0143817
lg7_13905567	13905567	LOJpc1	0.00678279	0.00280669	-0.00521333	0.00353068	0.00283454	0.0025789	-0.0119961
lg7_14661721	14661721	LOJpc1	0.00942556	0.00151707	-0.00538146	0.00360369	0.0027108	0.00256292	-0.014807
lg7_14726195	14726195	LOJpc1	0.00822195	0.00227972	-0.00536195	0.00344216	0.00288633	0.00249798	-0.0135839
lg7_14726232	14726232	LOJpc1	0.00824929	0.00228453	-0.00536882	0.00344687	0.00289329	0.00249446	-0.0136181
lg7_14726262	14726262	LOJpc1	0.00829239	0.00215843	-0.00532605	0.00343564	0.00288365	0.00249966	-0.0136184
lg7_16150486	16150486	LOJpc1	0.0093513	-0.00115887	-0.0027429	0.00463377	0.00221149	0.00328269	-0.0120942
lg7_16720428	16720428	LOJpc1	0.00960964	-0.000664751	-0.00361746	0.00471429	0.00224294	0.00337088	-0.0132271
lg7_17409132	17409132	LOJpc1	0.0106553	0.0020244	-0.00778778	0.00470042	0.00218117	0.00315557	-0.0184431
lg7_17483503	17483503	LOJpc1	0.00985026	0.00230622	-0.00809174	0.00467274	0.00215462	0.00315894	-0.017942
lg7_18587201	18587201	LOJpc1	0.0068274	0.00162005	-0.00899379	0.00379114	0.0023057	0.00365938	-0.0158212
lg7_18914605	18914605	LOJpc1	0.0079953	0.00141503	-0.00938413	0.00386787	0.00231715	0.00398093	-0.0173794
lg7_18940380	18940380	LOJpc1	0.00936109	0.00075441	-0.00901527	0.0040388	0.00219543	0.00380002	-0.0183764
lg7_18954797	18954797	LOJpc1	0.00953628	0.000367584	-0.0078011	0.00401677	0.00225713	0.00356695	-0.0173374
lg7_19182946	19182946	LOJpc1	0.00823677	0.000358345	-0.00757705	0.00399893	0.00223587	0.00366354	-0.0158138
lg7_20141945	20141945	LOJpc1	0.00838076	0.000697736	-0.00906259	0.0040305	0.00232605	0.00451015	-0.0174433
lg7_20142000	20142000	LOJpc1	0.00856471	0.000171061	-0.00758209	0.00413197	0.00221007	0.00375206	-0.0161468
lg7_20210562	20210562	LOJpc1	0.00820934	0.000713283	-0.00921111	0.00396875	0.00223652	0.00398966	-0.0174205
lg7_20561788	20561788	LOJpc1	0.00899859	-0.00198972	-0.00867512	0.00320179	0.00224292	0.00424969	-0.0176737
lg7_22002946	22002946	LOJpc1	0.00935533	-0.00275243	-0.00738139	0.00320092	0.00219913	0.004653	-0.0167367
lg7_22187181	22187181	LOJpc1	0.00921414	-0.00264828	-0.00883886	0.00307447	0.00218939	0.00457973	-0.018053
lg7_22203786	22203786	LOJpc1	0.00950532	-0.00274942	-0.00894692	0.00317326	0.00221705	0.0044981	-0.0184522
lg7_22261565	22261565	LOJpc1	0.00858034	-0.00225128	-0.00978258	0.00313623	0.00219269	0.0047851	-0.0183629
lg7_23713470	23713470	LOJpc1	-0.00896573	-0.000514651	0.013036	0.0034365	0.00221942	0.00394421	0.0220017
lg7_25814791	25814791	LOJpc1	-0.00947058	0.000393467	0.00953237	0.00337049	0.00232395	0.00351345	0.0190029
lg7_26624724	26624724	LOJpc1	-0.00902144	-6.35e-05	0.00889375	0.00342046	0.00236435	0.00327437	0.0179152
lg7_26686703	26686703	LOJpc1	-0.00978165	-0.000170745	0.00912366	0.00347962	0.00242041	0.00329404	0.0189053
lg7_27127326	27127326	LOJpc1	-0.00974122	-4.55e-05	0.00985598	0.00346576	0.00239878	0.00327993	0.0195972
lg7_28510924	28510924	LOJpc1	-0.00956605	-0.000319509	0.0104458	0.00348699	0.0023966	0.00336331	0.0200119
lg7_28511085	28511085	LOJpc1	-0.00846906	-0.000355197	0.00924144	0.00340275	0.00234407	0.00328022	0.0177105
lg7_28695280	28695280	LOJpc1	-0.000942199	-0.00253165	0.00462508	0.00517851	0.00228045	0.0029341	0.00556728
lg7_28779236	28779236	LOJpc1	0.000688451	-0.00285075	0.00355769	0.00512924	0.00241915	0.00284999	0.00286924
lg7_28807341	28807341	LOJpc1	0.000547833	-0.00272571	0.00337781	0.00514174	0.00238653	0.0027782	0.00282998
lg7_28909421	28909421	LOJpc1	0.000647856	-0.00223457	0.00377585	0.00503873	0.00222431	0.00301054	0.003128
lg7_29167488	29167488	LOJpc1	0.000148272	-0.00226716	0.00424329	0.00463227	0.00221855	0.00316841	0.00409501
lg7_31586414	31586414	LOJpc1	-0.000944496	-0.00314529	0.0073884	0.00497721	0.00213018	0.00338816	0.00833289
lg7_32519426	32519426	LOJpc1	0.000255049	-0.00300685	0.00677275	0.00490715	0.00209056	0.00344015	0.0065177
lg7_32852132	32852132	LOJpc1	-0.0014065	-0.00347033	0.00843958	0.00466645	0.00212522	0.00345524	0.00984608
lg7_33964414	33964414	LOJpc1	-0.00295442	-0.00336657	0.00724657	0.00477637	0.0022276	0.00312721	0.010201
lg7_34029058	34029058	LOJpc1	-0.00449376	-0.00319696	0.00807972	0.00439623	0.00222518	0.00330541	0.0125735
lg7_34810372	34810372	LOJpc1	-0.00116044	-0.00492481	0.0096519	0.00366974	0.00229348	0.00332338	0.0108123
lg7_34810419	34810419	LOJpc1	-0.00079207	-0.00489661	0.00937724	0.00362524	0.00229487	0.00329142	0.0101693
lg7_37904992	37904992	LOJpc1	-0.012707	-0.00183954	0.00983509	0.00402163	0.00222857	0.00309067	0.0225421
lg7_38306599	38306599	LOJpc1	-0.0125751	-0.00127125	0.0080163	0.00412581	0.00231082	0.00302872	0.0205914
lg7_40599716	40599716	LOJpc1	-0.010907	-0.00499843	0.00729809	0.00386156	0.0029494	0.00262422	0.0182051
lg7_41179274	41179274	LOJpc1	-0.0135314	-0.00519457	0.00546541	0.004879	0.00289924	0.00230836	0.0189968
lg7_41777750	41777750	LOJpc1	-0.0138667	-0.00776212	0.00555484	0.00574572	0.00306189	0.00217191	0.0194216
lg7_43320450	43320450	LOJpc1	-0.0139777	-0.00627297	0.00547622	0.00577396	0.00292761	0.00229616	0.0194539
lg7_43819923	43819923	LOJpc1	-0.0168802	-0.00719338	0.00608029	0.00595592	0.00292763	0.00221585	0.0229605
lg7_46720764	46720764	LOJpc1	-0.0154091	-0.00493104	0.0113194	0.00385993	0.002482	0.00257315	0.0267285
lg7_47752984	47752984	LOJpc1	-0.0167595	-0.00561415	0.012469	0.00400321	0.00247242	0.0025395	0.0292285
lg7_48150347	48150347	LOJpc1	-0.016481	-0.0051497	0.0124453	0.004192	0.00238017	0.00260894	0.0289264
lg7_48362698	48362698	LOJpc1	-0.0152488	-0.00621523	0.0133445	0.00438674	0.00236732	0.00260896	0.0285933
lg7_48709738	48709738	LOJpc1	-0.0148168	-0.00641606	0.0125848	0.00473782	0.0024352	0.00256341	0.0274015
lg7_50176445	50176445	LOJpc1	-0.0159406	-0.0026184	0.00469165	0.00429756	0.0029631	0.00225333	0.0206322
lg7_50540351	50540351	LOJpc1	-0.0163559	-0.0027091	0.00430029	0.00436251	0.00313915	0.00215904	0.0206562
lg7_50949910	50949910	LOJpc1	-0.0175774	-0.000422134	0.00375848	0.00425109	0.00306873	0.00221768	0.0213359
lg7_51896028	51896028	LOJpc1	-0.017621	-0.000258152	0.00398028	0.00412485	0.00301186	0.00222816	0.0216013
lg7_52021905	52021905	LOJpc1	-0.0160848	-0.000790838	0.00388337	0.00410659	0.00302504	0.00224196	0.0199682
lg7_52211318	52211318	LOJpc1	-0.0157046	-0.00060462	0.00383536	0.00401346	0.0030674	0.00223846	0.0195399
lg7_52315498	52315498	LOJpc1	-0.0158816	-0.000479786	0.00381393	0.00405312	0.00305837	0.00225583	0.0196955
lg7_53649964	53649964	LOJpc1	-0.016255	-0.00076462	0.00390789	0.0041416	0.00298613	0.00226138	0.0201629
lg7_53862409	53862409	LOJpc1	-0.0150894	-0.000672697	0.00368701	0.00415439	0.00300676	0.0022627	0.0187764
lg7_54351014	54351014	LOJpc1	-0.0147827	-9.8e-05	0.00336447	0.0041326	0.00303246	0.00224942	0.0181472
lg7_55889380	55889380	LOJpc1	-0.0151917	0.000251826	0.00326525	0.00404674	0.00301485	0.00225625	0.0184569
lg7_55972251	55972251	LOJpc1	-0.0160997	0.000925226	0.0029424	0.00435723	0.00304166	0.00225312	0.0190421
lg7_56864687	56864687	LOJpc1	-0.0149493	0.000491458	0.00290953	0.00418621	0.00303195	0.00225455	0.0178588
lg7_57361430	57361430	LOJpc1	-0.0160037	0.000803226	0.00284344	0.00415134	0.00299383	0.00225965	0.0188472
lg7_57486526	57486526	LOJpc1	-0.0148488	0.000729993	0.00277758	0.0041165	0.00303665	0.00224942	0.0176264
lg7_58217296	58217296	LOJpc1	-0.0146716	0.00176706	0.00229975	0.00399241	0.0030633	0.00225079	0.0169713
lg7_58360587	58360587	LOJpc1	-0.0161546	0.00239512	0.00217692	0.00394165	0.00298701	0.00228235	0.0183315
lg7_58792019	58792019	LOJpc1	-0.0162561	0.0018404	0.00239928	0.00389478	0.0029461	0.00229014	0.0186554
lg7_58834967	58834967	LOJpc1	-0.0166074	0.00158283	0.00252244	0.00389441	0.00296331	0.00227395	0.0191299
lg7_58940402	58940402	LOJpc1	-0.0172213	0.00199775	0.00238879	0.00392111	0.00300383	0.00225468	0.0196101
lg7_59122107	59122107	LOJpc1	-0.0174388	0.00170164	0.00260327	0.00392305	0.00301947	0.00225446	0.0200421
lg7_59330989	59330989	LOJpc1	-0.0157824	0.00112023	0.00259896	0.00411334	0.00304637	0.00224176	0.0183813
lg7_59379462	59379462	LOJpc1	-0.0154661	0.00113623	0.0025787	0.00408958	0.00293885	0.0022787	0.0180448
lg7_59401513	59401513	LOJpc1	-0.0148658	0.000997885	0.00262972	0.00401239	0.00294577	0.00228752	0.0174955
lg7_59468964	59468964	LOJpc1	-0.0140405	0.000790554	0.00265326	0.00397468	0.00296627	0.00229048	0.0166938
lg7_59983148	59983148	LOJpc1	-0.0135722	0.000519204	0.00270587	0.004046	0.00295887	0.00230704	0.0162781
lg7_60241895	60241895	LOJpc1	-0.0122328	-0.000162139	0.0028025	0.00422564	0.00293096	0.00231486	0.0150353
lg7_60603882	60603882	LOJpc1	-0.0124978	0.000642524	0.00227131	0.00449554	0.00307004	0.0022413	0.0147691
lg7_60859994	60859994	LOJpc1	-0.01212	0.000950116	0.00216544	0.00404837	0.00313123	0.00223696	0.0142854
lg7_60969450	60969450	LOJpc1	-0.0130672	0.00149117	0.00215731	0.00411665	0.00314967	0.00224473	0.0152245
lg7_60969452	60969452	LOJpc1	-0.0130739	0.00141002	0.00222674	0.00396078	0.00318596	0.00224288	0.0153007
lg7_61050269	61050269	LOJpc1	-0.0129668	0.00124572	0.00226154	0.00385207	0.0031755	0.00223404	0.0152283
lg7_61107318	61107318	LOJpc1	-0.0135591	0.000888515	0.0025074	0.00389231	0.00317536	0.00222203	0.0160665
lg7_61110684	61110684	LOJpc1	-0.013031	0.00122128	0.00224001	0.00391437	0.00321575	0.00221855	0.015271
lg7_61563963	61563963	LOJpc1	-0.0145408	0.00241436	0.00216214	0.00414568	0.00336452	0.00221992	0.0167029
lg7_61563990	61563990	LOJpc1	-0.0137583	0.00227194	0.0020404	0.00396094	0.00329474	0.00221717	0.0157987
lg7_61961400	61961400	LOJpc1	-0.0126136	0.00185835	0.00182574	0.00409249	0.00318087	0.00223514	0.0144393
lg7_61961687	61961687	LOJpc1	-0.0131823	0.00243241	0.0016117	0.00395517	0.00314978	0.00223143	0.014794
lg7_62012963	62012963	LOJpc1	-0.0131538	0.00233514	0.00162003	0.00391261	0.00317689	0.00222124	0.0147738
lg7_62098346	62098346	LOJpc1	-0.0121939	0.00141677	0.00185586	0.00399553	0.00315842	0.00222035	0.0140498
lg7_62102010	62102010	LOJpc1	-0.012982	0.00148828	0.00184817	0.00415573	0.00311006	0.00221822	0.0148302
lg7_62172606	62172606	LOJpc1	-0.014208	0.00181858	0.00200305	0.00410105	0.0031569	0.00220849	0.0162111
lg7_62586633	62586633	LOJpc1	-0.0155515	0.001679	0.00226374	0.00406266	0.00312086	0.00220339	0.0178153
lg7_62586853	62586853	LOJpc1	-0.015045	0.00179671	0.00214826	0.00403301	0.00312628	0.0022182	0.0171933
lg7_63120050	63120050	LOJpc1	-0.0144451	0.00186526	0.00261084	0.00390893	0.00294614	0.00234038	0.017056
lg7_63137687	63137687	LOJpc1	-0.0131366	0.00101519	0.00283275	0.00381046	0.00299907	0.00233133	0.0159694
lg7_63141769	63141769	LOJpc1	-0.0130507	0.00106511	0.00273009	0.00391889	0.003005	0.00231923	0.0157808
lg7_63160207	63160207	LOJpc1	-0.0129699	0.00110689	0.00275478	0.00378968	0.00301916	0.00232037	0.0157247
lg7_63298324	63298324	LOJpc1	-0.0137413	0.0012213	0.00284129	0.00388451	0.00302492	0.00230493	0.0165826
lg7_63298354	63298354	LOJpc1	-0.0131628	0.00114595	0.00274712	0.00384896	0.00305865	0.00230838	0.0159099
lg7_63810976	63810976	LOJpc1	-0.0136085	0.00191167	0.00226501	0.00381511	0.00299546	0.00231954	0.0158735
lg7_63946212	63946212	LOJpc1	-0.0135881	0.00232506	0.00197959	0.00388488	0.00297769	0.00232329	0.0155677
lg7_64416810	64416810	LOJpc1	-0.0133237	0.000918529	0.00288898	0.00378328	0.00298905	0.00232148	0.0162127
lg7_64488837	64488837	LOJpc1	-0.013339	0.000875538	0.00295207	0.00382938	0.00300176	0.00232268	0.016291
lg7_64517892	64517892	LOJpc1	-0.0127231	0.000718256	0.00290625	0.00387737	0.00300311	0.00231625	0.0156294
lg7_64535683	64535683	LOJpc1	-0.0110833	0.000254279	0.0028796	0.00385633	0.00299065	0.00233258	0.0139629
lg7_64603879	64603879	LOJpc1	-0.011256	0.000360425	0.00281182	0.00396727	0.00294945	0.00234228	0.0140679
lg7_64809889	64809889	LOJpc1	-0.0108354	0.00040028	0.00266832	0.0039628	0.00296586	0.00233551	0.0135037
lg7_64857267	64857267	LOJpc1	-0.00973502	0.000961439	0.00240798	0.00398701	0.00305714	0.00229901	0.012143
lg7_64857309	64857309	LOJpc1	-0.00977232	0.000979602	0.00241018	0.00399804	0.00305957	0.00229794	0.0121825
lg7_388330	388330	LOJpc2	0.00211791	-0.00172837	0.000584423	0.00186635	0.00152739	0.00176017	-0.00153349
lg7_463563	463563	LOJpc2	0.00237433	-0.00159675	0.000206533	0.00201549	0.00146308	0.00161093	-0.0021678
lg7_921035	921035	LOJpc2	0.00171448	-0.000924298	-0.000245509	0.00180717	0.00151723	0.00158551	-0.00195999
lg7_921039	921039	LOJpc2	0.00154774	-0.000936611	-8.67e-05	0.00181565	0.00149383	0.00157501	-0.00163444
lg7_2248056	2248056	LOJpc2	0.00149796	-0.00158022	0.00063384	0.00185745	0.0014564	0.00158454	-0.000864117
lg7_2591891	2591891	LOJpc2	0.00174583	-0.00179901	0.000598932	0.00181729	0.00147953	0.00157768	-0.0011469
lg7_2658870	2658870	LOJpc2	0.00184233	-0.00121189	-5.24e-05	0.00183677	0.00150446	0.00156929	-0.00189472
lg7_3335466	3335466	LOJpc2	0.00210093	-0.00130386	-7.4e-05	0.00183183	0.0015138	0.00157542	-0.00217489
lg7_4308965	4308965	LOJpc2	0.00204637	-0.00140406	4.06e-05	0.00181379	0.00151671	0.00156233	-0.00200574
lg7_4334794	4334794	LOJpc2	0.00190498	-0.00137574	0.000116423	0.00180984	0.00149776	0.00157785	-0.00178856
lg7_7731863	7731863	LOJpc2	0.00289973	-0.00155424	9.96e-06	0.00200151	0.00145074	0.00156679	-0.00288976
lg7_8212508	8212508	LOJpc2	0.00285626	-0.00130952	-0.000180543	0.00201918	0.00142888	0.00159347	-0.00303681
lg7_8313543	8313543	LOJpc2	0.00317666	-0.00171387	0.000211786	0.00207571	0.00144063	0.00157207	-0.00296488
lg7_8428241	8428241	LOJpc2	0.00322557	-0.00174846	0.000263394	0.00210228	0.0014433	0.00158014	-0.00296217
lg7_8436362	8436362	LOJpc2	0.00328648	-0.00186444	0.000326812	0.002074	0.00146247	0.00157831	-0.00295967
lg7_8514339	8514339	LOJpc2	0.0032347	-0.00197786	0.00039614	0.00201914	0.00146028	0.00165111	-0.00283856
lg7_10355684	10355684	LOJpc2	0.00313343	-0.000916868	-0.000640437	0.00200388	0.00128641	0.00189778	-0.00377387
lg7_12197613	12197613	LOJpc2	0.00295138	-0.00119368	-0.000257175	0.00199375	0.00132734	0.00181873	-0.00320855
lg7_13126484	13126484	LOJpc2	0.00276797	-0.00154215	-0.000179161	0.00189635	0.00160479	0.00147205	-0.00294714
lg7_13905567	13905567	LOJpc2	0.00353542	-0.00205067	-0.000184382	0.00202189	0.00163018	0.00143772	-0.00371981
lg7_14661721	14661721	LOJpc2	0.00263193	-0.001472	-0.000247861	0.00193445	0.00161478	0.00140924	-0.00287979
lg7_14726195	14726195	LOJpc2	0.00267311	-0.00233198	0.000151566	0.0018879	0.00165808	0.00138043	-0.00252155
lg7_14726232	14726232	LOJpc2	0.00278189	-0.00235111	0.000107771	0.00187991	0.00166822	0.00138752	-0.00267412
lg7_14726262	14726262	LOJpc2	0.00256193	-0.00229822	0.000201871	0.00188626	0.00166751	0.00138135	-0.00236006
lg7_16150486	16150486	LOJpc2	0.00280475	5.55e-05	-0.0015027	0.00244504	0.00123128	0.00181853	-0.00430745
lg7_16720428	16720428	LOJpc2	0.00282611	0.000744807	-0.00269783	0.00267841	0.00122837	0.00183072	-0.00552394
lg7_17409132	17409132	LOJpc2	0.00211185	0.00215205	-0.00416097	0.00253678	0.00127984	0.00175497	-0.00627282
lg7_17483503	17483503	LOJpc2	0.00129231	0.00229803	-0.00403374	0.00247522	0.0012707	0.00170498	-0.00532605
lg7_18587201	18587201	LOJpc2	0.00279434	0.00132883	-0.00496297	0.00199763	0.00128692	0.00222413	-0.00775731
lg7_18914605	18914605	LOJpc2	0.00344177	0.00096152	-0.00482788	0.00209822	0.00123233	0.0020915	-0.00826965
lg7_18940380	18940380	LOJpc2	0.00350974	0.00115809	-0.00523872	0.00214655	0.00125898	0.00205654	-0.00874847
lg7_18954797	18954797	LOJpc2	0.00408348	0.00102353	-0.00520648	0.00223486	0.00121285	0.00202642	-0.00928996
lg7_19182946	19182946	LOJpc2	0.0045936	0.000727288	-0.00556396	0.00211355	0.0013551	0.00260591	-0.0101576
lg7_20141945	20141945	LOJpc2	0.00441837	0.000167303	-0.00399917	0.00213903	0.00124771	0.00213262	-0.00841754
lg7_20142000	20142000	LOJpc2	0.00395312	0.000314982	-0.00394183	0.00211012	0.00130059	0.00197506	-0.00789494
lg7_20210562	20210562	LOJpc2	0.00374661	8.94e-05	-0.00366646	0.00220135	0.00117241	0.00216809	-0.00741307
lg7_20561788	20561788	LOJpc2	0.0034943	-0.000875891	-0.00285564	0.00179226	0.00120688	0.00281904	-0.00634994
lg7_22002946	22002946	LOJpc2	0.00342523	-0.000990698	-0.00274765	0.00172902	0.00118577	0.00293027	-0.00617288
lg7_22187181	22187181	LOJpc2	0.00317391	-0.001005	-0.00251077	0.00168062	0.00120509	0.00296629	-0.00568469
lg7_22203786	22203786	LOJpc2	0.00337137	-0.00114148	-0.00225457	0.00170626	0.00120799	0.00296579	-0.00562594
lg7_22261565	22261565	LOJpc2	0.00304776	-0.0010064	-0.00229852	0.00167625	0.00120615	0.00299344	-0.00534627
lg7_23713470	23713470	LOJpc2	-0.00234745	-0.000499505	0.0045941	0.0020214	0.00121598	0.00214708	0.00694155
lg7_25814791	25814791	LOJpc2	-0.00202602	-0.000820873	0.0041156	0.00197461	0.00125692	0.00191994	0.00614162
lg7_26624724	26624724	LOJpc2	-0.00184254	-0.00115875	0.00394384	0.00202071	0.0013204	0.00177716	0.00578638
lg7_26686703	26686703	LOJpc2	-0.00154476	-0.00134402	0.00379706	0.00207537	0.0013209	0.00171636	0.00534182
lg7_27127326	27127326	LOJpc2	-0.00179762	-0.00096778	0.00379771	0.00208096	0.00128669	0.00182888	0.00559533
lg7_28510924	28510924	LOJpc2	-0.0024894	-0.000548963	0.0037898	0.00209791	0.0012514	0.00184331	0.0062792
lg7_28511085	28511085	LOJpc2	-0.00241705	-0.000722299	0.00389155	0.00205194	0.00126239	0.00180827	0.0063086
lg7_28695280	28695280	LOJpc2	-0.000658761	-0.00077041	0.001499	0.0031782	0.00123172	0.0015895	0.00215776
lg7_28779236	28779236	LOJpc2	-0.000672444	-0.00114007	0.00162525	0.00337507	0.00132929	0.00148913	0.0022977
lg7_28807341	28807341	LOJpc2	-0.000414148	-0.001284	0.00171901	0.00321473	0.00137095	0.00156424	0.00213315
lg7_28909421	28909421	LOJpc2	-0.00051022	-0.00103018	0.00200044	0.00332149	0.00121145	0.00163466	0.00251066
lg7_29167488	29167488	LOJpc2	-0.00136281	-0.00103899	0.00252225	0.00299147	0.00121335	0.00169559	0.00388506
lg7_31586414	31586414	LOJpc2	0.000435329	-0.00162322	0.00344134	0.00305507	0.00116165	0.00179116	0.00300601
lg7_32519426	32519426	LOJpc2	-0.00027108	-0.00119781	0.00288289	0.0030152	0.00116183	0.00184109	0.00315397
lg7_32852132	32852132	LOJpc2	-1.08e-05	-0.0011825	0.00266739	0.00291891	0.00118581	0.0018191	0.00267815
lg7_33964414	33964414	LOJpc2	-0.00144454	-0.000482855	0.00147448	0.00292847	0.00122014	0.00169339	0.00291902
lg7_34029058	34029058	LOJpc2	-0.00173422	-0.000573061	0.00187218	0.00278792	0.00122972	0.00176055	0.0036064
lg7_34810372	34810372	LOJpc2	-0.00290389	0.000244813	0.00159651	0.00223714	0.00127109	0.00173667	0.0045004
lg7_34810419	34810419	LOJpc2	-0.0027363	0.000308964	0.00140776	0.00219431	0.00127352	0.00174237	0.00414407
lg7_37904992	37904992	LOJpc2	-0.00366614	-0.00109251	0.00378761	0.00238294	0.0012763	0.00173311	0.00745375
lg7_38306599	38306599	LOJpc2	-0.00306234	-0.0015252	0.00371104	0.00231237	0.0013637	0.00164729	0.00677338
lg7_40599716	40599716	LOJpc2	-0.00308719	-0.00312742	0.0032219	0.00215175	0.00183512	0.00140877	0.00630908
lg7_41179274	41179274	LOJpc2	-0.00512404	-0.00400997	0.0033277	0.00323184	0.00156472	0.00124685	0.00845174
lg7_41777750	41777750	LOJpc2	-0.00127679	-0.00590812	0.00331158	0.00402416	0.0016705	0.00119174	0.00458838
lg7_43320450	43320450	LOJpc2	-0.00260801	-0.00607757	0.0041189	0.00343766	0.00167564	0.0013054	0.00672691
lg7_43819923	43819923	LOJpc2	-0.0048488	-0.00634442	0.00414102	0.00281584	0.00166578	0.00117289	0.00898982
lg7_46720764	46720764	LOJpc2	-0.00593866	-0.00441681	0.00728743	0.00223504	0.00134929	0.0014114	0.0132261
lg7_47752984	47752984	LOJpc2	-0.00598161	-0.00467207	0.0075711	0.00241492	0.00137228	0.00134614	0.0135527
lg7_48150347	48150347	LOJpc2	-0.00578312	-0.00452476	0.00775537	0.00237214	0.00137152	0.0013193	0.0135385
lg7_48362698	48362698	LOJpc2	-0.0056702	-0.00465163	0.00786211	0.00242243	0.00142866	0.0013704	0.0135323
lg7_48709738	48709738	LOJpc2	-0.00575222	-0.00443799	0.00746653	0.00263729	0.00135929	0.00134251	0.0132188
lg7_50176445	50176445	LOJpc2	-0.00593935	-0.00143251	0.002016	0.00260723	0.00176522	0.00122487	0.00795535
lg7_50540351	50540351	LOJpc2	-0.00461321	-0.00267955	0.00214593	0.00249469	0.00177656	0.00120266	0.00675914
lg7_50949910	50949910	LOJpc2	-0.00565276	-0.000499914	0.00141298	0.00273196	0.00175615	0.00122882	0.00706574
lg7_51896028	51896028	LOJpc2	-0.00523357	0.000136871	0.00106007	0.00278461	0.00175683	0.00118168	0.00629364
lg7_52021905	52021905	LOJpc2	-0.00523403	0.000169434	0.00102172	0.00280602	0.00175524	0.00118201	0.00625574
lg7_52211318	52211318	LOJpc2	-0.00483561	-5.47e-06	0.00105745	0.00294498	0.00177867	0.00117624	0.00589306
lg7_52315498	52315498	LOJpc2	-0.00490049	8.52e-05	0.00103898	0.00296864	0.00178325	0.00118154	0.00593947
lg7_53649964	53649964	LOJpc2	-0.00495378	0.000106554	0.000994787	0.00289082	0.00171055	0.00119244	0.00594857
lg7_53862409	53862409	LOJpc2	-0.00393335	-0.00020012	0.000983201	0.00271209	0.00173505	0.00120036	0.00491655
lg7_54351014	54351014	LOJpc2	-0.0052106	0.000216337	0.00105258	0.00295602	0.00177265	0.00120034	0.00626319
lg7_55889380	55889380	LOJpc2	-0.00552598	0.000737697	0.000808668	0.00270133	0.00174048	0.001195	0.00633465
lg7_55972251	55972251	LOJpc2	-0.00610858	0.000882632	0.000856744	0.00281256	0.00176365	0.00119534	0.00696532
lg7_56864687	56864687	LOJpc2	-0.0055636	0.000977383	0.000638952	0.00272932	0.00174118	0.00119245	0.00620255
lg7_57361430	57361430	LOJpc2	-0.00630209	0.00121299	0.00063255	0.00272787	0.00173884	0.00118956	0.00693464
lg7_57486526	57486526	LOJpc2	-0.00531737	0.0011307	0.000535973	0.0027753	0.00175651	0.0011825	0.00585334
lg7_58217296	58217296	LOJpc2	-0.00534824	0.00150185	0.000371792	0.00274653	0.00177878	0.00119641	0.00572003
lg7_58360587	58360587	LOJpc2	-0.00531767	0.00152496	0.000325019	0.00259727	0.00174357	0.00120462	0.00564268
lg7_58792019	58792019	LOJpc2	-0.00502804	0.00111084	0.000443089	0.00268106	0.00169111	0.00122273	0.00547113
lg7_58834967	58834967	LOJpc2	-0.00542332	0.00136132	0.000366533	0.00268191	0.00169672	0.00121176	0.00578985
lg7_58940402	58940402	LOJpc2	-0.00649219	0.00170747	0.000377884	0.00276811	0.00172711	0.00119727	0.00687008
lg7_59122107	59122107	LOJpc2	-0.00590597	0.00133258	0.000460989	0.0026872	0.0017676	0.00117997	0.00636696
lg7_59330989	59330989	LOJpc2	-0.00579179	0.0012366	0.00054185	0.00261858	0.00179086	0.00118215	0.00633364
lg7_59379462	59379462	LOJpc2	-0.00570491	0.00149743	0.000351861	0.00265571	0.00176593	0.00118444	0.00605677
lg7_59401513	59401513	LOJpc2	-0.00567573	0.00174872	0.000219664	0.0025721	0.00175085	0.0012056	0.00589539
lg7_59468964	59468964	LOJpc2	-0.00593617	0.00188572	0.000215116	0.00259278	0.00177115	0.00119806	0.00615128
lg7_59983148	59983148	LOJpc2	-0.00733407	0.0023327	0.000258156	0.0028014	0.00176038	0.00119932	0.00759223
lg7_60241895	60241895	LOJpc2	-0.00652828	0.00208554	0.000251502	0.00263474	0.00172152	0.00119817	0.00677978
lg7_60603882	60603882	LOJpc2	-0.00598605	0.00176278	0.000300463	0.00253512	0.0017647	0.001197	0.00628652
lg7_60859994	60859994	LOJpc2	-0.00475246	0.00146644	0.000247214	0.00258281	0.00177191	0.00118841	0.00499968
lg7_60969450	60969450	LOJpc2	-0.00569708	0.00186513	0.000310125	0.00264192	0.00178138	0.00119649	0.0060072
lg7_60969452	60969452	LOJpc2	-0.00536926	0.00174843	0.000292045	0.00264288	0.00174821	0.0011966	0.0056613
lg7_61050269	61050269	LOJpc2	-0.00546927	0.00176639	0.000252285	0.00268276	0.00175548	0.00119019	0.00572155
lg7_61107318	61107318	LOJpc2	-0.00648604	0.00197321	0.000360439	0.00287893	0.00185369	0.00117954	0.00684648
lg7_61110684	61110684	LOJpc2	-0.0059921	0.00217781	0.00016732	0.00275278	0.00183631	0.00120041	0.00615942
lg7_61563963	61563963	LOJpc2	-0.00619436	0.00219272	0.000341058	0.00266913	0.00184977	0.00117937	0.00653542
lg7_61563990	61563990	LOJpc2	-0.00725622	0.00242307	0.000404545	0.0030358	0.00181275	0.00118456	0.00766077
lg7_61961400	61961400	LOJpc2	-0.00598859	0.00173686	0.000436468	0.00258163	0.00176741	0.00121897	0.00642506
lg7_61961687	61961687	LOJpc2	-0.00617753	0.00207619	0.00025314	0.00267321	0.00175991	0.00120286	0.00643068
lg7_62012963	62012963	LOJpc2	-0.00608664	0.00191708	0.000316578	0.00256011	0.00177162	0.0011992	0.00640322
lg7_62098346	62098346	LOJpc2	-0.00560554	0.00151923	0.000376267	0.00256948	0.00174825	0.00121338	0.00598181
lg7_62102010	62102010	LOJpc2	-0.00658211	0.0015672	0.000503454	0.00272344	0.00176863	0.00118792	0.00708556
lg7_62172606	62172606	LOJpc2	-0.00619714	0.00166433	0.000445564	0.00279687	0.0017844	0.00118643	0.0066427
lg7_62586633	62586633	LOJpc2	-0.00588507	0.00139437	0.000453114	0.00285321	0.00176031	0.00118767	0.00633818
lg7_62586853	62586853	LOJpc2	-0.00613127	0.00146236	0.000479181	0.00286026	0.00173994	0.00118888	0.00661045
lg7_63120050	63120050	LOJpc2	-0.00473396	0.00135807	0.000415346	0.00243282	0.00166445	0.00125636	0.0051493
lg7_63137687	63137687	LOJpc2	-0.00509088	0.00132134	0.000489903	0.0024245	0.0016715	0.00125927	0.00558079
lg7_63141769	63141769	LOJpc2	-0.00507222	0.00109324	0.00064072	0.00242125	0.00165106	0.00126504	0.00571294
lg7_63160207	63160207	LOJpc2	-0.00498522	0.000973432	0.000710885	0.00240702	0.00165768	0.00126599	0.0056961
lg7_63298324	63298324	LOJpc2	-0.00553422	0.00135952	0.000615591	0.00242057	0.00168647	0.00125922	0.00614981
lg7_63298354	63298354	LOJpc2	-0.00548278	0.00133946	0.000615326	0.00242838	0.00167606	0.00126343	0.00609811
lg7_63810976	63810976	LOJpc2	-0.00500759	0.00121713	0.00051675	0.00250137	0.00169334	0.00127675	0.00552434
lg7_63946212	63946212	LOJpc2	-0.00512009	0.00161743	0.000308869	0.00245928	0.00171545	0.00128352	0.00542896
lg7_64416810	64416810	LOJpc2	-0.00507082	0.000953227	0.000686859	0.00246308	0.00165964	0.00125637	0.00575768
lg7_64488837	64488837	LOJpc2	-0.0053214	0.00103309	0.000727211	0.0024257	0.001669	0.0012568	0.00604861
lg7_64517892	64517892	LOJpc2	-0.00529294	0.00127851	0.000620863	0.00234848	0.00170819	0.00126286	0.0059138
lg7_64535683	64535683	LOJpc2	-0.00562304	0.00142645	0.000603866	0.00237223	0.0016831	0.00126117	0.00622691
lg7_64603879	64603879	LOJpc2	-0.00518553	0.000980802	0.000756564	0.00242241	0.00168782	0.0012772	0.00594209
lg7_64809889	64809889	LOJpc2	-0.00450886	0.00115137	0.000457715	0.00246613	0.00164133	0.00127568	0.00496658
lg7_64857267	64857267	LOJpc2	-0.00231117	0.000307801	0.00052324	0.00225194	0.00173066	0.00127061	0.00283441
lg7_64857309	64857309	LOJpc2	-0.00247534	0.000389138	0.000525635	0.00224532	0.00172753	0.00126166	0.00300098
lg7_388330	388330	LPJpc1	0.00519283	0.00161538	-0.00561722	0.00310624	0.002398	0.00267492	-0.0108101
lg7_463563	463563	LPJpc1	0.00460719	0.00168042	-0.00509386	0.00310187	0.0023944	0.00247406	-0.00970105
lg7_921035	921035	LPJpc1	0.00526291	-0.000179946	-0.00341682	0.00295409	0.00248721	0.00240272	-0.00867973
lg7_921039	921039	LPJpc1	0.00512612	3.44e-05	-0.00353908	0.00295186	0.00250123	0.00240435	-0.0086652
lg7_2248056	2248056	LPJpc1	0.00420939	0.00182863	-0.00472587	0.0030581	0.00239462	0.00240875	-0.00893525
lg7_2591891	2591891	LPJpc1	0.00392817	0.0012854	-0.00400856	0.00298992	0.00249082	0.00237059	-0.00793673
lg7_2658870	2658870	LPJpc1	0.00382977	0.00158211	-0.00427199	0.00296029	0.00245517	0.00239312	-0.00810176
lg7_3335466	3335466	LPJpc1	0.0033519	0.00169404	-0.00403185	0.00302877	0.0024603	0.00237707	-0.00738375
lg7_4308965	4308965	LPJpc1	0.00365933	0.00098006	-0.00348425	0.00299612	0.00247329	0.00240039	-0.00714358
lg7_4334794	4334794	LPJpc1	0.00427559	0.000904966	-0.00383138	0.00293804	0.00250303	0.00239717	-0.00810698
lg7_7731863	7731863	LPJpc1	0.0061068	0.00157124	-0.00536943	0.00320831	0.00242347	0.00259312	-0.0114762
lg7_8212508	8212508	LPJpc1	0.00684098	0.0013138	-0.00545603	0.00322214	0.00234922	0.00249518	-0.012297
lg7_8313543	8313543	LPJpc1	0.00757142	0.00156094	-0.00577556	0.00312347	0.00246579	0.0024393	-0.013347
lg7_8428241	8428241	LPJpc1	0.00787059	0.00118694	-0.00533799	0.00323391	0.00239731	0.0023686	-0.0132086
lg7_8436362	8436362	LPJpc1	0.00819107	0.000264661	-0.00474195	0.0031477	0.00249385	0.00249403	-0.012933
lg7_8514339	8514339	LPJpc1	0.00874211	-0.000452148	-0.00427372	0.00312985	0.00247993	0.00235417	-0.0130158
lg7_10355684	10355684	LPJpc1	0.00898898	-0.0020147	-0.00289392	0.00309297	0.0022002	0.00262618	-0.0118829
lg7_12197613	12197613	LPJpc1	0.00894345	-0.0024006	-0.00260777	0.00304236	0.00229248	0.0026278	-0.0115512
lg7_13126484	13126484	LPJpc1	0.00823495	-0.000328227	-0.00378595	0.00304075	0.00266307	0.0021911	-0.0120209
lg7_13905567	13905567	LPJpc1	0.00901663	-0.00113386	-0.00340755	0.00307063	0.00266314	0.00216944	-0.0124242
lg7_14661721	14661721	LPJpc1	0.00958441	-0.00264793	-0.00267221	0.00291449	0.00275302	0.00216426	-0.0122566
lg7_14726195	14726195	LPJpc1	0.00983362	-0.00290711	-0.00304303	0.00274541	0.00292018	0.00212922	-0.0128766
lg7_14726232	14726232	LPJpc1	0.00972294	-0.00253809	-0.00306198	0.00277409	0.00288731	0.00212172	-0.0127849
lg7_14726262	14726262	LPJpc1	0.0097045	-0.00283997	-0.00293233	0.00277974	0.00290049	0.00212168	-0.0126368
lg7_16150486	16150486	LPJpc1	0.00792875	0.000121144	-0.00407869	0.0035845	0.00217082	0.00290522	-0.0120074
lg7_16720428	16720428	LPJpc1	0.00795194	0.000280891	-0.00436739	0.00380915	0.00206323	0.00288882	-0.0123193
lg7_17409132	17409132	LPJpc1	0.00962549	0.000899434	-0.00581963	0.00378321	0.0020788	0.00270006	-0.0154451
lg7_17483503	17483503	LPJpc1	0.00830661	0.00120272	-0.00569885	0.00369598	0.00203221	0.00269143	-0.0140055
lg7_18587201	18587201	LPJpc1	0.00645187	0.000193902	-0.00588351	0.00304184	0.0020381	0.00329327	-0.0123354
lg7_18914605	18914605	LPJpc1	0.0087836	-0.000543504	-0.00589887	0.00325785	0.00197263	0.00352622	-0.0146825
lg7_18940380	18940380	LPJpc1	0.00860135	-0.000514594	-0.00533609	0.00313651	0.00192327	0.00332496	-0.0139374
lg7_18954797	18954797	LPJpc1	0.0090576	-0.000183214	-0.00598388	0.00317383	0.00201249	0.00335807	-0.0150415
lg7_19182946	19182946	LPJpc1	0.00827647	-0.000976288	-0.00442468	0.00308333	0.00209154	0.00387813	-0.0127011
lg7_20141945	20141945	LPJpc1	0.00788989	-0.00146485	-0.00318289	0.00309246	0.00197573	0.00369281	-0.0110728
lg7_20142000	20142000	LPJpc1	0.00809903	-0.00124878	-0.0038049	0.00314139	0.0019537	0.00358117	-0.0119039
lg7_20210562	20210562	LPJpc1	0.00758785	-0.0016025	-0.00263893	0.00316011	0.00187583	0.00384252	-0.0102268
lg7_20561788	20561788	LPJpc1	0.00569109	-0.00289432	0.00082367	0.00285745	0.00187816	0.00465097	-0.00486742
lg7_22002946	22002946	LPJpc1	0.00602132	-0.00391157	0.00514063	0.00278636	0.00188135	0.00479041	-0.000880692
lg7_22187181	22187181	LPJpc1	0.0065273	-0.00424652	0.00639038	0.00274604	0.00185423	0.00503084	-0.000136918
lg7_22203786	22203786	LPJpc1	0.00668967	-0.0042282	0.00612765	0.00278518	0.00186368	0.00503036	-0.00056202
lg7_22261565	22261565	LPJpc1	0.00596589	-0.0038453	0.00554326	0.00276937	0.00187075	0.00509182	-0.000422626
lg7_23713470	23713470	LPJpc1	-0.00412164	-0.00142179	0.00961688	0.00272302	0.00204888	0.00355561	0.0137385
lg7_25814791	25814791	LPJpc1	-0.00369402	-0.00194222	0.00825292	0.00272981	0.00211644	0.00330178	0.0119469
lg7_26624724	26624724	LPJpc1	-0.00322288	-0.00186871	0.00670617	0.00275391	0.00212626	0.00312327	0.00992906
lg7_26686703	26686703	LPJpc1	-0.00329844	-0.00219979	0.00702136	0.00279515	0.00212756	0.003161	0.0103198
lg7_27127326	27127326	LPJpc1	-0.00303428	-0.00234519	0.00782606	0.00279489	0.00206386	0.00320134	0.0108603
lg7_28510924	28510924	LPJpc1	-0.00359277	-0.00207049	0.00811656	0.00278471	0.00204657	0.00333804	0.0117093
lg7_28511085	28511085	LPJpc1	-0.00317069	-0.00203385	0.00739748	0.00271932	0.00206685	0.0032875	0.0105682
lg7_28695280	28695280	LPJpc1	-0.00347834	-0.00299782	0.00614122	0.00397461	0.00193786	0.00276308	0.00961957
lg7_28779236	28779236	LPJpc1	-0.00195642	-0.004201	0.00585296	0.00411179	0.0021404	0.0026282	0.00780937
lg7_28807341	28807341	LPJpc1	-0.00248736	-0.00372297	0.00539479	0.00396268	0.00209554	0.00255127	0.00788215
lg7_28909421	28909421	LPJpc1	-0.00235241	-0.0027811	0.00573648	0.00402656	0.00192955	0.00280689	0.0080889
lg7_29167488	29167488	LPJpc1	-0.00232534	-0.00304507	0.00668441	0.00351871	0.00194484	0.00289949	0.00900975
lg7_31586414	31586414	LPJpc1	-0.00205982	-0.00340227	0.00852222	0.00378735	0.00189819	0.00296321	0.010582
lg7_32519426	32519426	LPJpc1	-0.000684883	-0.0034032	0.00816477	0.00366889	0.00189968	0.00298599	0.00884965
lg7_32852132	32852132	LPJpc1	-0.00229474	-0.0034965	0.0088918	0.00357979	0.00194055	0.00302215	0.0111865
lg7_33964414	33964414	LPJpc1	-0.00277654	-0.00422596	0.00875443	0.00375931	0.00194668	0.00286605	0.011531
lg7_34029058	34029058	LPJpc1	-0.00420042	-0.00437118	0.0102209	0.00347387	0.00200215	0.00301174	0.0144213
lg7_34810372	34810372	LPJpc1	-0.00267952	-0.00390733	0.00910814	0.00324843	0.00204028	0.00292364	0.0117877
lg7_34810419	34810419	LPJpc1	-0.00278785	-0.00380932	0.00898589	0.00328833	0.00202307	0.00292825	0.0117737
lg7_37904992	37904992	LPJpc1	-0.0018588	-0.00386904	0.00758524	0.00386017	0.00204687	0.00269618	0.00944403
lg7_38306599	38306599	LPJpc1	-0.00208328	-0.0046174	0.00776023	0.00377377	0.00213665	0.00256485	0.00984352
lg7_40599716	40599716	LPJpc1	-0.00189515	-0.00694306	0.00542213	0.00366878	0.00273123	0.00230234	0.00731727
lg7_41179274	41179274	LPJpc1	-0.00591262	-0.00416646	0.00355129	0.00507031	0.00261238	0.00195329	0.00946391
lg7_41777750	41777750	LPJpc1	-0.00257958	-0.0063054	0.00361186	0.00545097	0.00273338	0.00188009	0.00619145
lg7_43320450	43320450	LPJpc1	-0.00198752	-0.00756742	0.0048806	0.00587606	0.0027263	0.00198945	0.00686812
lg7_43819923	43819923	LPJpc1	9.31e-05	-0.00835457	0.00486953	0.00560418	0.00290719	0.00191096	0.00477644
lg7_46720764	46720764	LPJpc1	-0.00629991	-0.00774698	0.0113099	0.00358384	0.00234485	0.00218063	0.0176098
lg7_47752984	47752984	LPJpc1	-0.00599186	-0.00775348	0.0112843	0.00349064	0.00235849	0.00213491	0.0172761
lg7_48150347	48150347	LPJpc1	-0.00593165	-0.00730705	0.0112527	0.00346752	0.00226952	0.00214428	0.0171843
lg7_48362698	48362698	LPJpc1	-0.00593552	-0.00750326	0.0116599	0.00365644	0.00224602	0.0021629	0.0175954
lg7_48709738	48709738	LPJpc1	-0.00261736	-0.00788416	0.0104164	0.00385414	0.0022683	0.00208967	0.0130338
lg7_50176445	50176445	LPJpc1	2.47e-05	-0.00441599	0.0023317	0.00383272	0.00288257	0.00194196	0.00230701
lg7_50540351	50540351	LPJpc1	0.000251206	-0.00378922	0.00176479	0.00384012	0.00303599	0.00187286	0.00151359
lg7_50949910	50949910	LPJpc1	-0.00204966	-0.00216411	0.00153065	0.00404467	0.00287427	0.00192588	0.00358031
lg7_51896028	51896028	LPJpc1	-0.00199324	-0.00166481	0.0012791	0.00399365	0.00284679	0.00194404	0.00327235
lg7_52021905	52021905	LPJpc1	-0.00222178	-0.00157377	0.00131141	0.00399834	0.00278784	0.00196637	0.00353318
lg7_52211318	52211318	LPJpc1	-0.00163314	-0.00169334	0.00123515	0.00396318	0.00283491	0.00195954	0.00286829
lg7_52315498	52315498	LPJpc1	-0.00145964	-0.00175513	0.00123879	0.00390912	0.00287037	0.00196515	0.00269843
lg7_53649964	53649964	LPJpc1	-0.00307399	-0.0013081	0.00136492	0.00406268	0.00275798	0.0019799	0.00443892
lg7_53862409	53862409	LPJpc1	-0.00455982	-0.000572458	0.00132304	0.00414299	0.00276099	0.00199288	0.00588286
lg7_54351014	54351014	LPJpc1	-0.00344174	-0.000882685	0.00127162	0.00396433	0.0027367	0.00199462	0.00471336
lg7_55889380	55889380	LPJpc1	-0.00299333	-0.00118755	0.00133817	0.00392394	0.00270775	0.00199813	0.0043315
lg7_55972251	55972251	LPJpc1	-0.00300786	-0.00102754	0.00123904	0.00399526	0.00274863	0.00198922	0.0042469
lg7_56864687	56864687	LPJpc1	-0.00291317	-0.00112716	0.00123335	0.00407081	0.00271193	0.00197925	0.00414652
lg7_57361430	57361430	LPJpc1	-0.00356063	-0.000947947	0.00126317	0.00414529	0.00270977	0.00198125	0.0048238
lg7_57486526	57486526	LPJpc1	-0.00362668	-3.23e-05	0.000798786	0.00388467	0.00276304	0.00197147	0.00442546
lg7_58217296	58217296	LPJpc1	-0.00339801	0.00085705	0.000290538	0.0038814	0.00280625	0.00197577	0.00368855
lg7_58360587	58360587	LPJpc1	-0.00479788	0.00206514	-0.000115372	0.00369474	0.00279848	0.00198934	0.0046825
lg7_58792019	58792019	LPJpc1	-0.00354497	0.000942651	0.000198402	0.00348658	0.00278539	0.00199469	0.00374337
lg7_58834967	58834967	LPJpc1	-0.00355927	0.000725043	0.000325822	0.00360965	0.00280159	0.00198084	0.00388509
lg7_58940402	58940402	LPJpc1	-0.00441556	0.00139626	0.000128157	0.00368466	0.00280644	0.0019699	0.00454372
lg7_59122107	59122107	LPJpc1	-0.00406231	0.00142669	3.07e-05	0.00360029	0.00284539	0.00196726	0.00409299
lg7_59330989	59330989	LPJpc1	-0.0033028	0.00142308	-9.35e-05	0.00362222	0.00286693	0.00196201	0.00320931
lg7_59379462	59379462	LPJpc1	-0.00359231	0.00128057	2.16e-05	0.0035257	0.00277469	0.00199082	0.0036139
lg7_59401513	59401513	LPJpc1	-0.00340308	0.00145443	-0.000107742	0.00342132	0.00278258	0.00200436	0.00329534
lg7_59468964	59468964	LPJpc1	-0.00425293	0.00195377	-0.000175717	0.00356238	0.00277468	0.0020019	0.00407721
lg7_59983148	59983148	LPJpc1	-0.00426132	0.00131756	0.000156579	0.00357117	0.00274012	0.0020216	0.0044179
lg7_60241895	60241895	LPJpc1	-0.00337819	0.000867137	0.000225319	0.00367713	0.00274926	0.00202059	0.00360351
lg7_60603882	60603882	LPJpc1	-0.00238596	0.00231927	-0.000804448	0.00371297	0.00273275	0.00200901	0.00158151
lg7_60859994	60859994	LPJpc1	-0.00298441	0.00250951	-0.000732627	0.00352076	0.00277741	0.00200805	0.00225178
lg7_60969450	60969450	LPJpc1	-0.0032834	0.00369548	-0.00129558	0.00360161	0.0028618	0.00199131	0.00198783
lg7_60969452	60969452	LPJpc1	-0.00345772	0.00359226	-0.00118377	0.0036107	0.00283745	0.00199532	0.00227395
lg7_61050269	61050269	LPJpc1	-0.00409064	0.00382063	-0.00117177	0.00364483	0.00285656	0.0019811	0.00291887
lg7_61107318	61107318	LPJpc1	-0.0046656	0.00308859	-0.000645428	0.00384032	0.00287492	0.0019814	0.00402017
lg7_61110684	61110684	LPJpc1	-0.0043548	0.002957	-0.000608521	0.00373749	0.00285562	0.00198297	0.00374628
lg7_61563963	61563963	LPJpc1	-0.00414291	0.00324919	-0.000681125	0.00377536	0.0028564	0.0019744	0.00346178
lg7_61563990	61563990	LPJpc1	-0.00361783	0.00283186	-0.000576121	0.00376601	0.00289486	0.0019707	0.00304171
lg7_61961400	61961400	LPJpc1	-0.0036921	0.00317522	-0.000935553	0.00395838	0.00271291	0.00200366	0.00275655
lg7_61961687	61961687	LPJpc1	-0.0022614	0.00270193	-0.000998828	0.00373303	0.00276452	0.00199993	0.00126257
lg7_62012963	62012963	LPJpc1	-0.00258251	0.00246315	-0.000788276	0.00380679	0.00275586	0.00199803	0.00179423
lg7_62098346	62098346	LPJpc1	-0.00309468	0.00245196	-0.000683832	0.00384003	0.00274791	0.00200497	0.00241085
lg7_62102010	62102010	LPJpc1	-0.00488047	0.0029643	-0.000651205	0.00387909	0.00271112	0.00199975	0.00422927
lg7_62172606	62172606	LPJpc1	-0.00517185	0.00283609	-0.000466636	0.00380482	0.00274333	0.00198321	0.00470521
lg7_62586633	62586633	LPJpc1	-0.00381972	0.00225911	-0.000465533	0.00371089	0.00276948	0.0019847	0.00335418
lg7_62586853	62586853	LPJpc1	-0.00396078	0.00217189	-0.000386017	0.00366402	0.00276237	0.00198716	0.00357476
lg7_63120050	63120050	LPJpc1	-0.00356324	0.000604783	0.000555398	0.00348376	0.00262216	0.00209975	0.00411864
lg7_63137687	63137687	LPJpc1	-0.00299206	0.000209676	0.00064883	0.00353152	0.00258883	0.00210452	0.00364089
lg7_63141769	63141769	LPJpc1	-0.00312664	0.000225929	0.00066904	0.00349508	0.00263045	0.00209396	0.00379568
lg7_63160207	63160207	LPJpc1	-0.00300873	0.000172558	0.000691635	0.00347737	0.00264808	0.00209275	0.00370037
lg7_63298324	63298324	LPJpc1	-0.00411999	0.000378746	0.000850502	0.00375411	0.00262891	0.0020913	0.00497049
lg7_63298354	63298354	LPJpc1	-0.00432719	0.000655957	0.000757281	0.00367299	0.00265867	0.00210197	0.00508447
lg7_63810976	63810976	LPJpc1	-0.00360061	-0.000117776	0.000999576	0.00367191	0.00264274	0.00207878	0.00460018
lg7_63946212	63946212	LPJpc1	-0.0036884	0.000279555	0.000774158	0.00371364	0.00262315	0.00208618	0.00446255
lg7_64416810	64416810	LPJpc1	-0.004979	0.000368341	0.00106434	0.00367976	0.00260933	0.00207919	0.00604334
lg7_64488837	64488837	LPJpc1	-0.00504996	0.000272855	0.00114305	0.00369536	0.00260335	0.00207189	0.00619301
lg7_64517892	64517892	LPJpc1	-0.00643768	0.00112176	0.00103499	0.00376162	0.00259805	0.00207433	0.00747267
lg7_64535683	64535683	LPJpc1	-0.00581001	0.00101476	0.000925959	0.0037412	0.00257993	0.00208356	0.00673597
lg7_64603879	64603879	LPJpc1	-0.00438462	0.000856883	0.00060854	0.00364574	0.00260458	0.00209565	0.00499316
lg7_64809889	64809889	LPJpc1	-0.00418144	0.000737502	0.000669396	0.00365604	0.00259664	0.00211203	0.00485084
lg7_64857267	64857267	LPJpc1	-0.0016053	-0.000738625	0.000936319	0.00339615	0.0026018	0.00213783	0.00254162
lg7_64857309	64857309	LPJpc1	-0.0015773	-0.000672779	0.000895316	0.00335521	0.00260344	0.00214196	0.00247261

## Sheet: Figure4e
Scaff	Pos	relativePOS	Fst	zFst	AA_mean	AB_mean	BB_mean	AA_se	AB_se	BB_se	AA.BB	absAA.BB	Trait
scaffold_0_7061265	7061265	-3276149	1	2.2993	0.00199439	-0.00429191	-0.0178378	0.00204241	0.00343677	0.00686277	-0.0198322	0.0198322	LOJpc1
scaffold_0_6977148	6977148	-3192032	0.0944	-0.600099	NA	NA	NA	NA	NA	NA	NA	NA	LOJpc1
scaffold_0_6951200	6951200	-3166084	0.0007	-0.900092	NA	NA	NA	NA	NA	NA	NA	NA	LOJpc1
scaffold_0_6926455	6926455	-3141339	0.2154	-0.212702	NA	NA	NA	NA	NA	NA	NA	NA	LOJpc1
scaffold_0_6926288	6926288	-3141172	0.3917	0.351746	NA	NA	NA	NA	NA	NA	NA	NA	LOJpc1
scaffold_0_6878035	6878035	-3092919	0.2206	-0.196053	NA	NA	NA	NA	NA	NA	NA	NA	LOJpc1
scaffold_0_6854782	6854782	-3069666	1	2.2993	NA	NA	NA	NA	NA	NA	NA	NA	LOJpc1
scaffold_0_6854671	6854671	-3069555	0.8549	1.83474	0.000137342	-0.00311821	0.00294008	0.00564685	0.00304435	0.00243587	0.00280274	0.00280274	LOJpc1
scaffold_0_6844226	6844226	-3059110	0.2333	-0.155392	0.00176706	-0.00486946	-0.0136026	0.0021035	0.00414692	0.00543668	-0.0153696	0.0153696	LOJpc1
scaffold_0_6817061	6817061	-3031945	0.0133	-0.859751	-0.0165332	-0.00467593	0.00211937	0.0062984	0.00377984	0.00204451	0.0186526	0.0186526	LOJpc1
scaffold_0_6817045	6817045	-3031929	NA	NA	-0.0161255	-0.00423843	0.00192178	0.00662517	0.00376371	0.00204329	0.0180473	0.0180473	LOJpc1
scaffold_0_6757356	6757356	-2972240	0.0545	-0.727844	NA	NA	NA	NA	NA	NA	NA	NA	LOJpc1
scaffold_0_6748125	6748125	-2963009	0	-0.902333	NA	NA	NA	NA	NA	NA	NA	NA	LOJpc1
scaffold_0_6748109	6748109	-2962993	0.0411	-0.770746	NA	NA	NA	NA	NA	NA	NA	NA	LOJpc1
scaffold_0_6590710	6590710	-2805594	0.1014	-0.577688	NA	NA	NA	NA	NA	NA	NA	NA	LOJpc1
scaffold_0_6572708	6572708	-2787592	0.0556	-0.724322	NA	NA	NA	NA	NA	NA	NA	NA	LOJpc1
scaffold_0_6532107	6532107	-2746991	0.2568	-0.0801541	NA	NA	NA	NA	NA	NA	NA	NA	LOJpc1
scaffold_0_6399461	6399461	-2614345	0.0122	-0.863273	0.00289447	-0.00507682	-0.0192079	0.00203036	0.00423049	0.0055097	-0.0221023	0.0221023	LOJpc1
scaffold_0_6387589	6387589	-2602473	0.7244	1.41693	0.00265842	-0.0056316	-0.0225195	0.00202061	0.00357081	0.0069099	-0.0251779	0.0251779	LOJpc1
scaffold_0_6348434	6348434	-2563318	0.0133	-0.859751	NA	NA	NA	NA	NA	NA	NA	NA	LOJpc1
scaffold_0_6283701	6283701	-2498585	0.0133	-0.859751	NA	NA	NA	NA	NA	NA	NA	NA	LOJpc1
scaffold_0_6251368	6251368	-2466252	0.2569	-0.079834	NA	NA	NA	NA	NA	NA	NA	NA	LOJpc1
scaffold_0_6238806	6238806	-2453690	0.9236	2.05469	NA	NA	NA	NA	NA	NA	NA	NA	LOJpc1
scaffold_0_6172063	6172063	-2386947	0.2154	-0.212702	NA	NA	NA	NA	NA	NA	NA	NA	LOJpc1
scaffold_0_6157670	6157670	-2372554	0.9025	1.98714	-0.00373581	-0.00347282	0.00394448	0.00548532	0.00267072	0.00250992	0.00768028	0.00768028	LOJpc1
scaffold_0_6050202	6050202	-2265086	0.2009	-0.259125	NA	NA	NA	NA	NA	NA	NA	NA	LOJpc1
scaffold_0_6050103	6050103	-2264987	0.1982	-0.26777	NA	NA	NA	NA	NA	NA	NA	NA	LOJpc1
scaffold_0_6050047	6050047	-2264931	0.0133	-0.859751	NA	NA	NA	NA	NA	NA	NA	NA	LOJpc1
scaffold_0_6050038	6050038	-2264922	0	-0.902333	NA	NA	NA	NA	NA	NA	NA	NA	LOJpc1
scaffold_0_5788928	5788928	-2003812	0.0975	-0.590174	NA	NA	NA	NA	NA	NA	NA	NA	LOJpc1
scaffold_0_5652794	5652794	-1867678	NA	NA	-0.0100532	-0.00208861	0.00380204	0.0070679	0.00243861	0.00256775	0.0138552	0.0138552	LOJpc1
scaffold_0_5585671	5585671	-1800555	0.2009	-0.259125	NA	NA	NA	NA	NA	NA	NA	NA	LOJpc1
scaffold_0_5585553	5585553	-1800437	0	-0.902333	NA	NA	NA	NA	NA	NA	NA	NA	LOJpc1
scaffold_0_5570099	5570099	-1784983	0.8143	1.70476	NA	NA	NA	NA	NA	NA	NA	NA	LOJpc1
scaffold_0_5570040	5570040	-1784924	0.0133	-0.859751	NA	NA	NA	NA	NA	NA	NA	NA	LOJpc1
scaffold_0_5472362	5472362	-1687246	NA	NA	-0.000599197	-0.00106306	0.00315533	0.00200027	0.00388686	0.00843526	0.00375453	0.00375453	LOJpc1
scaffold_0_5472346	5472346	-1687230	0.0556	-0.724322	0.00460185	0.000450262	-0.00121871	0.00815288	0.00394972	0.00198667	-0.00582057	0.00582057	LOJpc1
scaffold_0_5419420	5419420	-1634304	-0.0127	-0.942994	-0.00616415	-0.00870563	0.00286014	0.00731673	0.00363725	0.0020435	0.00902429	0.00902429	LOJpc1
scaffold_0_5419399	5419399	-1634283	NA	NA	-0.0106004	-0.00136792	0.00317303	0.00644917	0.00255619	0.00251985	0.0137734	0.0137734	LOJpc1
scaffold_0_5071706	5071706	-1286590	0.95	2.13922	-0.0213947	-0.00425141	0.00221357	0.00499927	0.00396624	0.00201709	0.0236082	0.0236082	LOJpc1
scaffold_0_4883368	4883368	-1098252	-0.0003	-0.903293	NA	NA	NA	NA	NA	NA	NA	NA	LOJpc1
scaffold_0_4850749	4850749	-1065633	0.6271	1.10541	NA	NA	NA	NA	NA	NA	NA	NA	LOJpc1
scaffold_0_4757611	4757611	-972495	0.2544	-0.087838	NA	NA	NA	NA	NA	NA	NA	NA	LOJpc1
scaffold_0_4757583	4757583	-972467	0.2684	-0.0430152	NA	NA	NA	NA	NA	NA	NA	NA	LOJpc1
scaffold_0_4730983	4730983	-945867	0.2569	-0.079834	NA	NA	NA	NA	NA	NA	NA	NA	LOJpc1
scaffold_0_4645015	4645015	-859899	0.4032	0.388565	NA	NA	NA	NA	NA	NA	NA	NA	LOJpc1
scaffold_0_4616393	4616393	-831277	0.2358	-0.147388	NA	NA	NA	NA	NA	NA	NA	NA	LOJpc1
scaffold_0_4616382	4616382	-831266	0.139	-0.457306	NA	NA	NA	NA	NA	NA	NA	NA	LOJpc1
scaffold_0_4612706	4612706	-827590	0.108	-0.556557	NA	NA	NA	NA	NA	NA	NA	NA	LOJpc1
scaffold_0_4548444	4548444	-763328	0.3434	0.197107	-0.0187929	-0.0025713	0.00238791	0.00664328	0.00375401	0.00207028	0.0211808	0.0211808	LOJpc1
scaffold_0_4548313	4548313	-763197	0.2383	-0.139384	NA	NA	NA	NA	NA	NA	NA	NA	LOJpc1
scaffold_0_4486020	4486020	-700904	0.7062	1.35866	NA	NA	NA	NA	NA	NA	NA	NA	LOJpc1
scaffold_0_4389029	4389029	-603913	0.4438	0.518551	0.00243755	-0.00545036	-0.0101342	0.00204979	0.00376101	0.00800093	-0.0125718	0.0125718	LOJpc1
scaffold_0_4363923	4363923	-578807	0.2761	-0.0183626	-0.00119023	-0.00168721	0.0163226	0.00211011	0.00339953	0.00983081	0.0175128	0.0175128	LOJpc1
scaffold_0_4363789	4363789	-578673	0.2809	-0.00299481	NA	NA	NA	NA	NA	NA	NA	NA	LOJpc1
scaffold_0_4218403	4218403	-433287	0.1343	-0.472354	NA	NA	NA	NA	NA	NA	NA	NA	LOJpc1
scaffold_0_4096946	4096946	-311830	0.1343	-0.472354	NA	NA	NA	NA	NA	NA	NA	NA	LOJpc1
scaffold_0_3785116	3785116	0	1	2.2993	0.00178496	-0.00742657	-0.00436749	0.00202584	0.00352388	0.00896009	-0.00615246	0.00615246	LOJpc1
scaffold_21_110353	110353	110353	0.1955	-0.276414	NA	NA	NA	NA	NA	NA	NA	NA	LOJpc1
scaffold_21_284354	284354	284354	0.0556	-0.724322	0.00118258	-0.00494803	-0.00490997	0.00198533	0.00394684	0.00944808	-0.00609255	0.00609255	LOJpc1
scaffold_21_424744	424744	424744	0.3149	0.105861	NA	NA	NA	NA	NA	NA	NA	NA	LOJpc1
scaffold_21_603637	603637	603637	-0.0104	-0.93563	-0.00988597	-0.00874436	0.003357	0.00838546	0.00342212	0.00206466	0.013243	0.013243	LOJpc1
scaffold_21_603701	603701	603701	0.1176	-0.525821	NA	NA	NA	NA	NA	NA	NA	NA	LOJpc1
scaffold_21_774654	774654	774654	0	-0.902333	NA	NA	NA	NA	NA	NA	NA	NA	LOJpc1
scaffold_21_780332	780332	780332	-0.0226	-0.97469	NA	NA	NA	NA	NA	NA	NA	NA	LOJpc1
scaffold_21_780347	780347	780347	0.1621	-0.383349	NA	NA	NA	NA	NA	NA	NA	NA	LOJpc1
scaffold_21_911358	911358	911358	0.3389	0.1827	NA	NA	NA	NA	NA	NA	NA	NA	LOJpc1
scaffold_21_954362	954362	954362	0.2635	-0.0587032	-0.00882882	-0.01083	0.00425312	0.00820887	0.00316542	0.00207827	0.0130819	0.0130819	LOJpc1
scaffold_21_1081954	1081954	1081954	0.1343	-0.472354	NA	NA	NA	NA	NA	NA	NA	NA	LOJpc1
scaffold_21_1084724	1084724	1084724	0.0003	-0.901372	NA	NA	NA	NA	NA	NA	NA	NA	LOJpc1
scaffold_21_1168407	1168407	1168407	1	2.2993	-0.0138104	-0.00352711	0.00945772	0.00335177	0.00260467	0.00283077	0.0232681	0.0232681	LOJpc1
scaffold_21_1361004	1361004	1361004	0.0704	-0.676938	NA	NA	NA	NA	NA	NA	NA	NA	LOJpc1
scaffold_21_1556666	1556666	1556666	0.6612	1.21459	NA	NA	NA	NA	NA	NA	NA	NA	LOJpc1
scaffold_21_1579518	1579518	1579518	0.3389	0.1827	NA	NA	NA	NA	NA	NA	NA	NA	LOJpc1
scaffold_21_1594058	1594058	1594058	0	-0.902333	NA	NA	NA	NA	NA	NA	NA	NA	LOJpc1
scaffold_21_1658078	1658078	1658078	0.2568	-0.0801541	NA	NA	NA	NA	NA	NA	NA	NA	LOJpc1
scaffold_21_1916683	1916683	1916683	0	-0.902333	NA	NA	NA	NA	NA	NA	NA	NA	LOJpc1
scaffold_21_1923734	1923734	1923734	0.1662	-0.370222	NA	NA	NA	NA	NA	NA	NA	NA	LOJpc1
scaffold_21_1973122	1973122	1973122	0.1603	-0.389112	NA	NA	NA	NA	NA	NA	NA	NA	LOJpc1
scaffold_21_2024459	2024459	2024459	0.1955	-0.276414	NA	NA	NA	NA	NA	NA	NA	NA	LOJpc1
scaffold_21_2181463	2181463	2181463	0.1014	-0.577688	-0.0142292	-0.00674296	0.0102218	0.00356322	0.00282284	0.00265945	0.024451	0.024451	LOJpc1
scaffold_21_2181470	2181470	2181470	NA	NA	-0.0130563	-0.00647418	0.00976884	0.00349717	0.00282974	0.00271406	0.0228252	0.0228252	LOJpc1
scaffold_21_2190915	2190915	2190915	NA	NA	0.0132999	-0.00819654	-0.0101162	0.00272045	0.00238306	0.00411489	-0.0234161	0.0234161	LOJpc1
scaffold_21_2191022	2191022	2191022	0	-0.902333	NA	NA	NA	NA	NA	NA	NA	NA	LOJpc1
scaffold_21_2191023	2191023	2191023	0.3172	0.113224	NA	NA	NA	NA	NA	NA	NA	NA	LOJpc1
scaffold_21_2195347	2195347	2195347	0.9001	1.97946	0.0130063	-0.00657548	-0.0145854	0.00250093	0.00267663	0.00389442	-0.0275916	0.0275916	LOJpc1
scaffold_21_2243800	2243800	2243800	0.95	2.13922	NA	NA	NA	NA	NA	NA	NA	NA	LOJpc1
scaffold_21_2366646	2366646	2366646	0.1955	-0.276414	NA	NA	NA	NA	NA	NA	NA	NA	LOJpc1
scaffold_21_2366725	2366725	2366725	0.0975	-0.590174	NA	NA	NA	NA	NA	NA	NA	NA	LOJpc1
scaffold_21_2471356	2471356	2471356	0.001	-0.899131	NA	NA	NA	NA	NA	NA	NA	NA	LOJpc1
scaffold_21_2485562	2485562	2485562	NA	NA	0.0122854	-0.00545423	-0.0141872	0.00273813	0.00240145	0.00399681	-0.0264726	0.0264726	LOJpc1
scaffold_21_2485563	2485563	2485563	NA	NA	0.0122854	-0.00504296	-0.0157618	0.00273813	0.00242436	0.0037386	-0.0280472	0.0280472	LOJpc1
scaffold_21_2486131	2486131	2486131	0.2358	-0.147388	NA	NA	NA	NA	NA	NA	NA	NA	LOJpc1
scaffold_21_2514945	2514945	2514945	0.4161	0.429866	-0.0109899	-0.00492032	0.0117089	0.00397311	0.00260469	0.00276826	0.0226988	0.0226988	LOJpc1
scaffold_21_2522956	2522956	2522956	0.1343	-0.472354	NA	NA	NA	NA	NA	NA	NA	NA	LOJpc1
scaffold_21_2552192	2552192	2552192	0.2128	-0.221026	0.012632	-0.00509552	-0.0154388	0.00268581	0.00247724	0.00378478	-0.0280708	0.0280708	LOJpc1
scaffold_21_2552288	2552288	2552288	0.2986	0.0536741	NA	NA	NA	NA	NA	NA	NA	NA	LOJpc1
scaffold_21_2617667	2617667	2617667	0.1421	-0.447381	NA	NA	NA	NA	NA	NA	NA	NA	LOJpc1
scaffold_21_2715696	2715696	2715696	0.1176	-0.525821	NA	NA	NA	NA	NA	NA	NA	NA	LOJpc1
scaffold_21_2717057	2717057	2717057	0.0813	-0.64204	NA	NA	NA	NA	NA	NA	NA	NA	LOJpc1
scaffold_21_2717072	2717072	2717072	0.2737	-0.0260465	NA	NA	NA	NA	NA	NA	NA	NA	LOJpc1
scaffold_21_2717202	2717202	2717202	0.1176	-0.525821	-0.0129223	-0.00368231	0.0117567	0.00392007	0.00266242	0.00277815	0.024679	0.024679	LOJpc1
scaffold_21_2717215	2717215	2717215	0	-0.902333	NA	NA	NA	NA	NA	NA	NA	NA	LOJpc1
scaffold_21_2765333	2765333	2765333	-0.008	-0.927946	NA	NA	NA	NA	NA	NA	NA	NA	LOJpc1
scaffold_21_2765340	2765340	2765340	-0.0004	-0.903614	NA	NA	NA	NA	NA	NA	NA	NA	LOJpc1
scaffold_21_2765502	2765502	2765502	0.4956	0.684395	-0.0152292	-0.00512236	0.0128426	0.0036817	0.00248406	0.00275342	0.0280718	0.0280718	LOJpc1
scaffold_21_2765505	2765505	2765505	1	2.2993	NA	NA	NA	NA	NA	NA	NA	NA	LOJpc1
scaffold_21_2859885	2859885	2859885	NA	NA	NA	NA	NA	NA	NA	NA	NA	NA	LOJpc1
scaffold_21_2910683	2910683	2910683	1	2.2993	NA	NA	NA	NA	NA	NA	NA	NA	LOJpc1
scaffold_21_2910766	2910766	2910766	NA	NA	0.0138961	-0.00729805	-0.0112382	0.00268667	0.0024106	0.00465535	-0.0251343	0.0251343	LOJpc1
scaffold_21_3040594	3040594	3040594	0.131	-0.482919	NA	NA	NA	NA	NA	NA	NA	NA	LOJpc1
scaffold_21_3094096	3094096	3094096	0.6248	1.09805	0.00899994	-0.00414948	-0.011596	0.00269897	0.0026987	0.00400807	-0.0205959	0.0205959	LOJpc1
scaffold_21_3109889	3109889	3109889	1	2.2993	-0.0129403	-0.00630356	0.0130089	0.00399294	0.00246282	0.00269532	0.0259493	0.0259493	LOJpc1
scaffold_21_3109907	3109907	3109907	NA	NA	0.0127258	-0.00618231	-0.0137702	0.00267268	0.00247964	0.00397612	-0.026496	0.026496	LOJpc1
scaffold_21_3153573	3153573	3153573	NA	NA	NA	NA	NA	NA	NA	NA	NA	NA	LOJpc1
scaffold_21_3203459	3203459	3203459	NA	NA	-0.0109229	-0.00458494	0.0108152	0.00402961	0.00250914	0.00269856	0.021738	0.021738	LOJpc1
scaffold_21_3203492	3203492	3203492	0.1662	-0.370222	NA	NA	NA	NA	NA	NA	NA	NA	LOJpc1
scaffold_21_3326971	3326971	3326971	0.1421	-0.447381	NA	NA	NA	NA	NA	NA	NA	NA	LOJpc1
scaffold_21_3327105	3327105	3327105	0.5	0.698483	NA	NA	NA	NA	NA	NA	NA	NA	LOJpc1
scaffold_21_3447995	3447995	3447995	0	-0.902333	NA	NA	NA	NA	NA	NA	NA	NA	LOJpc1
scaffold_21_3453237	3453237	3453237	NA	NA	-0.00767288	-0.00585894	0.00812706	0.00393709	0.00283589	0.00259684	0.0157999	0.0157999	LOJpc1
scaffold_21_3565207	3565207	3565207	0.0133	-0.859751	NA	NA	NA	NA	NA	NA	NA	NA	LOJpc1
scaffold_21_3626900	3626900	3626900	0.2816	-0.000753664	NA	NA	NA	NA	NA	NA	NA	NA	LOJpc1
scaffold_21_3626930	3626930	3626930	NA	NA	NA	NA	NA	NA	NA	NA	NA	NA	LOJpc1
scaffold_21_3626955	3626955	3626955	0.1624	-0.382388	NA	NA	NA	NA	NA	NA	NA	NA	LOJpc1
scaffold_21_3655083	3655083	3655083	NA	NA	NA	NA	NA	NA	NA	NA	NA	NA	LOJpc1
scaffold_21_3699926	3699926	3699926	NA	NA	-0.0117863	-0.00587905	0.0102386	0.00375021	0.00282492	0.00266181	0.0220249	0.0220249	LOJpc1
scaffold_21_3699966	3699966	3699966	0.114	-0.537347	NA	NA	NA	NA	NA	NA	NA	NA	LOJpc1
scaffold_21_3764318	3764318	3764318	0.3604	0.251535	NA	NA	NA	NA	NA	NA	NA	NA	LOJpc1
scaffold_21_3930654	3930654	3930654	0	-0.902333	NA	NA	NA	NA	NA	NA	NA	NA	LOJpc1
scaffold_21_3980924	3980924	3980924	0.1515	-0.417286	NA	NA	NA	NA	NA	NA	NA	NA	LOJpc1
scaffold_21_4037299	4037299	4037299	0.2258	-0.179405	0.0105691	-0.00663311	-0.00944684	0.00265351	0.00275449	0.00392727	-0.020016	0.020016	LOJpc1
scaffold_21_4044334	4044334	4044334	0.2809	-0.00299481	0.00783337	-0.00122037	-0.0136579	0.00267352	0.00281695	0.00360539	-0.0214912	0.0214912	LOJpc1
scaffold_21_4058266	4058266	4058266	0.2408	-0.13138	0.0130174	-0.00539962	-0.0129675	0.00265156	0.00258282	0.00377935	-0.0259849	0.0259849	LOJpc1
scaffold_21_4127317	4127317	4127317	0	-0.902333	NA	NA	NA	NA	NA	NA	NA	NA	LOJpc1
scaffold_21_4300273	4300273	4300273	-0.0093	-0.932108	NA	NA	NA	NA	NA	NA	NA	NA	LOJpc1
scaffold_21_4300278	4300278	4300278	0.1409	-0.451223	NA	NA	NA	NA	NA	NA	NA	NA	LOJpc1
scaffold_21_4330488	4330488	4330488	0.95	2.13922	NA	NA	NA	NA	NA	NA	NA	NA	LOJpc1
scaffold_21_4477144	4477144	4477144	0.1955	-0.276414	NA	NA	NA	NA	NA	NA	NA	NA	LOJpc1
scaffold_21_4488059	4488059	4488059	0	-0.902333	NA	NA	NA	NA	NA	NA	NA	NA	LOJpc1
scaffold_21_4488072	4488072	4488072	0.375	0.298279	NA	NA	NA	NA	NA	NA	NA	NA	LOJpc1
scaffold_21_4568509	4568509	4568509	0	-0.902333	NA	NA	NA	NA	NA	NA	NA	NA	LOJpc1
scaffold_21_4568542	4568542	4568542	0.1818	-0.320276	-0.01835	-0.000263142	0.00456909	0.0040746	0.00327369	0.00232929	0.0229191	0.0229191	LOJpc1
scaffold_0_7061265	7061265	-3276149	1	2.2993	0.0015302	-0.00480012	-0.000953276	0.00109314	0.00199611	0.004237	-0.00248348	0.00248348	LOJpc2
scaffold_0_6977148	6977148	-3192032	0.0944	-0.600099	NA	NA	NA	NA	NA	NA	NA	NA	LOJpc2
scaffold_0_6951200	6951200	-3166084	0.0007	-0.900092	NA	NA	NA	NA	NA	NA	NA	NA	LOJpc2
scaffold_0_6926455	6926455	-3141339	0.2154	-0.212702	NA	NA	NA	NA	NA	NA	NA	NA	LOJpc2
scaffold_0_6926288	6926288	-3141172	0.3917	0.351746	NA	NA	NA	NA	NA	NA	NA	NA	LOJpc2
scaffold_0_6878035	6878035	-3092919	0.2206	-0.196053	NA	NA	NA	NA	NA	NA	NA	NA	LOJpc2
scaffold_0_6854782	6854782	-3069666	1	2.2993	NA	NA	NA	NA	NA	NA	NA	NA	LOJpc2
scaffold_0_6854671	6854671	-3069555	0.8549	1.83474	-0.00246657	-0.00321944	0.00266306	0.00255787	0.00157993	0.00140496	0.00512962	0.00512962	LOJpc2
scaffold_0_6844226	6844226	-3059110	0.2333	-0.155392	0.00138271	-0.00547902	0.00427275	0.00112625	0.00232199	0.00371432	0.00289004	0.00289004	LOJpc2
scaffold_0_6817061	6817061	-3031945	0.0133	-0.859751	-0.0017508	-0.00377459	0.000936549	0.00411252	0.00223503	0.00108706	0.00268735	0.00268735	LOJpc2
scaffold_0_6817045	6817045	-3031929	NA	NA	-0.0024803	-0.00366642	0.000960953	0.00426623	0.00221165	0.00108749	0.00344125	0.00344125	LOJpc2
scaffold_0_6757356	6757356	-2972240	0.0545	-0.727844	NA	NA	NA	NA	NA	NA	NA	NA	LOJpc2
scaffold_0_6748125	6748125	-2963009	0	-0.902333	NA	NA	NA	NA	NA	NA	NA	NA	LOJpc2
scaffold_0_6748109	6748109	-2962993	0.0411	-0.770746	NA	NA	NA	NA	NA	NA	NA	NA	LOJpc2
scaffold_0_6590710	6590710	-2805594	0.1014	-0.577688	NA	NA	NA	NA	NA	NA	NA	NA	LOJpc2
scaffold_0_6572708	6572708	-2787592	0.0556	-0.724322	NA	NA	NA	NA	NA	NA	NA	NA	LOJpc2
scaffold_0_6532107	6532107	-2746991	0.2568	-0.0801541	NA	NA	NA	NA	NA	NA	NA	NA	LOJpc2
scaffold_0_6399461	6399461	-2614345	0.0122	-0.863273	0.00120948	-0.00365164	-0.00441469	0.00107968	0.00240525	0.00395305	-0.00562417	0.00562417	LOJpc2
scaffold_0_6387589	6387589	-2602473	0.7244	1.41693	0.00137522	-0.00591949	0.00210956	0.00108078	0.00197011	0.00502336	0.000734332	0.000734332	LOJpc2
scaffold_0_6348434	6348434	-2563318	0.0133	-0.859751	NA	NA	NA	NA	NA	NA	NA	NA	LOJpc2
scaffold_0_6283701	6283701	-2498585	0.0133	-0.859751	NA	NA	NA	NA	NA	NA	NA	NA	LOJpc2
scaffold_0_6251368	6251368	-2466252	0.2569	-0.079834	NA	NA	NA	NA	NA	NA	NA	NA	LOJpc2
scaffold_0_6238806	6238806	-2453690	0.9236	2.05469	NA	NA	NA	NA	NA	NA	NA	NA	LOJpc2
scaffold_0_6172063	6172063	-2386947	0.2154	-0.212702	NA	NA	NA	NA	NA	NA	NA	NA	LOJpc2
scaffold_0_6157670	6157670	-2372554	0.9025	1.98714	0.00282954	-0.0030756	0.00310756	0.00264145	0.00141237	0.00142652	0.000278022	0.000278022	LOJpc2
scaffold_0_6050202	6050202	-2265086	0.2009	-0.259125	NA	NA	NA	NA	NA	NA	NA	NA	LOJpc2
scaffold_0_6050103	6050103	-2264987	0.1982	-0.26777	NA	NA	NA	NA	NA	NA	NA	NA	LOJpc2
scaffold_0_6050047	6050047	-2264931	0.0133	-0.859751	NA	NA	NA	NA	NA	NA	NA	NA	LOJpc2
scaffold_0_6050038	6050038	-2264922	0	-0.902333	NA	NA	NA	NA	NA	NA	NA	NA	LOJpc2
scaffold_0_5788928	5788928	-2003812	0.0975	-0.590174	NA	NA	NA	NA	NA	NA	NA	NA	LOJpc2
scaffold_0_5652794	5652794	-1867678	NA	NA	0.00214201	-0.00343217	0.00334711	0.00307604	0.00135702	0.00143161	0.0012051	0.0012051	LOJpc2
scaffold_0_5585671	5585671	-1800555	0.2009	-0.259125	NA	NA	NA	NA	NA	NA	NA	NA	LOJpc2
scaffold_0_5585553	5585553	-1800437	0	-0.902333	NA	NA	NA	NA	NA	NA	NA	NA	LOJpc2
scaffold_0_5570099	5570099	-1784983	0.8143	1.70476	NA	NA	NA	NA	NA	NA	NA	NA	LOJpc2
scaffold_0_5570040	5570040	-1784924	0.0133	-0.859751	NA	NA	NA	NA	NA	NA	NA	NA	LOJpc2
scaffold_0_5472362	5472362	-1687246	NA	NA	0.000124251	0.00119755	-0.0058381	0.0011555	0.00198962	0.0036842	-0.00596235	0.00596235	LOJpc2
scaffold_0_5472346	5472346	-1687230	0.0556	-0.724322	-0.00542282	0.00129085	7.55e-05	0.00352889	0.00195583	0.00116615	0.00549833	0.00549833	LOJpc2
scaffold_0_5419420	5419420	-1634304	-0.0127	-0.942994	-0.00565219	-0.00397041	0.00151822	0.00365332	0.00208123	0.00109024	0.00717041	0.00717041	LOJpc2
scaffold_0_5419399	5419399	-1634283	NA	NA	-0.00405442	-0.00158833	0.00245962	0.0030334	0.00134405	0.0014552	0.00651405	0.00651405	LOJpc2
scaffold_0_5071706	5071706	-1286590	0.95	2.13922	-0.00458265	-0.00538563	0.00149777	0.00367681	0.00221611	0.00106775	0.00608041	0.00608041	LOJpc2
scaffold_0_4883368	4883368	-1098252	-0.0003	-0.903293	NA	NA	NA	NA	NA	NA	NA	NA	LOJpc2
scaffold_0_4850749	4850749	-1065633	0.6271	1.10541	NA	NA	NA	NA	NA	NA	NA	NA	LOJpc2
scaffold_0_4757611	4757611	-972495	0.2544	-0.087838	NA	NA	NA	NA	NA	NA	NA	NA	LOJpc2
scaffold_0_4757583	4757583	-972467	0.2684	-0.0430152	NA	NA	NA	NA	NA	NA	NA	NA	LOJpc2
scaffold_0_4730983	4730983	-945867	0.2569	-0.079834	NA	NA	NA	NA	NA	NA	NA	NA	LOJpc2
scaffold_0_4645015	4645015	-859899	0.4032	0.388565	NA	NA	NA	NA	NA	NA	NA	NA	LOJpc2
scaffold_0_4616393	4616393	-831277	0.2358	-0.147388	NA	NA	NA	NA	NA	NA	NA	NA	LOJpc2
scaffold_0_4616382	4616382	-831266	0.139	-0.457306	NA	NA	NA	NA	NA	NA	NA	NA	LOJpc2
scaffold_0_4612706	4612706	-827590	0.108	-0.556557	NA	NA	NA	NA	NA	NA	NA	NA	LOJpc2
scaffold_0_4548444	4548444	-763328	0.3434	0.197107	-0.0113829	-0.00456376	0.00221573	0.00460469	0.00213839	0.0010653	0.0135986	0.0135986	LOJpc2
scaffold_0_4548313	4548313	-763197	0.2383	-0.139384	NA	NA	NA	NA	NA	NA	NA	NA	LOJpc2
scaffold_0_4486020	4486020	-700904	0.7062	1.35866	NA	NA	NA	NA	NA	NA	NA	NA	LOJpc2
scaffold_0_4389029	4389029	-603913	0.4438	0.518551	0.00154411	-0.00431762	-0.00872536	0.00109773	0.00216555	0.00357216	-0.0102695	0.0102695	LOJpc2
scaffold_0_4363923	4363923	-578807	0.2761	-0.0183626	-0.000436687	0.00201083	-0.00144486	0.00115066	0.0018756	0.00416674	-0.00100817	0.00100817	LOJpc2
scaffold_0_4363789	4363789	-578673	0.2809	-0.00299481	NA	NA	NA	NA	NA	NA	NA	NA	LOJpc2
scaffold_0_4218403	4218403	-433287	0.1343	-0.472354	NA	NA	NA	NA	NA	NA	NA	NA	LOJpc2
scaffold_0_4096946	4096946	-311830	0.1343	-0.472354	NA	NA	NA	NA	NA	NA	NA	NA	LOJpc2
scaffold_0_3785116	3785116	0	1	2.2993	0.00144048	-0.00336195	-0.00726875	0.0010854	0.00221412	0.00383759	-0.00870923	0.00870923	LOJpc2
scaffold_21_110353	110353	110353	0.1955	-0.276414	NA	NA	NA	NA	NA	NA	NA	NA	LOJpc2
scaffold_21_284354	284354	284354	0.0556	-0.724322	0.0013655	-0.00269777	-0.00399084	0.00113286	0.00203932	0.00402402	-0.00535634	0.00535634	LOJpc2
scaffold_21_424744	424744	424744	0.3149	0.105861	NA	NA	NA	NA	NA	NA	NA	NA	LOJpc2
scaffold_21_603637	603637	603637	-0.0104	-0.93563	-0.00823104	-0.00422087	0.00179358	0.00376817	0.00219082	0.00109166	0.0100246	0.0100246	LOJpc2
scaffold_21_603701	603701	603701	0.1176	-0.525821	NA	NA	NA	NA	NA	NA	NA	NA	LOJpc2
scaffold_21_774654	774654	774654	0	-0.902333	NA	NA	NA	NA	NA	NA	NA	NA	LOJpc2
scaffold_21_780332	780332	780332	-0.0226	-0.97469	NA	NA	NA	NA	NA	NA	NA	NA	LOJpc2
scaffold_21_780347	780347	780347	0.1621	-0.383349	NA	NA	NA	NA	NA	NA	NA	NA	LOJpc2
scaffold_21_911358	911358	911358	0.3389	0.1827	NA	NA	NA	NA	NA	NA	NA	NA	LOJpc2
scaffold_21_954362	954362	954362	0.2635	-0.0587032	-0.00767233	-0.00416951	0.00199825	0.00421702	0.00208765	0.00106929	0.00967058	0.00967058	LOJpc2
scaffold_21_1081954	1081954	1081954	0.1343	-0.472354	NA	NA	NA	NA	NA	NA	NA	NA	LOJpc2
scaffold_21_1084724	1084724	1084724	0.0003	-0.901372	NA	NA	NA	NA	NA	NA	NA	NA	LOJpc2
scaffold_21_1168407	1168407	1168407	1	2.2993	-0.00902746	-0.00308797	0.00771537	0.00216553	0.00126744	0.00157124	0.0167428	0.0167428	LOJpc2
scaffold_21_1361004	1361004	1361004	0.0704	-0.676938	NA	NA	NA	NA	NA	NA	NA	NA	LOJpc2
scaffold_21_1556666	1556666	1556666	0.6612	1.21459	NA	NA	NA	NA	NA	NA	NA	NA	LOJpc2
scaffold_21_1579518	1579518	1579518	0.3389	0.1827	NA	NA	NA	NA	NA	NA	NA	NA	LOJpc2
scaffold_21_1594058	1594058	1594058	0	-0.902333	NA	NA	NA	NA	NA	NA	NA	NA	LOJpc2
scaffold_21_1658078	1658078	1658078	0.2568	-0.0801541	NA	NA	NA	NA	NA	NA	NA	NA	LOJpc2
scaffold_21_1916683	1916683	1916683	0	-0.902333	NA	NA	NA	NA	NA	NA	NA	NA	LOJpc2
scaffold_21_1923734	1923734	1923734	0.1662	-0.370222	NA	NA	NA	NA	NA	NA	NA	NA	LOJpc2
scaffold_21_1973122	1973122	1973122	0.1603	-0.389112	NA	NA	NA	NA	NA	NA	NA	NA	LOJpc2
scaffold_21_2024459	2024459	2024459	0.1955	-0.276414	NA	NA	NA	NA	NA	NA	NA	NA	LOJpc2
scaffold_21_2181463	2181463	2181463	0.1014	-0.577688	-0.00272807	-0.00512115	0.00636	0.00228517	0.00153072	0.00134347	0.00908807	0.00908807	LOJpc2
scaffold_21_2181470	2181470	2181470	NA	NA	-0.0023307	-0.00478663	0.00595566	0.00220489	0.00150421	0.0014155	0.00828636	0.00828636	LOJpc2
scaffold_21_2190915	2190915	2190915	NA	NA	0.00732322	-0.00434505	-0.00653664	0.0014277	0.00133896	0.00237467	-0.0138599	0.0138599	LOJpc2
scaffold_21_2191022	2191022	2191022	0	-0.902333	NA	NA	NA	NA	NA	NA	NA	NA	LOJpc2
scaffold_21_2191023	2191023	2191023	0.3172	0.113224	NA	NA	NA	NA	NA	NA	NA	NA	LOJpc2
scaffold_21_2195347	2195347	2195347	0.9001	1.97946	0.00770831	-0.00584829	-0.00310485	0.0013094	0.00145444	0.00221196	-0.0108132	0.0108132	LOJpc2
scaffold_21_2243800	2243800	2243800	0.95	2.13922	NA	NA	NA	NA	NA	NA	NA	NA	LOJpc2
scaffold_21_2366646	2366646	2366646	0.1955	-0.276414	NA	NA	NA	NA	NA	NA	NA	NA	LOJpc2
scaffold_21_2366725	2366725	2366725	0.0975	-0.590174	NA	NA	NA	NA	NA	NA	NA	NA	LOJpc2
scaffold_21_2471356	2471356	2471356	0.001	-0.899131	NA	NA	NA	NA	NA	NA	NA	NA	LOJpc2
scaffold_21_2485562	2485562	2485562	NA	NA	0.00835649	-0.00475625	-0.00617341	0.00136515	0.0012973	0.00233452	-0.0145299	0.0145299	LOJpc2
scaffold_21_2485563	2485563	2485563	NA	NA	0.00835649	-0.00465602	-0.00654468	0.00136515	0.00129459	0.00234561	-0.0149012	0.0149012	LOJpc2
scaffold_21_2486131	2486131	2486131	0.2358	-0.147388	NA	NA	NA	NA	NA	NA	NA	NA	LOJpc2
scaffold_21_2514945	2514945	2514945	0.4161	0.429866	-0.00482171	-0.00433359	0.00754007	0.002296	0.00138174	0.00148524	0.0123618	0.0123618	LOJpc2
scaffold_21_2522956	2522956	2522956	0.1343	-0.472354	NA	NA	NA	NA	NA	NA	NA	NA	LOJpc2
scaffold_21_2552192	2552192	2552192	0.2128	-0.221026	0.0075864	-0.00461233	-0.00493547	0.00142978	0.00137085	0.00211561	-0.0125219	0.0125219	LOJpc2
scaffold_21_2552288	2552288	2552288	0.2986	0.0536741	NA	NA	NA	NA	NA	NA	NA	NA	LOJpc2
scaffold_21_2617667	2617667	2617667	0.1421	-0.447381	NA	NA	NA	NA	NA	NA	NA	NA	LOJpc2
scaffold_21_2715696	2715696	2715696	0.1176	-0.525821	NA	NA	NA	NA	NA	NA	NA	NA	LOJpc2
scaffold_21_2717057	2717057	2717057	0.0813	-0.64204	NA	NA	NA	NA	NA	NA	NA	NA	LOJpc2
scaffold_21_2717072	2717072	2717072	0.2737	-0.0260465	NA	NA	NA	NA	NA	NA	NA	NA	LOJpc2
scaffold_21_2717202	2717202	2717202	0.1176	-0.525821	-0.00542577	-0.00468277	0.00688646	0.00216752	0.00148752	0.00137751	0.0123122	0.0123122	LOJpc2
scaffold_21_2717215	2717215	2717215	0	-0.902333	NA	NA	NA	NA	NA	NA	NA	NA	LOJpc2
scaffold_21_2765333	2765333	2765333	-0.008	-0.927946	NA	NA	NA	NA	NA	NA	NA	NA	LOJpc2
scaffold_21_2765340	2765340	2765340	-0.0004	-0.903614	NA	NA	NA	NA	NA	NA	NA	NA	LOJpc2
scaffold_21_2765502	2765502	2765502	0.4956	0.684395	-0.0067541	-0.00315987	0.00783696	0.00231475	0.00130855	0.00141366	0.0145911	0.0145911	LOJpc2
scaffold_21_2765505	2765505	2765505	1	2.2993	NA	NA	NA	NA	NA	NA	NA	NA	LOJpc2
scaffold_21_2859885	2859885	2859885	NA	NA	NA	NA	NA	NA	NA	NA	NA	NA	LOJpc2
scaffold_21_2910683	2910683	2910683	1	2.2993	NA	NA	NA	NA	NA	NA	NA	NA	LOJpc2
scaffold_21_2910766	2910766	2910766	NA	NA	0.00713941	-0.00429349	-0.00410071	0.00146967	0.00133803	0.00226816	-0.0112401	0.0112401	LOJpc2
scaffold_21_3040594	3040594	3040594	0.131	-0.482919	NA	NA	NA	NA	NA	NA	NA	NA	LOJpc2
scaffold_21_3094096	3094096	3094096	0.6248	1.09805	0.00588951	-0.00446999	-0.00514741	0.00142277	0.0015322	0.00195233	-0.0110369	0.0110369	LOJpc2
scaffold_21_3109889	3109889	3109889	1	2.2993	-0.00515544	-0.00384899	0.00730591	0.00218101	0.00140533	0.00140297	0.0124614	0.0124614	LOJpc2
scaffold_21_3109907	3109907	3109907	NA	NA	0.00735165	-0.00402716	-0.00529898	0.00137518	0.00141464	0.0022155	-0.0126506	0.0126506	LOJpc2
scaffold_21_3153573	3153573	3153573	NA	NA	NA	NA	NA	NA	NA	NA	NA	NA	LOJpc2
scaffold_21_3203459	3203459	3203459	NA	NA	-0.00124484	-0.00537263	0.00778872	0.00217354	0.00133756	0.00139198	0.00903356	0.00903356	LOJpc2
scaffold_21_3203492	3203492	3203492	0.1662	-0.370222	NA	NA	NA	NA	NA	NA	NA	NA	LOJpc2
scaffold_21_3326971	3326971	3326971	0.1421	-0.447381	NA	NA	NA	NA	NA	NA	NA	NA	LOJpc2
scaffold_21_3327105	3327105	3327105	0.5	0.698483	NA	NA	NA	NA	NA	NA	NA	NA	LOJpc2
scaffold_21_3447995	3447995	3447995	0	-0.902333	NA	NA	NA	NA	NA	NA	NA	NA	LOJpc2
scaffold_21_3453237	3453237	3453237	NA	NA	-0.00609408	-0.00483537	0.00670261	0.00218185	0.00152888	0.00133617	0.0127967	0.0127967	LOJpc2
scaffold_21_3565207	3565207	3565207	0.0133	-0.859751	NA	NA	NA	NA	NA	NA	NA	NA	LOJpc2
scaffold_21_3626900	3626900	3626900	0.2816	-0.000753664	NA	NA	NA	NA	NA	NA	NA	NA	LOJpc2
scaffold_21_3626930	3626930	3626930	NA	NA	NA	NA	NA	NA	NA	NA	NA	NA	LOJpc2
scaffold_21_3626955	3626955	3626955	0.1624	-0.382388	NA	NA	NA	NA	NA	NA	NA	NA	LOJpc2
scaffold_21_3655083	3655083	3655083	NA	NA	NA	NA	NA	NA	NA	NA	NA	NA	LOJpc2
scaffold_21_3699926	3699926	3699926	NA	NA	-0.00374391	-0.00334776	0.005048	0.0019816	0.00166801	0.00142937	0.00879191	0.00879191	LOJpc2
scaffold_21_3699966	3699966	3699966	0.114	-0.537347	NA	NA	NA	NA	NA	NA	NA	NA	LOJpc2
scaffold_21_3764318	3764318	3764318	0.3604	0.251535	NA	NA	NA	NA	NA	NA	NA	NA	LOJpc2
scaffold_21_3930654	3930654	3930654	0	-0.902333	NA	NA	NA	NA	NA	NA	NA	NA	LOJpc2
scaffold_21_3980924	3980924	3980924	0.1515	-0.417286	NA	NA	NA	NA	NA	NA	NA	NA	LOJpc2
scaffold_21_4037299	4037299	4037299	0.2258	-0.179405	0.00670778	-0.00529094	-0.00498626	0.0014316	0.00152678	0.0019316	-0.011694	0.011694	LOJpc2
scaffold_21_4044334	4044334	4044334	0.2809	-0.00299481	0.00598649	-0.00480587	-0.00309451	0.00134707	0.00157722	0.00207257	-0.009081	0.009081	LOJpc2
scaffold_21_4058266	4058266	4058266	0.2408	-0.13138	0.00753231	-0.00405168	-0.00575774	0.00136849	0.00134744	0.00244854	-0.01329	0.01329	LOJpc2
scaffold_21_4127317	4127317	4127317	0	-0.902333	NA	NA	NA	NA	NA	NA	NA	NA	LOJpc2
scaffold_21_4300273	4300273	4300273	-0.0093	-0.932108	NA	NA	NA	NA	NA	NA	NA	NA	LOJpc2
scaffold_21_4300278	4300278	4300278	0.1409	-0.451223	NA	NA	NA	NA	NA	NA	NA	NA	LOJpc2
scaffold_21_4330488	4330488	4330488	0.95	2.13922	NA	NA	NA	NA	NA	NA	NA	NA	LOJpc2
scaffold_21_4477144	4477144	4477144	0.1955	-0.276414	NA	NA	NA	NA	NA	NA	NA	NA	LOJpc2
scaffold_21_4488059	4488059	4488059	0	-0.902333	NA	NA	NA	NA	NA	NA	NA	NA	LOJpc2
scaffold_21_4488072	4488072	4488072	0.375	0.298279	NA	NA	NA	NA	NA	NA	NA	NA	LOJpc2
scaffold_21_4568509	4568509	4568509	0	-0.902333	NA	NA	NA	NA	NA	NA	NA	NA	LOJpc2
scaffold_21_4568542	4568542	4568542	0.1818	-0.320276	-0.00353199	-0.0014054	0.00132332	0.00227021	0.00190932	0.00124455	0.00485531	0.00485531	LOJpc2
scaffold_0_7061265	7061265	-3276149	1	2.2993	0.000510163	-0.00382598	0.00447715	0.00175727	0.00338393	0.00443578	0.00396699	0.00396699	LPJpc1
scaffold_0_6977148	6977148	-3192032	0.0944	-0.600099	NA	NA	NA	NA	NA	NA	NA	NA	LPJpc1
scaffold_0_6951200	6951200	-3166084	0.0007	-0.900092	NA	NA	NA	NA	NA	NA	NA	NA	LPJpc1
scaffold_0_6926455	6926455	-3141339	0.2154	-0.212702	NA	NA	NA	NA	NA	NA	NA	NA	LPJpc1
scaffold_0_6926288	6926288	-3141172	0.3917	0.351746	NA	NA	NA	NA	NA	NA	NA	NA	LPJpc1
scaffold_0_6878035	6878035	-3092919	0.2206	-0.196053	NA	NA	NA	NA	NA	NA	NA	NA	LPJpc1
scaffold_0_6854782	6854782	-3069666	1	2.2993	NA	NA	NA	NA	NA	NA	NA	NA	LPJpc1
scaffold_0_6854671	6854671	-3069555	0.8549	1.83474	0.000959488	-0.00468923	0.00329401	0.0040483	0.00252418	0.00229806	0.00233452	0.00233452	LPJpc1
scaffold_0_6844226	6844226	-3059110	0.2333	-0.155392	0.000310452	-0.00531649	0.0079536	0.00175182	0.00402446	0.0047878	0.00764315	0.00764315	LPJpc1
scaffold_0_6817061	6817061	-3031945	0.0133	-0.859751	-0.00142212	-0.00147684	-0.000193525	0.00602903	0.00363887	0.00176412	0.0012286	0.0012286	LPJpc1
scaffold_0_6817045	6817045	-3031929	NA	NA	-0.00336488	-0.00122536	-0.000136655	0.00601617	0.00359981	0.00176792	0.00322822	0.00322822	LPJpc1
scaffold_0_6757356	6757356	-2972240	0.0545	-0.727844	NA	NA	NA	NA	NA	NA	NA	NA	LPJpc1
scaffold_0_6748125	6748125	-2963009	0	-0.902333	NA	NA	NA	NA	NA	NA	NA	NA	LPJpc1
scaffold_0_6748109	6748109	-2962993	0.0411	-0.770746	NA	NA	NA	NA	NA	NA	NA	NA	LPJpc1
scaffold_0_6590710	6590710	-2805594	0.1014	-0.577688	NA	NA	NA	NA	NA	NA	NA	NA	LPJpc1
scaffold_0_6572708	6572708	-2787592	0.0556	-0.724322	NA	NA	NA	NA	NA	NA	NA	NA	LPJpc1
scaffold_0_6532107	6532107	-2746991	0.2568	-0.0801541	NA	NA	NA	NA	NA	NA	NA	NA	LPJpc1
scaffold_0_6399461	6399461	-2614345	0.0122	-0.863273	0.000139199	0.00050793	-0.0120941	0.00174811	0.00404552	0.00562595	-0.0122333	0.0122333	LPJpc1
scaffold_0_6387589	6387589	-2602473	0.7244	1.41693	0.0007431	-0.00356981	-0.00277475	0.00174744	0.00344984	0.00509112	-0.00351785	0.00351785	LPJpc1
scaffold_0_6348434	6348434	-2563318	0.0133	-0.859751	NA	NA	NA	NA	NA	NA	NA	NA	LPJpc1
scaffold_0_6283701	6283701	-2498585	0.0133	-0.859751	NA	NA	NA	NA	NA	NA	NA	NA	LPJpc1
scaffold_0_6251368	6251368	-2466252	0.2569	-0.079834	NA	NA	NA	NA	NA	NA	NA	NA	LPJpc1
scaffold_0_6238806	6238806	-2453690	0.9236	2.05469	NA	NA	NA	NA	NA	NA	NA	NA	LPJpc1
scaffold_0_6172063	6172063	-2386947	0.2154	-0.212702	NA	NA	NA	NA	NA	NA	NA	NA	LPJpc1
scaffold_0_6157670	6157670	-2372554	0.9025	1.98714	0.00132182	-0.00489705	0.00379108	0.00469773	0.00229011	0.00227028	0.00246927	0.00246927	LPJpc1
scaffold_0_6050202	6050202	-2265086	0.2009	-0.259125	NA	NA	NA	NA	NA	NA	NA	NA	LPJpc1
scaffold_0_6050103	6050103	-2264987	0.1982	-0.26777	NA	NA	NA	NA	NA	NA	NA	NA	LPJpc1
scaffold_0_6050047	6050047	-2264931	0.0133	-0.859751	NA	NA	NA	NA	NA	NA	NA	NA	LPJpc1
scaffold_0_6050038	6050038	-2264922	0	-0.902333	NA	NA	NA	NA	NA	NA	NA	NA	LPJpc1
scaffold_0_5788928	5788928	-2003812	0.0975	-0.590174	NA	NA	NA	NA	NA	NA	NA	NA	LPJpc1
scaffold_0_5652794	5652794	-1867678	NA	NA	0.000115631	-0.00380368	0.00420658	0.00479259	0.0021963	0.00227859	0.00409095	0.00409095	LPJpc1
scaffold_0_5585671	5585671	-1800555	0.2009	-0.259125	NA	NA	NA	NA	NA	NA	NA	NA	LPJpc1
scaffold_0_5585553	5585553	-1800437	0	-0.902333	NA	NA	NA	NA	NA	NA	NA	NA	LPJpc1
scaffold_0_5570099	5570099	-1784983	0.8143	1.70476	NA	NA	NA	NA	NA	NA	NA	NA	LPJpc1
scaffold_0_5570040	5570040	-1784924	0.0133	-0.859751	NA	NA	NA	NA	NA	NA	NA	NA	LPJpc1
scaffold_0_5472362	5472362	-1687246	NA	NA	0.00125158	-0.00479386	0.000696049	0.00183811	0.00294058	0.00753228	-0.000555535	0.000555535	LPJpc1
scaffold_0_5472346	5472346	-1687230	0.0556	-0.724322	0.00185737	-0.00445951	0.00109845	0.00725813	0.00297333	0.00184061	-0.000758916	0.000758916	LPJpc1
scaffold_0_5419420	5419420	-1634304	-0.0127	-0.942994	-0.000358197	-0.00177255	1.09e-06	0.0075423	0.00335282	0.00174409	0.000359291	0.000359291	LPJpc1
scaffold_0_5419399	5419399	-1634283	NA	NA	-0.00986969	-0.00103072	0.0022361	0.00578726	0.00214307	0.00228418	0.0121058	0.0121058	LPJpc1
scaffold_0_5071706	5071706	-1286590	0.95	2.13922	-0.00740244	-0.00498814	0.00139064	0.00571976	0.00358735	0.00174626	0.00879308	0.00879308	LPJpc1
scaffold_0_4883368	4883368	-1098252	-0.0003	-0.903293	NA	NA	NA	NA	NA	NA	NA	NA	LPJpc1
scaffold_0_4850749	4850749	-1065633	0.6271	1.10541	NA	NA	NA	NA	NA	NA	NA	NA	LPJpc1
scaffold_0_4757611	4757611	-972495	0.2544	-0.087838	NA	NA	NA	NA	NA	NA	NA	NA	LPJpc1
scaffold_0_4757583	4757583	-972467	0.2684	-0.0430152	NA	NA	NA	NA	NA	NA	NA	NA	LPJpc1
scaffold_0_4730983	4730983	-945867	0.2569	-0.079834	NA	NA	NA	NA	NA	NA	NA	NA	LPJpc1
scaffold_0_4645015	4645015	-859899	0.4032	0.388565	NA	NA	NA	NA	NA	NA	NA	NA	LPJpc1
scaffold_0_4616393	4616393	-831277	0.2358	-0.147388	NA	NA	NA	NA	NA	NA	NA	NA	LPJpc1
scaffold_0_4616382	4616382	-831266	0.139	-0.457306	NA	NA	NA	NA	NA	NA	NA	NA	LPJpc1
scaffold_0_4612706	4612706	-827590	0.108	-0.556557	NA	NA	NA	NA	NA	NA	NA	NA	LPJpc1
scaffold_0_4548444	4548444	-763328	0.3434	0.197107	-0.00855484	-0.0002393	0.000422273	0.00565203	0.00367096	0.00175255	0.00897711	0.00897711	LPJpc1
scaffold_0_4548313	4548313	-763197	0.2383	-0.139384	NA	NA	NA	NA	NA	NA	NA	NA	LPJpc1
scaffold_0_4486020	4486020	-700904	0.7062	1.35866	NA	NA	NA	NA	NA	NA	NA	NA	LPJpc1
scaffold_0_4389029	4389029	-603913	0.4438	0.518551	0.000869742	-0.00188365	-0.00697211	0.00175567	0.00360707	0.00637278	-0.00784185	0.00784185	LPJpc1
scaffold_0_4363923	4363923	-578807	0.2761	-0.0183626	0.000501265	-0.00193215	0.00170571	0.00187937	0.00285022	0.00756187	0.00120444	0.00120444	LPJpc1
scaffold_0_4363789	4363789	-578673	0.2809	-0.00299481	NA	NA	NA	NA	NA	NA	NA	NA	LPJpc1
scaffold_0_4218403	4218403	-433287	0.1343	-0.472354	NA	NA	NA	NA	NA	NA	NA	NA	LPJpc1
scaffold_0_4096946	4096946	-311830	0.1343	-0.472354	NA	NA	NA	NA	NA	NA	NA	NA	LPJpc1
scaffold_0_3785116	3785116	0	1	2.2993	0.000328439	-0.00150607	-0.0022028	0.00173632	0.00351478	0.0072547	-0.00253124	0.00253124	LPJpc1
scaffold_21_110353	110353	110353	0.1955	-0.276414	NA	NA	NA	NA	NA	NA	NA	NA	LPJpc1
scaffold_21_284354	284354	284354	0.0556	-0.724322	-3.59e-05	-0.00118037	3.61e-05	0.00175205	0.00366923	0.00794635	7.2e-05	7.2e-05	LPJpc1
scaffold_21_424744	424744	424744	0.3149	0.105861	NA	NA	NA	NA	NA	NA	NA	NA	LPJpc1
scaffold_21_603637	603637	603637	-0.0104	-0.93563	-0.0101471	-0.000911405	0.00022242	0.0071936	0.00333256	0.00176913	0.0103695	0.0103695	LPJpc1
scaffold_21_603701	603701	603701	0.1176	-0.525821	NA	NA	NA	NA	NA	NA	NA	NA	LPJpc1
scaffold_21_774654	774654	774654	0	-0.902333	NA	NA	NA	NA	NA	NA	NA	NA	LPJpc1
scaffold_21_780332	780332	780332	-0.0226	-0.97469	NA	NA	NA	NA	NA	NA	NA	NA	LPJpc1
scaffold_21_780347	780347	780347	0.1621	-0.383349	NA	NA	NA	NA	NA	NA	NA	NA	LPJpc1
scaffold_21_911358	911358	911358	0.3389	0.1827	NA	NA	NA	NA	NA	NA	NA	NA	LPJpc1
scaffold_21_954362	954362	954362	0.2635	-0.0587032	-0.005031	-0.00289945	0.000912861	0.00624073	0.003363	0.00176838	0.00594386	0.00594386	LPJpc1
scaffold_21_1081954	1081954	1081954	0.1343	-0.472354	NA	NA	NA	NA	NA	NA	NA	NA	LPJpc1
scaffold_21_1084724	1084724	1084724	0.0003	-0.901372	NA	NA	NA	NA	NA	NA	NA	NA	LPJpc1
scaffold_21_1168407	1168407	1168407	1	2.2993	-0.00965922	-0.00638252	0.0112683	0.00345471	0.00229049	0.00217566	0.0209275	0.0209275	LPJpc1
scaffold_21_1361004	1361004	1361004	0.0704	-0.676938	NA	NA	NA	NA	NA	NA	NA	NA	LPJpc1
scaffold_21_1556666	1556666	1556666	0.6612	1.21459	NA	NA	NA	NA	NA	NA	NA	NA	LPJpc1
scaffold_21_1579518	1579518	1579518	0.3389	0.1827	NA	NA	NA	NA	NA	NA	NA	NA	LPJpc1
scaffold_21_1594058	1594058	1594058	0	-0.902333	NA	NA	NA	NA	NA	NA	NA	NA	LPJpc1
scaffold_21_1658078	1658078	1658078	0.2568	-0.0801541	NA	NA	NA	NA	NA	NA	NA	NA	LPJpc1
scaffold_21_1916683	1916683	1916683	0	-0.902333	NA	NA	NA	NA	NA	NA	NA	NA	LPJpc1
scaffold_21_1923734	1923734	1923734	0.1662	-0.370222	NA	NA	NA	NA	NA	NA	NA	NA	LPJpc1
scaffold_21_1973122	1973122	1973122	0.1603	-0.389112	NA	NA	NA	NA	NA	NA	NA	NA	LPJpc1
scaffold_21_2024459	2024459	2024459	0.1955	-0.276414	NA	NA	NA	NA	NA	NA	NA	NA	LPJpc1
scaffold_21_2181463	2181463	2181463	0.1014	-0.577688	-0.00624245	-0.00708711	0.00933692	0.00334614	0.00254426	0.00219576	0.0155794	0.0155794	LPJpc1
scaffold_21_2181470	2181470	2181470	NA	NA	-0.00488818	-0.00681164	0.00863142	0.00330824	0.00254705	0.00224202	0.0135196	0.0135196	LPJpc1
scaffold_21_2190915	2190915	2190915	NA	NA	0.0106807	-0.00836259	-0.00226594	0.00215565	0.00228436	0.00351705	-0.0129466	0.0129466	LPJpc1
scaffold_21_2191022	2191022	2191022	0	-0.902333	NA	NA	NA	NA	NA	NA	NA	NA	LPJpc1
scaffold_21_2191023	2191023	2191023	0.3172	0.113224	NA	NA	NA	NA	NA	NA	NA	NA	LPJpc1
scaffold_21_2195347	2195347	2195347	0.9001	1.97946	0.0111302	-0.00770023	-0.00921752	0.00212476	0.00242842	0.00339185	-0.0203477	0.0203477	LPJpc1
scaffold_21_2243800	2243800	2243800	0.95	2.13922	NA	NA	NA	NA	NA	NA	NA	NA	LPJpc1
scaffold_21_2366646	2366646	2366646	0.1955	-0.276414	NA	NA	NA	NA	NA	NA	NA	NA	LPJpc1
scaffold_21_2366725	2366725	2366725	0.0975	-0.590174	NA	NA	NA	NA	NA	NA	NA	NA	LPJpc1
scaffold_21_2471356	2471356	2471356	0.001	-0.899131	NA	NA	NA	NA	NA	NA	NA	NA	LPJpc1
scaffold_21_2485562	2485562	2485562	NA	NA	0.0128641	-0.00851231	-0.00592835	0.0020465	0.00221261	0.00372731	-0.0187925	0.0187925	LPJpc1
scaffold_21_2485563	2485563	2485563	NA	NA	0.0128641	-0.00885707	-0.00466939	0.0020465	0.00222818	0.00357148	-0.0175335	0.0175335	LPJpc1
scaffold_21_2486131	2486131	2486131	0.2358	-0.147388	NA	NA	NA	NA	NA	NA	NA	NA	LPJpc1
scaffold_21_2514945	2514945	2514945	0.4161	0.429866	-0.00748555	-0.0078921	0.0124116	0.00384948	0.00230096	0.00217208	0.0198971	0.0198971	LPJpc1
scaffold_21_2522956	2522956	2522956	0.1343	-0.472354	NA	NA	NA	NA	NA	NA	NA	NA	LPJpc1
scaffold_21_2552192	2552192	2552192	0.2128	-0.221026	0.0118176	-0.00719717	-0.00922794	0.00210259	0.00233462	0.00326565	-0.0210455	0.0210455	LPJpc1
scaffold_21_2552288	2552288	2552288	0.2986	0.0536741	NA	NA	NA	NA	NA	NA	NA	NA	LPJpc1
scaffold_21_2617667	2617667	2617667	0.1421	-0.447381	NA	NA	NA	NA	NA	NA	NA	NA	LPJpc1
scaffold_21_2715696	2715696	2715696	0.1176	-0.525821	NA	NA	NA	NA	NA	NA	NA	NA	LPJpc1
scaffold_21_2717057	2717057	2717057	0.0813	-0.64204	NA	NA	NA	NA	NA	NA	NA	NA	LPJpc1
scaffold_21_2717072	2717072	2717072	0.2737	-0.0260465	NA	NA	NA	NA	NA	NA	NA	NA	LPJpc1
scaffold_21_2717202	2717202	2717202	0.1176	-0.525821	-0.00812297	-0.00574178	0.00865132	0.00319721	0.00253078	0.00231436	0.0167743	0.0167743	LPJpc1
scaffold_21_2717215	2717215	2717215	0	-0.902333	NA	NA	NA	NA	NA	NA	NA	NA	LPJpc1
scaffold_21_2765333	2765333	2765333	-0.008	-0.927946	NA	NA	NA	NA	NA	NA	NA	NA	LPJpc1
scaffold_21_2765340	2765340	2765340	-0.0004	-0.903614	NA	NA	NA	NA	NA	NA	NA	NA	LPJpc1
scaffold_21_2765502	2765502	2765502	0.4956	0.684395	-0.00857649	-0.00594894	0.0113207	0.00333055	0.00230603	0.00223653	0.0198972	0.0198972	LPJpc1
scaffold_21_2765505	2765505	2765505	1	2.2993	NA	NA	NA	NA	NA	NA	NA	NA	LPJpc1
scaffold_21_2859885	2859885	2859885	NA	NA	NA	NA	NA	NA	NA	NA	NA	NA	LPJpc1
scaffold_21_2910683	2910683	2910683	1	2.2993	NA	NA	NA	NA	NA	NA	NA	NA	LPJpc1
scaffold_21_2910766	2910766	2910766	NA	NA	0.0107824	-0.00779808	-0.00412221	0.00222484	0.00222688	0.00396521	-0.0149046	0.0149046	LPJpc1
scaffold_21_3040594	3040594	3040594	0.131	-0.482919	NA	NA	NA	NA	NA	NA	NA	NA	LPJpc1
scaffold_21_3094096	3094096	3094096	0.6248	1.09805	0.00667039	-0.00507498	-0.00599555	0.00222514	0.00255397	0.00343249	-0.0126659	0.0126659	LPJpc1
scaffold_21_3109889	3109889	3109889	1	2.2993	-0.00212074	-0.00682448	0.0116078	0.00336429	0.00226585	0.00209117	0.0137286	0.0137286	LPJpc1
scaffold_21_3109907	3109907	3109907	NA	NA	0.0117036	-0.00702487	-0.00260653	0.00206848	0.00227563	0.00338902	-0.0143101	0.0143101	LPJpc1
scaffold_21_3153573	3153573	3153573	NA	NA	NA	NA	NA	NA	NA	NA	NA	NA	LPJpc1
scaffold_21_3203459	3203459	3203459	NA	NA	-0.0036446	-0.00824944	0.0120438	0.00345716	0.00221718	0.00218076	0.0156884	0.0156884	LPJpc1
scaffold_21_3203492	3203492	3203492	0.1662	-0.370222	NA	NA	NA	NA	NA	NA	NA	NA	LPJpc1
scaffold_21_3326971	3326971	3326971	0.1421	-0.447381	NA	NA	NA	NA	NA	NA	NA	NA	LPJpc1
scaffold_21_3327105	3327105	3327105	0.5	0.698483	NA	NA	NA	NA	NA	NA	NA	NA	LPJpc1
scaffold_21_3447995	3447995	3447995	0	-0.902333	NA	NA	NA	NA	NA	NA	NA	NA	LPJpc1
scaffold_21_3453237	3453237	3453237	NA	NA	-0.00243201	-0.00634388	0.006674	0.00347198	0.00254897	0.00222278	0.00910601	0.00910601	LPJpc1
scaffold_21_3565207	3565207	3565207	0.0133	-0.859751	NA	NA	NA	NA	NA	NA	NA	NA	LPJpc1
scaffold_21_3626900	3626900	3626900	0.2816	-0.000753664	NA	NA	NA	NA	NA	NA	NA	NA	LPJpc1
scaffold_21_3626930	3626930	3626930	NA	NA	NA	NA	NA	NA	NA	NA	NA	NA	LPJpc1
scaffold_21_3626955	3626955	3626955	0.1624	-0.382388	NA	NA	NA	NA	NA	NA	NA	NA	LPJpc1
scaffold_21_3655083	3655083	3655083	NA	NA	NA	NA	NA	NA	NA	NA	NA	NA	LPJpc1
scaffold_21_3699926	3699926	3699926	NA	NA	-0.000793866	-0.00811075	0.00722498	0.00373277	0.00255412	0.00215057	0.00801885	0.00801885	LPJpc1
scaffold_21_3699966	3699966	3699966	0.114	-0.537347	NA	NA	NA	NA	NA	NA	NA	NA	LPJpc1
scaffold_21_3764318	3764318	3764318	0.3604	0.251535	NA	NA	NA	NA	NA	NA	NA	NA	LPJpc1
scaffold_21_3930654	3930654	3930654	0	-0.902333	NA	NA	NA	NA	NA	NA	NA	NA	LPJpc1
scaffold_21_3980924	3980924	3980924	0.1515	-0.417286	NA	NA	NA	NA	NA	NA	NA	NA	LPJpc1
scaffold_21_4037299	4037299	4037299	0.2258	-0.179405	0.00854174	-0.00735282	-0.00527982	0.00221309	0.0024442	0.0036785	-0.0138216	0.0138216	LPJpc1
scaffold_21_4044334	4044334	4044334	0.2809	-0.00299481	0.00800205	-0.00569741	-0.00720259	0.00215269	0.00267134	0.00320867	-0.0152046	0.0152046	LPJpc1
scaffold_21_4058266	4058266	4058266	0.2408	-0.13138	0.0105836	-0.00749702	-0.0045167	0.00212693	0.00239045	0.00340162	-0.0151003	0.0151003	LPJpc1
scaffold_21_4127317	4127317	4127317	0	-0.902333	NA	NA	NA	NA	NA	NA	NA	NA	LPJpc1
scaffold_21_4300273	4300273	4300273	-0.0093	-0.932108	NA	NA	NA	NA	NA	NA	NA	NA	LPJpc1
scaffold_21_4300278	4300278	4300278	0.1409	-0.451223	NA	NA	NA	NA	NA	NA	NA	NA	LPJpc1
scaffold_21_4330488	4330488	4330488	0.95	2.13922	NA	NA	NA	NA	NA	NA	NA	NA	LPJpc1
scaffold_21_4477144	4477144	4477144	0.1955	-0.276414	NA	NA	NA	NA	NA	NA	NA	NA	LPJpc1
scaffold_21_4488059	4488059	4488059	0	-0.902333	NA	NA	NA	NA	NA	NA	NA	NA	LPJpc1
scaffold_21_4488072	4488072	4488072	0.375	0.298279	NA	NA	NA	NA	NA	NA	NA	NA	LPJpc1
scaffold_21_4568509	4568509	4568509	0	-0.902333	NA	NA	NA	NA	NA	NA	NA	NA	LPJpc1
scaffold_21_4568542	4568542	4568542	0.1818	-0.320276	-0.00479956	-0.00317555	0.00210835	0.00357149	0.00316007	0.00200264	0.00690791	0.00690791	LPJpc1

## Sheet: Figure5a_d
GeneID	TaxaID	TissueID	AllSpeciesData
DYM	Maylandia	OJ	1.01111
DYM	Maylandia	OJ	1.37719
DYM	Maylandia	OJ	1.53792
DYM	Maylandia	OJ	1.09599
DYM	Maylandia	OJ	1.03716
DYM	Maylandia	OJ	0.969417
DYM	Maylandia	OJ	1.03197
DYM	Maylandia	OJ	0.883693
DYM	Tropheops	OJ	0.479563
DYM	Tropheops	OJ	0.546352
DYM	Tropheops	OJ	0.651892
DYM	Tropheops	OJ	0.704996
DYM	Tropheops	OJ	0.632854
DYM	Tropheops	OJ	1.13993
DYM	Labeotropheus	OJ	1.41585
DYM	Labeotropheus	OJ	0.647055
DYM	Labeotropheus	OJ	1.3631
DYM	Labeotropheus	OJ	0.885491
DYM	Labeotropheus	OJ	0.806875
DYM	Labeotropheus	OJ	1.26628
DYM	Labeotropheus	OJ	1.27424
DYM	Labeotropheus	OJ	1.15294
DYM	Maylandia	PJ	2.17136
DYM	Maylandia	PJ	2.00035
DYM	Maylandia	PJ	0.584564
DYM	Maylandia	PJ	1.40923
DYM	Maylandia	PJ	1.15246
DYM	Maylandia	PJ	1.49762
DYM	Maylandia	PJ	1.10606
DYM	Maylandia	PJ	1.16014
DYM	Tropheops	PJ	1.25013
DYM	Tropheops	PJ	0.481178
DYM	Tropheops	PJ	0.501213
DYM	Tropheops	PJ	1.49272
DYM	Tropheops	PJ	0.386039
DYM	Tropheops	PJ	1.15088
DYM	Labeotropheus	PJ	1.52072
DYM	Labeotropheus	PJ	0.753367
DYM	Labeotropheus	PJ	1.647
DYM	Labeotropheus	PJ	1.38042
DYM	Labeotropheus	PJ	0.717854
DYM	Labeotropheus	PJ	0.767103
DYM	Labeotropheus	PJ	0.807654
DYM	Labeotropheus	PJ	1.95844

## Sheet: Figure5b_e
GeneID	TaxaID	TissueID	AllSpeciesData
SMAD7	Maylandia	OJ	2.19723
SMAD7	Maylandia	OJ	1.75765
SMAD7	Maylandia	OJ	1.13344
SMAD7	Maylandia	OJ	1.05184
SMAD7	Maylandia	OJ	0.967151
SMAD7	Maylandia	OJ	1.20517
SMAD7	Maylandia	OJ	0.529143
SMAD7	Maylandia	OJ	0.434886
SMAD7	Tropheops	OJ	0.483033
SMAD7	Tropheops	OJ	0.767409
SMAD7	Tropheops	OJ	1.30208
SMAD7	Tropheops	OJ	2.12932
SMAD7	Tropheops	OJ	0.474515
SMAD7	Tropheops	OJ	0.637539
SMAD7	Labeotropheus	OJ	0.531669
SMAD7	Labeotropheus	OJ	0.667115
SMAD7	Labeotropheus	OJ	0.588919
SMAD7	Labeotropheus	OJ	0.104267
SMAD7	Labeotropheus	OJ	0.363678
SMAD7	Labeotropheus	OJ	0.440813
SMAD7	Labeotropheus	OJ	0.948124
SMAD7	Labeotropheus	OJ	0.381134
SMAD7	Maylandia	PJ	1.5211
SMAD7	Maylandia	PJ	1.82586
SMAD7	Maylandia	PJ	1.38031
SMAD7	Maylandia	PJ	1.17145
SMAD7	Maylandia	PJ	1.47
SMAD7	Maylandia	PJ	2.0042
SMAD7	Maylandia	PJ	0.895823
SMAD7	Maylandia	PJ	0.877365
SMAD7	Tropheops	PJ	1.03566
SMAD7	Tropheops	PJ	0.848908
SMAD7	Tropheops	PJ	1.09378
SMAD7	Tropheops	PJ	1.52779
SMAD7	Tropheops	PJ	0.184473
SMAD7	Tropheops	PJ	0.66953
SMAD7	Labeotropheus	PJ	0.765228
SMAD7	Labeotropheus	PJ	0.621817
SMAD7	Labeotropheus	PJ	0.507299
SMAD7	Labeotropheus	PJ	0.280001
SMAD7	Labeotropheus	PJ	1.8273
SMAD7	Labeotropheus	PJ	1.2266
SMAD7	Labeotropheus	PJ	0.526388
SMAD7	Labeotropheus	PJ	0.650959

## Sheet: Figure5c_f
GeneID	TaxaID	TissueID	AllSpeciesData
NOTCH1a	Maylandia	OJ	0.396278
NOTCH1a	Maylandia	OJ	0.106653
NOTCH1a	Maylandia	OJ	0.197819
NOTCH1a	Maylandia	OJ	0.482598
NOTCH1a	Maylandia	OJ	2.51816
NOTCH1a	Tropheops	OJ	1.09703
NOTCH1a	Tropheops	OJ	1.64053
NOTCH1a	Tropheops	OJ	1.25128
NOTCH1a	Tropheops	OJ	1.58346
NOTCH1a	Tropheops	OJ	0.085134
NOTCH1a	Tropheops	OJ	0.164113
NOTCH1a	Labeotropheus	OJ	0.882005
NOTCH1a	Labeotropheus	OJ	0.103297
NOTCH1a	Labeotropheus	OJ	0.0402195
NOTCH1a	Labeotropheus	OJ	0.711217
NOTCH1a	Labeotropheus	OJ	0.213516
NOTCH1a	Labeotropheus	OJ	0.198735
NOTCH1a	Maylandia	PJ	1.51877
NOTCH1a	Maylandia	PJ	0.14145
NOTCH1a	Maylandia	PJ	1.75768
NOTCH1a	Maylandia	PJ	0.64143
NOTCH1a	Maylandia	PJ	1.84172
NOTCH1a	Tropheops	PJ	2.00708
NOTCH1a	Tropheops	PJ	1.49317
NOTCH1a	Tropheops	PJ	0.909795
NOTCH1a	Tropheops	PJ	0.286922
NOTCH1a	Tropheops	PJ	1.78435
NOTCH1a	Tropheops	PJ	2.29628
NOTCH1a	Labeotropheus	PJ	0.49764
NOTCH1a	Labeotropheus	PJ	0.002888
NOTCH1a	Labeotropheus	PJ	1.16995
NOTCH1a	Labeotropheus	PJ	0.0818313
NOTCH1a	Labeotropheus	PJ	0.0503017
NOTCH1a	Labeotropheus	PJ	0.0697412

[truncated: 3 more sheets: Supp. Figure 2a, Supp. Figure 3, Supp. Figure 4]
